# Supplementary material for: Development of a minimal KASP marker panel for distinguishing genotypes in apple collections
Source: PLoS One. 2020 Nov 30;15(11):e0242940. doi: 10.1371/journal.pone.0242940 (PMC7703965; doi:10.1371/journal.pone.0242940)
Supplement: S1 File — 1. Samples Studies, 2. Nominal Singletons; 3. Nominal Singletons with Reps; 4. Samples with Nominal Reps; 5. Ploidy and Heterozygosity; 6. KASP probes. (XLSX) [file pone.0242940.s001.xlsx]

## Sheet: Accessions Studied
Accession Number	Accession Name	Source	Ploidy	MUNQ Code	BA01	BA03b	BA04	BA05	BA06	BA07b	BA08	BA12	BA14	BA15	BA17	BA18b	BA19b	BA21	BA22	BA23	BA24b	BA26	BA27b	BA29	BA31
2011-048	A140 10	Brogdale	Not Known	7824	2	2	0	0	2	0	1	0	0	2	1	1	2	0	1	2	2	0	0	2	2
2011-003	A423 2	Brogdale	Not Known	7810	0	0	0	1	2	0	1	0	0	2	1	2	2	0	1	2	2	2	1	2	1
2011-002	A434 10	Brogdale	Not Known	7802	2	2	0	0	2	0	1	0	0	2	2	0	2	0	1	1	1	0	0	2	1
2011-041	A469 4	Brogdale	Not Known	7820	2	0	1	1	2	1	1	1	2	1	1	1	1	0	1	2	0	0	0	1	0
2011-043	A720 7	Brogdale	Not Known	7821	1	2	9	1	2	0	0	0	1	2	0	0	0	0	2	2	2	1	0	1	1
2011-044	A721 14	Brogdale	Not Known	7822	1	1	2	2	2	1	0	0	1	2	2	0	2	1	1	1	2	0	9	1	1
2011-045	A723 6	Brogdale	Not Known	7823	1	2	0	2	2	1	0	1	1	1	0	1	1	1	1	1	2	1	1	1	1
2011-049	A810 390	Brogdale	Not Known	7825	1	2	2	2	2	1	1	0	1	2	1	1	0	2	1	0	2	0	1	2	9
1958-139	Abbondanza	Brogdale	Diploid	327	1	2	2	0	2	1	2	0	0	2	2	0	2	1	0	1	2	1	1	2	1
1947-260	Abondance	Brogdale	Diploid	379	1	1	2	0	0	2	2	1	1	1	2	0	2	0	1	2	2	1	1	1	2
1961-043	Acklam Russet	Brogdale	Triploid	478	1	1	1	1	2	1	1	1	1	1	1	1	1	1	1	0	2	1	1	2	1
1956-013	Acme	Brogdale	Diploid	2819	1	1	1	1	1	0	1	0	1	1	1	0	2	2	0	0	2	9	1	1	0
1976-137	Adams Pearmain 1	Brogdale	Diploid	795	1	1	1	2	2	0	0	1	0	1	0	0	2	1	0	1	1	0	0	1	0
1951-162	Adamsapfel Ostpreussischer	Brogdale	Diploid	1445	0	2	0	1	2	1	2	1	0	2	1	0	2	0	1	0	2	0	1	1	2
1947-457	Adersleber Calville	Brogdale	Diploid	113	1	1	1	2	2	0	1	0	1	1	1	1	1	1	0	2	2	1	0	0	0
1951-148	Admiral	Brogdale	Diploid	2009	1	1	2	2	2	0	2	1	0	2	0	0	1	0	0	1	1	1	0	1	1
1962-020	Advance	Brogdale	Diploid	2759	1	1	1	1	2	0	1	1	2	1	0	0	2	1	1	0	0	0	0	1	2
1988-021	ADW Atkins	Brogdale	Diploid	2606	0	2	2	1	2	0	1	1	1	2	1	1	2	1	0	1	1	0	1	2	1
1957-073	Aivaniya	Brogdale	Diploid	2813	0	1	1	0	2	0	2	0	2	2	2	0	2	1	1	0	1	2	0	1	0
1972-006	Akane	Brogdale	Diploid	785	2	1	1	2	2	0	1	1	1	2	0	0	1	1	0	1	2	0	1	1	1
1927-013	Akero	Brogdale	Diploid	308	0	0	1	0	1	2	1	1	1	2	2	0	1	0	0	2	2	1	0	1	1
1974-074	Alastair Cannon White	Brogdale	Diploid	2060	1	1	0	1	1	1	1	1	2	2	1	1	2	1	0	1	1	1	1	1	1
1929-032	Aldenham Blenheim	Brogdale	Triploid	376	1	1	1	2	2	0	1	0	0	1	0	1	1	1	1	1	1	0	0	1	1
1923-110	Alderman	Brogdale	Diploid	3182	1	2	2	2	2	0	9	2	2	1	1	0	2	1	9	1	2	0	1	1	1
1970-001	Aldwick Beauty	Brogdale	Diploid	2058	2	1	0	1	1	2	1	0	0	2	0	1	1	1	0	0	9	1	0	1	1
1999-072	Alexander	Brogdale	Diploid	30	0	2	0	1	2	1	1	1	1	2	1	9	1	1	0	1	2	1	1	1	1
1967-058	Alexis	Brogdale	Diploid	508	0	2	1	1	2	0	0	0	1	2	1	0	1	1	1	1	2	1	0	2	1
1968-057	Alfa 68	Brogdale	Tetraploid	2714	2	1	1	1	2	0	1	0	0	2	0	0	2	0	0	0	2	0	0	2	2
1950-152	Alfred Jolibois	Brogdale	Diploid	520	1	0	0	1	2	1	1	0	1	1	2	0	1	1	1	2	2	1	0	1	1
1957-178	Alfriston	Brogdale	Diploid	2030	2	1	2	0	2	0	1	1	2	1	1	0	1	2	0	2	1	2	1	2	2
1968-034	Alice	Brogdale	Diploid	233	1	1	1	0	2	0	2	0	0	0	1	0	2	1	0	1	1	1	1	2	0
1972-026	Alkmene	Brogdale	Diploid	96	2	1	1	1	2	1	0	2	2	1	1	0	2	2	0	1	0	1	0	1	0
1960-055	All Red Gravenstein	Brogdale	Triploid	758	1	1	0	1	2	0	1	1	1	2	2	0	1	0	1	1	1	1	1	2	2
2000-015	Allens Everlasting	Brogdale	Diploid	2490	1	2	0	1	0	1	1	1	0	0	0	0	2	0	1	1	0	0	0	2	1
2000-016	Allington Pippin	Brogdale	Diploid	2489	2	0	2	1	1	1	9	1	1	1	1	0	1	9	0	1	1	1	0	0	0
1968-056	Alnarps Favorite	Brogdale	Triploid	2715	1	1	1	2	2	0	1	1	0	2	1	1	1	1	1	1	1	1	0	2	1
1958-060	Altlander Fettapfel	Brogdale	Diploid	2782	1	1	0	0	1	1	2	0	1	2	1	0	1	1	1	1	2	0	0	1	0
1951-163	Altlander Pfannkuchenapfel	Brogdale	Diploid	231	0	1	0	1	2	0	2	0	0	2	1	0	1	2	1	1	1	1	1	2	1
1951-164	Altlander Rosenapfel	Brogdale	Diploid	2897	1	1	1	0	1	0	2	0	0	1	0	0	1	0	1	2	2	1	0	2	1
1966-035	Alton	Brogdale	Diploid	2737	1	2	2	0	2	0	1	0	2	2	2	0	2	1	1	1	2	1	1	2	0
1953-013	Amanishiki	Brogdale	Diploid	2846	1	1	1	2	2	0	2	1	1	2	0	0	2	2	0	2	1	1	0	2	1
2001-025	Amber	Brogdale	Diploid	2107	2	1	2	1	2	0	9	1	1	0	0	0	2	1	0	0	2	1	0	0	0
1998-014	Ambro	Brogdale	Diploid	2081	1	1	1	1	2	0	0	1	1	1	9	1	1	1	0	1	2	1	1	2	0
1947-333	American Beauty	Brogdale	Diploid	518	1	2	1	1	1	1	0	0	0	2	1	0	1	0	0	1	0	0	0	1	2
1943-019	American Grindling	Brogdale	Diploid	3104	1	2	0	1	2	0	2	0	0	1	1	1	2	1	0	2	0	0	0	1	1
1948-587	American Summer Pearmain	Brogdale	Diploid	2986	1	0	1	2	2	0	1	0	0	2	0	0	2	1	1	1	1	0	0	2	1
1922-020	Ames	Brogdale	Diploid	3188	0	1	1	0	1	1	0	0	1	2	1	1	2	0	0	0	1	0	0	1	1
1947-463	Andre Briollay	Brogdale	Diploid	177	9	2	1	1	1	1	1	0	1	1	1	1	2	1	1	1	1	1	0	1	1
1948-344	Angyal Dezso	Brogdale	Diploid	3013	1	1	0	2	1	0	1	1	0	1	0	0	2	0	0	1	2	1	0	2	0
1957-074	Anisa	Brogdale	Diploid	328	1	1	0	0	2	0	1	0	1	2	1	0	2	0	1	1	1	0	0	2	1
1945-077	Anna Boelens	Brogdale	Diploid	3084	1	1	1	0	1	1	0	0	1	1	2	0	1	1	0	1	2	1	0	1	0
1957-175	Annie Elizabeth	Brogdale	Diploid	15	1	1	0	2	2	0	1	0	1	2	1	0	1	0	0	1	0	1	1	1	0
1973-051	Annurca	Brogdale	Diploid	197	0	0	2	1	1	1	2	1	1	1	0	0	1	0	1	1	2	1	0	2	2
1948-666	Antonovka	Brogdale	Diploid	4	0	0	0	1	2	0	0	1	2	2	1	0	2	0	9	1	2	2	0	2	2
1975-339	Antonovka Grammovaya 600	Brogdale	Diploid	5	0	0	0	1	1	1	0	1	2	2	0	1	1	0	0	1	2	1	1	2	2
1949-166	Antonovka Kamenichka	Brogdale	Diploid	583	0	2	1	1	1	1	1	0	1	1	1	1	2	1	0	0	0	1	0	1	1
1977-114	Aori	Brogdale	Diploid	1450	1	1	0	1	2	0	1	1	0	2	1	1	2	0	0	1	2	1	1	2	2
1973-113	Apez Zagarra	Brogdale	Diploid	328	1	1	0	0	2	0	1	0	1	2	1	0	2	0	1	1	1	0	0	2	1
1982-288	Api	Brogdale	Diploid	10	0	0	2	1	1	0	1	0	1	2	2	1	2	0	1	0	1	0	0	2	0
1952-106	Api Noir	Brogdale	Diploid	271	0	1	2	0	1	0	0	0	2	2	2	1	1	0	1	1	1	0	0	2	0
1948-223	Api Rose	Brogdale	Diploid	394	1	0	1	1	2	0	1	0	1	2	2	1	2	0	2	1	2	1	0	2	2
1955-010	Appel van Paris	Brogdale	Diploid	2828	1	2	1	1	2	1	2	0	0	1	1	0	0	1	0	1	2	0	0	1	2
1905-004	Ard Cairn Russet	Brogdale	Diploid	1870	1	1	1	1	2	0	0	0	1	1	0	9	2	2	1	1	0	1	2	1	2
1958-027	Arditi	Brogdale	Diploid	165	0	2	1	0	2	0	0	1	2	2	0	0	2	1	1	1	0	2	1	0	1
2002-040	Ariwa	Brogdale	Diploid	1007	0	1	0	0	2	1	2	0	1	2	0	2	2	1	1	2	2	1	0	1	1
1955-093	Arkansas	Brogdale	Triploid	155	1	1	1	1	2	0	1	0	0	1	1	1	2	1	1	1	1	1	1	2	1
1999-002	Arkcharm	Brogdale	Diploid	194	1	2	1	0	1	2	0	1	0	2	1	0	2	1	0	1	1	0	9	1	1
1976-178	Aromatic Russet	Brogdale	Diploid	128	1	2	2	1	2	0	1	2	0	0	0	0	1	0	0	2	0	0	0	1	1
1975-301	Arthur Turner	Brogdale	Diploid	2063	1	1	1	0	2	0	2	1	1	2	1	0	1	1	1	1	0	1	0	1	2
1923-109	Arthur W. Barnes	Brogdale	Diploid	3183	1	2	1	1	2	1	1	1	2	1	1	1	1	2	0	1	2	0	1	0	0
1925-015	Ascot	Brogdale	Diploid	3173	1	1	0	1	2	1	9	1	2	0	1	1	0	9	1	0	2	0	0	1	1
1966-079	Ashdown Seedling	Brogdale	Diploid	2729	2	0	1	1	1	2	0	0	0	1	0	0	1	1	0	0	1	1	1	2	1
1989-129	Ashton Bitter 1	Brogdale	Diploid	2562	0	1	0	2	1	1	1	2	1	2	0	1	1	1	2	1	1	0	2	2	9
1992-107	Ashton Brown Jersey 1	Brogdale	Diploid	2558	0	2	1	2	2	0	2	1	0	1	0	1	1	2	1	1	1	0	1	1	1
1967-002	Astillisch	Brogdale	Diploid	654	0	2	2	0	2	1	2	0	1	2	1	0	1	0	0	1	1	2	0	2	1
1927-017	Astrachan Large Fruited	Brogdale	Diploid	3158	0	2	2	0	2	0	1	1	0	2	2	0	9	0	0	2	2	1	0	1	1
1986-020	Astramel	Brogdale	Diploid	2607	1	1	1	0	2	1	1	0	1	2	2	0	0	1	0	2	2	0	0	2	1
1955-013	Atalanta	Brogdale	Diploid	2825	1	0	1	1	2	0	0	1	2	9	0	0	2	1	1	0	2	1	1	1	1
1950-127	Atlas	Brogdale	Diploid	575	0	1	0	1	2	1	0	1	1	1	1	0	2	1	2	1	2	0	0	1	1
1967-004	Auralia	Brogdale	Diploid	1229	1	2	2	1	2	1	1	1	1	1	1	0	2	1	1	1	2	2	0	1	1
1974-121	Autumn Arctic	Brogdale	Diploid	2677	1	1	1	0	2	0	1	0	0	2	2	0	2	1	1	1	2	2	0	2	2
1950-097	Autumn Harvest	Brogdale	Diploid	7803	0	1	1	0	1	0	1	1	2	1	2	0	2	1	0	1	2	1	0	1	2
1921-019	Autumn Pearmain	Brogdale	Diploid	1880	0	2	1	0	1	1	1	1	2	2	0	0	1	1	2	9	1	0	0	2	2
1984-112	Averdal	Brogdale	Diploid	448	2	0	0	2	2	0	2	0	0	2	2	1	1	0	1	2	2	1	2	2	2
1999-053	Backwell Red 1	Brogdale	Diploid	2505	1	0	1	1	1	1	0	0	2	1	1	1	2	0	1	1	2	2	0	2	2
1947-039	Bakers Delicious 1	Brogdale	Diploid	914	1	0	1	2	2	0	2	1	2	2	1	0	2	1	0	9	0	2	1	2	0
1966-044	Balder	Brogdale	Diploid	2732	2	0	2	2	1	1	1	1	1	2	0	0	1	1	0	1	2	2	0	0	1
1921-086	Baldwin	Brogdale	Triploid	849	1	1	1	1	1	1	1	1	1	1	1	1	1	1	1	1	9	1	0	1	0
1930-057	Ballarat Seedling	Brogdale	Diploid	3138	2	2	2	0	2	0	9	2	1	1	1	2	2	2	9	2	1	0	0	2	2
1949-222	Ballyfatten	Brogdale	Diploid	2840	0	2	1	0	2	0	1	0	2	2	1	0	2	2	1	1	2	2	0	2	1
1950-150	Bancroft	Brogdale	Diploid	1989	0	2	1	9	2	0	0	0	1	2	0	0	2	2	0	1	2	2	1	2	1
1948-354	Banffy Pal	Brogdale	Diploid	3010	0	0	1	1	2	0	9	0	0	2	1	0	1	0	1	2	1	2	0	2	0
1928-033	Banns	Brogdale	Diploid	3152	2	1	2	0	1	1	2	1	1	2	1	0	2	2	1	2	2	0	0	2	2
1947-095	Banziger	Brogdale	Diploid	1083	1	1	2	0	2	1	1	0	1	2	2	0	1	0	1	1	2	1	0	2	1
1945-025	Barchards Seedling	Brogdale	Diploid	734	1	1	1	1	2	1	1	0	1	1	2	1	2	2	1	1	2	0	0	2	2
2003-032	Bardsey Island Apple	Brogdale	Diploid	2439	1	2	0	2	1	1	1	1	2	2	1	0	2	1	1	0	2	1	1	2	2
1969-064	Barkley Red Rome	Brogdale	Diploid	334	1	2	2	0	2	0	9	1	1	1	0	0	9	2	1	2	1	1	0	1	2
1957-207	Barnack Beauty	Brogdale	Diploid	597	1	1	0	2	2	1	1	0	1	2	1	1	0	0	0	1	0	0	1	1	1
1944-012	Barnack Beauty sport	Brogdale	Diploid	597	1	1	0	2	2	1	1	0	1	2	1	1	0	0	0	1	0	0	1	1	1
1925-004	Barnack Orange	Brogdale	Diploid	3175	2	0	1	2	2	0	1	0	1	1	0	0	1	1	0	2	1	0	0	1	1
1949-207	Barnhill Pippin	Brogdale	Diploid	1985	0	1	2	0	2	0	9	1	2	2	0	0	1	1	1	1	2	1	1	2	2
1948-031	Baron Ward	Brogdale	Diploid	1968	1	1	2	1	2	1	2	1	2	2	2	1	2	1	2	2	1	0	1	2	1
1999-074	Baron Wood	Brogdale	Triploid	2498	1	1	0	2	1	2	1	0	1	1	2	1	1	1	1	2	2	1	0	2	1
1947-161	Barraude	Brogdale	Diploid	424	1	1	2	2	1	1	2	0	0	2	1	1	2	0	1	1	2	1	0	1	1
1948-310	Barre	Brogdale	Diploid	67	1	1	0	1	2	0	0	0	0	1	1	0	1	1	1	1	1	0	1	1	2
1958-018	Barry	Brogdale	Diploid	929	1	2	2	1	2	0	0	0	1	1	0	0	1	2	1	2	2	1	0	1	0
1935-006	Bascombe Mystery	Brogdale	Diploid	1912	1	0	1	2	1	1	9	1	1	1	1	0	1	0	9	1	2	1	0	1	2
1948-323	Bastien	Brogdale	Diploid	253	1	1	0	0	2	0	1	1	2	2	2	1	2	0	1	1	2	9	9	1	2
2000-017	Baumanns Reinette	Brogdale	Diploid	21	1	1	0	0	1	2	9	0	2	2	2	0	2	1	1	1	2	1	0	1	1
1999-004	Baunen	Brogdale	Diploid	37	1	1	1	1	0	0	1	0	1	1	0	0	1	0	1	0	2	0	0	2	0
1930-027	Baxter	Brogdale	Diploid	3148	2	1	1	1	2	0	0	2	1	1	0	0	2	2	0	1	1	0	0	1	1
1948-105	Baxters Pearmain	Brogdale	Diploid	42	1	1	1	2	2	0	9	0	0	1	0	0	1	0	9	1	1	0	0	1	0
1984-104	Beach Seedling	Brogdale	Diploid	2076	1	1	1	0	1	1	1	0	2	1	1	1	2	1	9	0	9	2	0	1	1
1960-056	Beacon	Brogdale	Diploid	12	0	2	9	1	2	1	1	1	1	2	2	1	2	0	0	1	1	2	0	2	1
1966-146	Beauty of Bath 1	Brogdale	Diploid	11	2	1	1	0	0	2	1	0	1	1	0	1	2	1	0	0	0	2	0	2	1
1913-009	Beauty of Bedford	Brogdale	Diploid	3202	2	0	1	1	1	1	2	0	1	1	1	0	2	1	1	1	2	1	0	1	1
1924-054	Beauty of Hants	Brogdale	Triploid	370	1	1	1	1	2	0	1	0	0	1	1	0	1	0	1	1	1	0	0	1	0
1941-021	Beauty of Kent	Brogdale	Triploid	707	0	1	2	1	1	2	1	1	1	1	0	1	2	1	1	1	1	0	0	1	1
1942-035	Beauty of Moray	Brogdale	Diploid	1925	1	1	0	1	2	1	2	0	1	2	2	1	2	1	1	0	9	1	1	2	2
2000-019	Beauty of Stoke	Brogdale	Diploid	2488	1	1	1	1	1	1	1	0	1	1	1	0	1	1	1	1	1	0	0	1	1
1947-350	Bebe Rose	Brogdale	Diploid	306	0	0	2	1	0	1	9	9	0	2	1	0	2	1	1	1	1	1	0	1	1
1948-774	Bec dOie	Brogdale	Diploid	323	0	1	0	1	2	0	0	0	0	1	2	0	1	1	1	2	2	1	0	1	1
1967-059	Bedford Red	Brogdale	Diploid	2723	1	2	0	2	2	0	1	0	9	2	0	0	2	1	1	2	1	0	0	2	2
2000-020	Bedfordshire Foundling	Brogdale	Diploid	878	2	1	1	1	2	1	2	1	1	1	1	0	1	1	1	1	1	0	0	1	2
1952-054	Bedminster Pippin	Brogdale	Diploid	2012	1	2	2	1	2	0	2	0	1	0	0	0	2	1	0	2	1	0	0	2	1
1957-264	Bedwyn Beauty	Brogdale	Diploid	2039	2	1	1	0	1	1	1	1	0	2	1	0	2	0	2	2	1	0	0	2	2
1996-074	Bee Bench	Brogdale	Diploid	2529	1	1	1	1	2	0	0	2	1	2	0	0	1	1	1	2	1	1	1	2	1
1916-006	Beeley Pippin	Brogdale	Diploid	1872	2	0	0	2	2	1	0	1	1	2	2	0	1	0	0	2	1	0	0	2	2
1999-005	Bel el	Brogdale	Diploid	137	2	2	2	0	2	1	1	1	1	1	0	1	2	1	0	1	2	1	0	1	0
2004-076	Belgica	Brogdale	Diploid	2437	0	2	0	1	2	0	1	1	1	9	1	1	2	2	1	1	2	1	0	2	0
1948-743	Bellaqueeny	Brogdale	Triploid	872	1	1	1	1	2	0	1	1	1	1	1	1	1	1	0	1	1	1	0	2	2
1982-285	Belle de France	Brogdale	Diploid	36	2	1	0	0	1	1	1	1	1	1	0	0	0	1	0	1	0	1	1	1	1
1950-116	Belle de Longue	Brogdale	Triploid	838	0	1	1	1	2	0	1	1	0	1	1	1	1	1	1	1	2	1	1	1	0
1947-248	Belle de Magny	Brogdale	Diploid	3049	1	1	2	1	2	0	9	0	1	1	1	1	0	0	0	1	2	1	0	2	2
1996-017	Belle de Pontoise	Brogdale	Diploid	382	1	1	1	2	1	2	1	1	1	2	1	1	1	0	0	2	2	1	1	1	1
1947-295	Belle de Tours	Brogdale	Triploid	904	0	1	1	1	2	1	1	1	1	1	2	1	1	1	1	1	2	0	0	2	1
1947-183	Belle des Buits	Brogdale	Diploid	259	2	0	1	1	2	0	1	0	1	1	1	1	2	0	1	2	0	1	0	0	1
1948-202	Belle Ente	Brogdale	Diploid	136	0	2	0	1	1	1	2	0	0	2	1	0	1	0	1	1	1	2	0	2	1
1999-041	Belle Fille de la Manche	Brogdale	Triploid	857	1	1	1	1	2	1	1	1	0	1	1	1	1	1	0	1	2	1	1	2	1
1947-287	Belle Fille Normande	Brogdale	Diploid	606	0	2	1	0	1	1	0	1	1	1	1	0	1	1	1	2	0	2	0	0	0
1947-158	Belle Flavoise	Brogdale	Diploid	270	1	0	0	0	2	0	1	1	1	2	2	0	0	1	1	2	0	0	0	2	2
1948-592	Belle Fleur de France	Brogdale	Triploid	1551	0	1	0	1	1	1	1	0	1	1	1	0	0	1	0	1	1	1	0	2	1
1947-163	Belle Fleur de Saint Benoit	Brogdale	Diploid	352	1	2	1	1	1	1	1	1	1	1	1	1	2	0	1	1	1	2	0	2	1
1948-595	Belle Fleur Large Mouche	Brogdale	Triploid	866	0	1	0	1	2	1	1	1	1	1	1	0	1	1	0	1	1	1	0	2	1
1975-341	Bellefleur Kitaika	Brogdale	Diploid	60	0	0	1	0	1	1	1	1	2	2	2	0	1	0	1	2	2	1	0	2	1
1975-342	Bellefleur Krasny	Brogdale	Diploid	652	0	0	1	0	2	0	1	2	1	2	1	0	1	0	0	2	2	2	1	2	2
1994-013	Bellida	Brogdale	Diploid	2542	1	2	2	1	2	0	0	2	1	1	0	0	2	0	1	2	1	1	0	1	1
1935-008	Belvoir Seedling	Brogdale	Diploid	3128	2	1	1	1	1	1	1	0	0	2	1	0	0	0	0	1	0	2	0	0	0
1954-008	Benenden Early	Brogdale	Diploid	2023	0	1	1	1	2	0	1	0	0	1	1	1	2	0	1	1	1	1	0	0	1
1953-149	Bensemans Seedling	Brogdale	Diploid	2021	2	0	0	2	1	1	1	1	1	2	0	0	2	1	1	1	2	1	0	2	1
1948-349	Bereczki Mate	Brogdale	Diploid	3011	0	2	1	1	2	0	1	9	1	2	0	0	2	0	0	2	2	2	1	1	0
1948-355	Beregi Sovari	Brogdale	Diploid	3009	0	1	1	0	1	0	1	0	1	2	0	0	1	0	2	1	1	1	0	2	1
1999-006	Berna	Brogdale	Diploid	2082	1	2	2	1	2	0	0	0	2	1	0	0	2	1	0	0	2	1	0	1	2
1947-067	Berner Rosen	Brogdale	Diploid	83	1	0	0	1	2	0	0	0	2	1	1	1	1	9	1	1	2	0	0	1	1
1957-209	Bess Pool	Brogdale	Diploid	2036	1	2	0	0	2	0	1	0	0	0	2	1	2	0	0	1	2	2	0	2	1
1976-103	Bessemyanka Michurina	Brogdale	Diploid	676	0	2	0	0	1	2	1	0	1	2	2	1	0	1	0	0	1	0	0	0	0
1947-505	Betsey	Brogdale	Diploid	3033	1	1	1	2	1	1	2	1	1	1	1	0	2	1	0	1	2	1	1	0	2
1982-205	Betty Geeson	Brogdale	Diploid	473	1	1	0	2	2	1	1	1	0	2	2	1	0	1	0	2	2	1	0	2	1
1948-316	Beurriere	Brogdale	Diploid	459	1	1	0	1	1	1	0	0	1	2	2	0	2	0	1	1	0	2	1	2	0
1964-033	Beverly Hills	Brogdale	Diploid	2747	0	1	1	0	2	1	1	0	2	2	1	1	2	1	2	2	2	2	1	1	1
1999-036	Bielaar	Brogdale	Triploid	886	1	2	0	1	2	1	9	1	0	2	0	1	1	1	0	1	1	1	1	2	1
1951-056	Biesterfelder Renette	Brogdale	Diploid	1106.1	1	2	0	1	2	1	1	1	0	1	1	0	1	0	1	1	1	0	9	1	1
2000-021	Bietigheimer	Brogdale	Triploid	482	0	1	1	0	2	1	9	1	1	2	1	1	1	0	9	1	0	1	0	2	1
1948-001	Biggss Nonsuch	Brogdale	Diploid	3032	1	1	0	1	1	0	9	0	1	2	0	1	2	1	9	0	2	0	0	2	1
2000-118	Birgit Bonnier	Brogdale	Diploid	545	1	2	0	1	2	0	1	0	1	2	0	0	1	0	1	1	2	1	0	2	2
1948-653	Bismarck	Brogdale	Diploid	3	1	1	0	0	2	1	1	0	2	2	2	1	1	1	0	0	2	1	0	1	1
1967-060	Black Ben Davis	Brogdale	Diploid	106	1	1	1	1	1	1	1	1	0	2	2	0	1	1	1	1	1	0	0	2	2
1989-123	Black Dabinett 1	Brogdale	Diploid	2567	0	2	1	1	0	2	2	1	1	1	0	1	2	1	1	0	1	0	1	2	9
1952-016	Black David	Brogdale	Diploid	106	1	1	1	1	1	1	1	1	0	2	2	0	1	1	1	1	1	0	0	2	2
1967-063	Black McIntosh	Brogdale	Diploid	508	0	2	1	1	2	0	0	0	1	2	1	0	1	1	1	1	2	1	0	2	1
1989-064	Black Mickey	Brogdale	Diploid	508	0	2	1	1	2	0	0	0	1	2	1	0	1	1	1	1	2	1	0	2	9
1967-062	Black Vallis 1	Brogdale	Triploid	2604	0	2	0	1	2	0	1	0	0	2	1	0	2	1	1	1	1	1	0	1	1
1999-038	Blackjon	Brogdale	Diploid	57	2	1	2	2	2	0	1	1	0	2	0	0	0	0	0	2	2	1	0	1	2
1974-201	Blackmoors Upright	Brogdale	Diploid	2084	1	1	2	1	2	1	0	0	1	2	1	0	1	1	0	0	2	2	0	1	2
1996-036	Blahova Reneta	Brogdale	Diploid	931	1	0	2	2	2	0	1	0	1	1	1	0	2	2	0	1	1	1	0	1	0
1948-247	Blake	Brogdale	Diploid	2531	1	1	2	1	2	0	2	1	1	1	2	0	1	0	0	2	2	1	0	1	1
1950-154	Blanc Sur	Brogdale	Diploid	594	0	2	0	0	1	1	1	1	1	1	2	2	2	1	1	0	2	1	1	2	1
1950-140	Blandurette	Brogdale	Diploid	394	1	0	1	1	2	0	1	0	1	2	2	1	2	0	2	1	2	1	0	2	2
1974-047	Blaxtayman	Brogdale	Triploid	117	1	1	0	1	2	0	2	1	0	1	1	1	2	1	1	1	1	1	1	2	2
1973-133	Blaze	Brogdale	Diploid	2685	1	0	1	0	2	0	2	9	9	2	0	0	2	2	0	1	0	0	0	2	2
2000-022	Blenheim Orange 1	Brogdale	Triploid	376	1	1	1	2	2	0	9	0	0	1	0	1	1	1	1	1	1	0	0	1	1
1950-075	Bloody Butcher	Brogdale	Triploid	770	1	1	1	1	2	1	1	0	1	1	1	1	2	0	0	1	1	2	1	2	1
1962-042	Bloody Ploughman	Brogdale	Diploid	13	1	0	1	1	2	1	1	0	0	2	2	0	1	2	1	2	1	1	0	1	1
1957-210	Blue Pearmain	Brogdale	Diploid	2793	0	2	1	2	1	1	0	0	1	2	1	1	0	0	0	2	1	0	0	1	2
1975-179	Blushing Golden	Brogdale	Diploid	451	1	1	1	1	2	1	2	0	1	1	1	2	2	0	1	1	2	2	0	1	1
1947-322	Bodikers Gold Reinette	Brogdale	Diploid	3043	1	1	0	1	2	0	2	0	0	2	1	0	2	0	0	1	0	1	0	1	1
1927-004	Bodil Neergaard	Brogdale	Diploid	3160	2	0	1	1	2	0	0	1	1	2	2	0	1	0	1	0	2	0	0	2	1
1999-007	Bohemia	Brogdale	Diploid	690	2	2	1	1	1	2	1	2	2	2	0	1	1	1	1	1	2	0	0	1	1
1948-679	Bohnapfel	Brogdale	Triploid	774	0	1	1	1	2	1	1	0	1	1	1	0	1	1	1	1	1	1	1	2	9
1927-021	Boiken	Brogdale	Diploid	108	1	0	0	0	2	0	9	0	1	2	2	0	1	1	1	1	9	0	0	1	1
1947-164	Bondon	Brogdale	Diploid	59	0	1	1	2	9	1	1	0	1	2	0	1	2	0	1	1	2	0	0	2	1
1948-212	Bonne Hotture	Brogdale	Diploid	124	1	2	1	2	2	0	1	1	0	1	0	1	2	0	0	1	0	1	0	2	0
1947-159	Bonnet Carre	Brogdale	Diploid	900	0	0	2	2	2	0	1	0	0	1	1	1	2	0	0	1	1	1	0	2	1
1945-133	Bosbury Pippin	Brogdale	Diploid	3081	0	2	2	1	0	2	0	1	2	1	2	1	2	0	0	2	0	0	0	1	1
1991-001	Bossom	Brogdale	Triploid	2560	0	1	1	1	1	1	1	1	1	1	1	9	2	1	0	1	9	1	1	1	1
1989-041	Botden	Brogdale	Triploid	886	1	2	0	1	2	1	9	1	0	2	0	1	1	1	0	1	1	1	1	2	1
1948-232	Bouscasse de Bres 1	Brogdale	Diploid	395	0	2	1	1	2	0	0	1	1	2	2	0	2	1	0	1	2	1	1	2	1
1948-263	Bouet de Bonnetable	Brogdale	Diploid	172	1	1	2	1	1	1	2	0	0	2	9	0	1	0	2	0	2	2	0	2	1
1977-054	Bountiful	Brogdale	Diploid	2644	2	1	2	1	2	1	0	0	1	1	0	0	2	2	0	1	2	1	1	1	1
1948-301	Bouquepreuve	Brogdale	Diploid	166	1	1	1	1	2	0	1	0	0	2	2	1	2	0	1	1	2	1	0	1	0
1999-100	Bouscasse de Bres 2	Brogdale	Diploid	2493	2	0	1	0	2	0	1	0	1	2	2	1	2	1	1	0	2	1	1	1	0
1947-082	Bovarde	Brogdale	Triploid	296	1	0	1	1	2	0	9	1	1	1	1	0	1	0	1	1	2	0	0	2	1
1957-212	Bow Hill Pippin	Brogdale	Diploid	2792	1	1	2	0	1	0	2	1	2	1	0	0	2	1	0	1	1	1	1	2	1
1955-077	Box Apple	Brogdale	Diploid	2025	1	2	0	0	2	0	1	1	1	2	2	1	2	2	1	2	1	0	1	1	2
1945-079	Brabant Bellefleur	Brogdale	Diploid	1	0	1	0	1	2	1	9	0	0	1	1	0	0	1	9	1	1	1	0	2	1
1967-054	Braddick Nonpareil	Brogdale	Triploid	2724	1	1	9	1	2	1	1	0	0	1	0	0	2	1	1	1	1	0	0	2	1
2005-003	Bradleys Beauty	Brogdale	Diploid	2433	0	0	1	0	0	1	1	1	2	2	2	0	2	1	1	2	2	1	0	2	2
1974-357	Braeburn	Brogdale	Diploid	666	2	1	1	1	1	1	1	0	1	1	1	0	1	0	1	2	2	1	1	1	2
1954-028	Braintree Seedling	Brogdale	Diploid	2838	1	0	2	2	2	0	0	1	1	0	0	1	2	1	1	0	2	1	0	1	1
1974-341	Bramleys Seedling	Brogdale	Triploid	611	2	1	1	1	2	1	1	0	1	2	1	1	1	0	1	1	0	1	1	2	1
1957-273	Bramshott Rectory	Brogdale	Diploid	2042	1	1	1	0	2	0	1	0	1	1	1	1	2	0	1	2	1	0	0	0	1
1989-065	Breakwells Seedling 1	Brogdale	Diploid	1453	0	1	1	0	2	0	1	1	0	2	1	1	1	0	2	1	2	1	1	1	1
1949-022	Breedon Pippin	Brogdale	Diploid	1976	2	1	1	1	2	1	1	1	2	2	2	1	1	1	1	1	1	1	1	2	1
1947-474	Breitling	Brogdale	Triploid	775	9	1	1	0	9	1	1	1	1	1	1	0	1	0	0	1	2	1	1	1	1
1950-299	Brenchley Pippin	Brogdale	Diploid	2007	1	2	1	2	2	0	1	1	0	1	1	0	2	1	0	1	0	0	0	1	2
1951-165	Brettacher Samling	Brogdale	Triploid	883	1	1	2	1	1	1	9	1	1	1	1	0	2	0	1	1	2	1	1	2	1
1943-020	Bridgewater Pippin	Brogdale	Diploid	1928	1	1	2	0	2	0	9	1	0	2	1	0	2	1	1	1	2	1	0	2	1
1951-242	Brighton	Brogdale	Diploid	2011	2	0	0	1	2	0	1	0	1	1	1	1	2	1	1	1	2	1	0	2	1
1974-049	Britemac	Brogdale	Diploid	1117	0	2	1	1	1	1	0	2	0	9	2	0	2	1	1	1	2	1	0	1	2
1929-029	Broad Eyed Pippin	Brogdale	Diploid	473	1	1	0	2	2	1	1	1	1	2	2	1	0	1	9	2	2	1	0	2	1
1948-039	Brookess	Brogdale	Diploid	3025	2	2	0	2	2	0	2	0	1	1	1	0	1	0	0	2	2	0	0	0	0
1950-078	Brown Crofton	Brogdale	Diploid	2932	0	2	0	2	2	1	0	1	1	2	9	0	2	2	2	2	1	1	1	2	2
1948-025	Brown Kenting	Brogdale	Diploid	1967	1	2	1	9	1	0	1	0	0	2	1	0	1	1	1	2	2	1	9	1	1
1989-068	Brown Snout 1	Brogdale	Diploid	2602	1	2	1	0	0	2	1	0	0	1	1	0	1	1	0	0	0	0	1	2	2
1989-069	Brown Thorn 1	Brogdale	Diploid	454	2	1	1	2	1	1	0	1	0	1	0	2	1	2	0	0	2	1	1	2	9
1957-179	Brownlees Russet	Brogdale	Diploid	281	1	2	2	1	2	0	1	0	1	1	1	0	2	1	0	2	1	0	0	1	0
1989-067	Browns Apple 1	Brogdale	Diploid	2603	0	2	0	1	9	1	0	0	1	2	1	0	1	1	1	1	2	0	0	2	0
1946-043	Browns Seedling	Brogdale	Diploid	1951	0	0	1	0	1	1	1	0	1	2	2	0	2	0	1	1	2	1	0	1	2
1989-124	Broxwood Foxwhelp 2	Brogdale	Diploid	2566	1	2	1	0	1	1	2	1	1	1	2	0	1	1	1	1	1	0	1	2	2
1948-345	Budai Ignac	Brogdale	Diploid	3012	1	1	1	1	1	0	1	0	2	2	1	1	1	0	0	1	1	0	1	1	0
1936-021	Budimka	Brogdale	Diploid	3126	0	2	0	0	2	0	2	0	1	2	0	1	9	1	0	0	2	2	0	2	0
1957-075	Bukhovitsa	Brogdale	Triploid	2812	1	1	1	1	1	1	2	0	1	1	1	1	1	1	1	1	2	1	1	2	1
1989-070	Bulmers Norman 1	Brogdale	Triploid	618	1	1	9	1	1	1	1	1	0	1	2	1	1	1	1	0	2	1	1	2	2
1947-065	Burchardts Reinette	Brogdale	Diploid	375	0	2	0	1	2	0	1	1	0	1	1	0	2	1	2	1	0	0	0	2	1
1975-035	Burgundy	Brogdale	Diploid	605	1	1	1	0	2	0	0	1	2	2	1	0	2	1	2	1	1	1	0	2	2
1945-128	Burns Seedling	Brogdale	Diploid	1941	1	1	1	1	2	1	0	1	0	1	2	1	1	2	0	2	2	2	0	1	1
1952-182	Burr Knot 1	Brogdale	Diploid	827	0	2	2	1	2	0	0	0	0	1	1	0	1	1	0	2	1	0	0	1	0
1943-009	Burr Knot 2	Brogdale	Diploid	1927	0	2	1	1	2	0	1	1	9	2	1	0	1	1	1	1	2	1	0	1	0
1989-071	Burrowhill Early	Brogdale	Diploid	2601	0	2	0	0	1	1	0	1	0	1	1	0	1	2	1	2	2	0	1	2	1
1924-057	Bushey Grove	Brogdale	Diploid	1893	1	2	0	1	2	1	1	0	1	2	1	1	1	1	0	1	1	0	1	1	0
1948-348	Buzaval Ero Alma	Brogdale	Diploid	1024	0	0	1	1	1	1	1	2	1	2	2	0	2	0	0	1	1	2	0	2	1
2000-023	Byeloborodovka	Brogdale	Diploid	583	0	2	1	1	1	1	1	9	1	1	1	1	2	1	0	0	0	1	0	1	1
1931-008	Byfleet Seedling	Brogdale	Triploid	3135	1	0	1	1	1	0	0	1	0	1	0	1	1	1	1	1	1	1	0	1	1
2000-024	Byford Wonder	Brogdale	Triploid	2487	1	1	2	1	1	1	1	0	1	1	1	0	1	1	0	1	0	1	1	1	2
1950-155	Cabusse	Brogdale	Diploid	338	1	1	1	1	2	1	0	0	0	1	1	0	1	0	0	1	2	0	0	1	1
1975-176	Cacanska Pozna	Brogdale	Diploid	600	2	0	1	2	2	0	2	0	0	2	1	1	1	0	0	2	2	2	1	1	2
2002-037	Calville Blanc dHiver	Brogdale	Diploid	95	2	0	1	2	2	0	1	0	2	0	1	0	1	1	0	2	1	1	0	1	1
1996-018	Calville dAout	Brogdale	Diploid	636	0	1	1	1	1	1	2	1	2	1	1	0	1	0	0	1	2	0	1	1	1
1947-114	Calville de Doue	Brogdale	Diploid	312	0	0	0	1	2	0	1	1	0	1	2	1	2	0	1	2	0	1	0	2	2
1947-272	Calville de Maussion	Brogdale	Diploid	162	1	0	1	2	2	0	1	0	2	1	1	0	2	1	0	1	1	0	0	2	1
1947-309	Calville de Saint Sauveur	Brogdale	Diploid	109	1	1	1	2	2	0	1	0	2	0	1	1	1	1	0	2	1	1	0	1	1
1947-245	Calville des Femmes	Brogdale	Triploid	909	0	1	1	1	1	1	1	0	1	1	1	0	1	1	1	2	1	0	1	1	1
1975-351	Calville des Prairies	Brogdale	Diploid	58	0	0	1	1	2	0	0	0	0	1	0	1	1	0	0	1	1	0	0	2	1
1996-022	Calville dOullins	Brogdale	Diploid	792	1	0	1	1	2	0	1	0	1	1	2	1	1	0	2	1	2	1	0	0	1
1947-467	Calville dUlzen	Brogdale	Diploid	590	0	2	1	2	2	0	0	0	2	0	1	0	2	1	0	2	2	1	0	1	0
1947-276	Calville Duquesne	Brogdale	Diploid	3047	1	2	1	0	2	1	1	0	0	2	1	1	1	1	1	1	2	1	1	2	0
1907-001	Calville Malingre	Brogdale	Diploid	762	1	0	1	2	2	0	1	0	0	1	1	0	0	0	0	2	1	1	0	0	1
1949-011	Calville Rouge dAutomne	Brogdale	Diploid	2962	0	2	9	0	1	1	2	1	1	2	1	0	2	0	0	1	2	2	0	2	1
1949-115	Calville Rouge du Mont dOr	Brogdale	Diploid	963	1	1	0	1	2	0	1	2	1	1	9	1	0	0	1	2	2	2	1	1	1
1921-088	Cambusnethan Pippin	Brogdale	Diploid	1883	1	0	1	1	2	1	1	2	2	2	2	1	1	1	1	1	0	1	0	2	2
1957-252	Camelot 1	Brogdale	Diploid	2789	0	1	1	1	2	0	1	0	1	2	1	0	9	1	1	9	0	0	1	2	0
1958-140	Campanino	Brogdale	Diploid	409	0	1	2	1	2	0	1	0	0	2	2	1	1	0	1	0	1	0	0	0	1
1957-084	Canvada	Brogdale	Diploid	241	0	1	2	1	2	0	2	2	1	1	1	0	1	1	0	2	1	1	1	2	1
1971-046	Captain Kidd	Brogdale	Diploid	584	2	0	1	2	2	0	1	1	1	1	1	1	1	1	0	1	2	2	1	1	1
1965-008	Caravel	Brogdale	Diploid	2742	9	0	9	1	1	1	0	1	1	2	2	1	2	0	1	1	0	1	0	1	2
1975-348	Cardinal	Brogdale	Diploid	479	1	2	1	1	2	1	1	0	0	2	2	0	0	2	0	2	2	1	0	2	2
1923-011	Carlisle Codlin	Brogdale	Diploid	1886	0	2	0	1	1	1	1	0	1	2	0	0	2	1	9	2	2	1	1	1	1
1952-114	Carlton	Brogdale	Diploid	2864	1	1	0	1	2	1	2	0	0	1	1	0	1	1	0	1	1	2	1	1	1
1947-376	Carmingnolle	Brogdale	Diploid	102	1	1	1	1	2	0	0	0	2	1	0	1	2	0	9	1	1	0	1	2	2
1950-132	Carnet	Brogdale	Diploid	2006	0	1	1	1	1	1	1	0	1	2	0	1	2	0	0	1	2	1	1	2	1
1947-318	Caroli dItalie	Brogdale	Diploid	114	0	0	1	0	2	1	2	0	0	2	1	2	2	0	1	0	9	1	0	1	1
1946-108	Caroline	Brogdale	Diploid	564	1	2	1	0	2	1	1	1	1	2	9	2	2	1	0	1	2	1	0	1	1
1958-169	Carrara Brusca	Brogdale	Triploid	407	1	0	2	1	2	0	1	0	1	2	9	1	2	0	0	0	2	0	1	1	0
1958-156	Carrata	Brogdale	Diploid	2	9	0	2	1	2	0	2	0	0	1	1	1	2	0	0	1	2	0	1	2	0
1949-142	Carrey	Brogdale	Diploid	760	2	0	0	0	2	0	1	0	1	1	9	0	2	1	1	2	1	0	0	1	1
1964-035	Carswells Honeydew	Brogdale	Diploid	2746	2	1	1	2	2	1	0	0	2	1	1	0	1	2	1	0	2	1	1	1	1
1960-007	Carswells Orange	Brogdale	Triploid	2771	2	1	1	2	2	1	0	1	1	1	1	0	2	2	1	1	2	1	0	0	9
1949-144	Cartaut	Brogdale	Diploid	754	1	2	1	1	1	1	1	0	1	1	1	1	1	0	1	2	0	0	0	2	1
1947-300	Carters Blue	Brogdale	Diploid	3046	2	2	0	0	2	0	0	0	1	1	1	0	2	1	0	1	2	0	1	2	2
1948-723	Carters Pearmain	Brogdale	Diploid	2972	1	1	2	2	2	0	1	1	1	1	9	0	1	0	0	2	1	1	0	1	1
1950-123	Case Wealthy	Brogdale	Diploid	6	2	2	1	1	2	1	1	0	1	2	1	0	1	0	0	1	1	0	0	1	1
1947-454	Castle Major	Brogdale	Diploid	1961	1	2	0	0	2	0	1	0	2	1	9	0	1	1	1	1	1	0	1	1	1
1977-095	Catherine	Brogdale	Triploid	224	1	1	0	2	2	1	1	1	1	9	1	1	2	1	1	0	1	1	0	9	1
1927-027	Catshead	Brogdale	Triploid	1053	1	1	1	1	1	1	2	1	1	2	2	1	0	1	1	1	1	1	2	2	1
1953-104	Caudal Market	Brogdale	Diploid	2017	1	1	0	0	1	2	1	0	0	2	1	0	1	1	1	1	2	1	0	2	1
1994-008	Ceeval	Brogdale	Diploid	96	2	1	1	1	2	1	0	2	2	1	1	0	2	2	0	1	0	1	0	1	0
1947-310	Cellini	Brogdale	Diploid	110	1	2	0	1	2	2	1	1	1	2	0	1	1	2	1	0	1	0	1	2	9
1951-221	Celt	Brogdale	Diploid	2882	2	1	1	1	2	0	1	0	0	1	1	0	1	1	1	2	2	1	1	1	2
1962-022	Chads Favourite	Brogdale	Diploid	2758	2	1	1	2	1	1	1	1	1	1	0	0	2	1	0	1	0	1	0	1	1
1947-207	Champ Gaillard	Brogdale	Diploid	780.1	0	0	1	0	2	0	1	0	1	2	2	1	1	0	1	0	1	2	0	0	1
1922-097	Channel Beauty 1	Brogdale	Diploid	3185	2	2	1	1	2	0	2	0	0	1	0	0	1	1	0	1	2	0	0	2	1
1999-061	Chantecler	Brogdale	Diploid	693	2	2	1	1	2	1	2	2	1	2	1	1	1	1	1	1	1	0	1	0	2
1999-008	Chantegrise	Brogdale	Diploid	693	2	2	1	1	2	1	2	9	1	2	1	1	1	1	1	1	1	0	1	0	2
1971-025	Charden	Brogdale	Triploid	899	1	2	1	0	2	1	1	1	9	2	0	1	1	1	1	1	1	1	0	1	1
1921-010	Charles Eyre	Brogdale	Diploid	918	1	1	1	1	2	1	1	2	1	1	0	0	1	2	0	2	0	1	0	1	1
1979-156	Charles Ross	Brogdale	Diploid	245	2	2	1	1	2	0	0	2	1	0	1	0	1	2	0	2	1	2	0	0	0
1947-168	Charlot	Brogdale	Diploid	342	1	2	1	1	1	1	1	0	1	1	1	1	1	0	1	2	0	0	0	2	1
2007-004	Charlotte	Brogdale	Diploid	5476	1	1	1	2	2	1	1	1	1	1	1	1	1	1	0	1	2	1	1	2	1
1947-165	Chataignier	Brogdale	Diploid	570	1	1	2	1	2	2	1	2	0	1	2	1	2	0	1	1	2	1	1	2	0
2002-051	Chatley Kernel	Brogdale	Diploid	2446	0	2	1	1	1	1	1	1	0	2	0	0	1	1	1	1	0	0	0	1	2
1948-235	Chaux	Brogdale	Diploid	635	0	1	1	2	2	0	2	1	1	1	1	1	2	0	1	2	0	1	0	1	1
1952-052	Chaxhill Red	Brogdale	Diploid	2868	0	1	1	1	2	0	1	2	1	2	2	0	0	0	1	2	1	1	0	2	1
1973-134	Cheddar Cross 1	Brogdale	Diploid	2696	1	0	1	0	1	2	2	0	1	1	2	0	1	2	0	2	2	0	0	1	1
1974-051	Chehalis	Brogdale	Diploid	2684	1	2	1	0	1	1	0	1	1	2	1	1	2	1	0	0	9	0	0	2	1
1957-213	Chelmsford Wonder	Brogdale	Diploid	290	1	1	1	0	0	1	1	0	2	2	2	0	1	2	0	1	2	0	0	1	1
1952-115	Chenango Strawberry	Brogdale	Diploid	210	0	1	0	1	2	1	0	1	0	2	1	0	1	2	2	0	0	1	0	2	0
1984-173	Cherry Cox	Brogdale	Diploid	163	9	1	2	2	2	0	0	1	9	0	0	0	2	2	0	1	2	1	0	0	1
1974-053	Chieftain	Brogdale	Diploid	2683	2	0	1	2	2	0	1	0	0	2	1	1	1	0	1	2	2	2	1	2	2
2011-010	Chiloe	Brogdale	Diploid	7802	2	2	0	0	2	0	1	0	0	2	2	0	2	0	0	1	1	0	0	2	1
1989-072	Chisel Jersey 1	Brogdale	Diploid	2600	0	1	0	1	1	1	1	2	0	2	1	0	2	2	1	1	2	0	2	2	0
1979-157	Chivers Delight	Brogdale	Diploid	2068	2	1	1	1	2	1	0	0	1	1	0	0	2	1	0	1	2	2	0	0	1
1934-027	Chorister Boy	Brogdale	Diploid	1911	1	2	0	0	2	1	0	1	1	1	0	2	2	1	0	0	1	0	0	2	1
2000-025	Christie Manson	Brogdale	Diploid	529	1	1	2	1	1	1	2	0	0	2	1	0	2	1	1	1	2	1	0	0	1
2000-026	Christmas Pearmain	Brogdale	Diploid	2089	1	2	1	2	2	1	1	0	1	1	2	0	2	1	0	2	1	1	0	1	1
1948-614	Chusenrainer	Brogdale	Diploid	1020	0	1	1	1	1	1	1	1	0	1	1	0	1	1	1	1	2	1	2	1	1
1989-073	Cider Ladys Finger 1	Brogdale	Diploid	2599	0	1	0	0	0	2	1	0	2	1	2	0	2	0	1	2	2	1	1	2	2
1948-358	Cigany Alma	Brogdale	Triploid	854	0	1	1	1	2	1	1	0	1	2	2	0	1	1	1	1	1	1	0	2	1
1949-146	Cinq Cotes	Brogdale	Diploid	749	2	0	1	2	2	0	1	1	1	1	1	0	1	0	0	2	0	0	0	1	0
1958-031	Ciodo	Brogdale	Triploid	663	0	2	1	1	2	0	1	0	1	1	1	1	1	0	1	1	1	1	1	1	0
1950-083	Cissy 1	Brogdale	Diploid	2004	1	1	0	1	2	0	1	0	1	1	1	0	2	0	1	2	2	1	0	1	2
1974-202	Cistecke	Brogdale	Diploid	544	1	1	1	1	2	0	0	1	1	2	1	0	2	1	0	0	1	0	1	0	2
1947-100	Citron dHiver	Brogdale	Triploid	1370	1	1	0	0	1	0	1	0	1	2	2	1	1	0	1	1	1	1	0	1	0
1950-043	Clarinette	Brogdale	Diploid	363	0	2	1	1	1	1	2	1	0	2	0	0	1	1	0	1	2	0	1	2	0
1999-045	Clarkes Royal	Brogdale	Diploid	163	2	1	2	2	2	0	0	1	2	0	0	0	2	2	0	1	2	1	0	0	1
1957-265	Clarks Seedling	Brogdale	Diploid	2040	1	1	1	1	2	0	1	0	1	1	0	1	0	0	1	1	1	0	0	1	2
1941-023	Claygate Pearmain	Brogdale	Triploid	1543	1	1	1	2	2	0	1	1	1	1	0	0	1	1	0	2	1	0	0	1	1
1976-123	Clear Gold	Brogdale	Diploid	2648	1	1	0	1	2	2	2	1	1	2	0	1	2	1	0	1	2	0	1	1	2
1966-041	Clearheart	Brogdale	Diploid	2733	1	2	1	1	2	0	0	1	2	2	1	1	1	0	0	1	1	1	1	0	2
1938-003	Cleeve	Brogdale	Diploid	1916	1	1	1	1	9	1	0	2	1	1	1	0	2	1	0	0	0	1	0	0	0
1948-600	Clemens	Brogdale	Diploid	852	1	2	1	2	2	0	1	0	1	1	0	0	1	1	1	1	1	0	0	2	1
1921-087	Climax	Brogdale	Diploid	1882	1	0	2	1	2	0	2	0	1	1	2	0	1	0	1	0	2	1	0	2	0
1977-091	Clivia	Brogdale	Diploid	677	1	2	1	1	2	0	1	2	2	1	1	1	2	2	0	1	2	0	0	0	9
1978-340	Cloden	Brogdale	Diploid	146	1	2	1	0	2	2	2	2	0	1	0	1	1	1	1	0	1	1	1	2	1
1966-072	Clopton Red	Brogdale	Diploid	2730	2	1	1	2	2	0	0	0	2	1	0	0	2	2	1	0	2	1	1	1	0
1952-012	Close	Brogdale	Triploid	650	1	0	1	0	2	1	1	1	0	2	1	1	1	0	1	1	2	1	0	1	9
1958-057	Cludius Herbstapfel	Brogdale	Diploid	2783	9	1	1	1	2	0	1	0	1	1	1	0	0	1	0	2	0	2	0	1	1
1947-030	Clydeside	Brogdale	Diploid	3064	1	0	1	2	2	1	1	1	2	2	0	0	0	1	1	1	0	1	0	2	1
1989-074	Coat Jersey 1	Brogdale	Diploid	2598	0	2	1	1	0	2	0	2	0	1	1	1	2	2	1	0	1	1	1	2	0
1930-040	Cocketts Red	Brogdale	Diploid	1904	1	1	1	0	2	0	0	1	1	2	1	1	0	1	1	1	2	0	1	2	2
2000-027	Cockle Pippin	Brogdale	Diploid	766	0	1	1	2	2	0	1	1	1	1	1	0	1	0	0	1	1	0	9	1	2
1943-012	Cockpit	Brogdale	Triploid	3106	0	2	0	1	1	1	1	1	1	1	1	0	1	2	1	1	2	0	1	2	1
1947-111	Coeur de Boeuf	Brogdale	Triploid	495	1	1	1	1	1	1	1	0	0	2	1	0	1	1	1	1	1	1	0	2	0
1958-128	Cola Gelata	Brogdale	Diploid	330	0	1	2	0	1	1	0	0	1	2	1	1	2	0	1	0	1	2	0	0	1
1948-246	Colapuy	Brogdale	Diploid	43	0	1	0	2	1	1	1	0	1	2	1	0	2	2	2	1	1	0	0	2	0
1989-120	Collington Big Bitters 2	Brogdale	Triploid	2569	1	1	1	1	1	1	1	1	0	1	1	1	1	2	1	1	1	1	1	2	1
1947-136	Collins	Brogdale	Diploid	562	0	0	0	2	1	2	1	1	0	2	2	1	2	1	0	2	9	0	1	2	2
1982-002	Colloggett Pippin 2	Brogdale	Triploid	2622	1	1	1	1	1	1	1	2	9	2	2	0	2	1	0	1	2	1	0	1	1
2000-028	Colonel Vaughan	Brogdale	Diploid	324	0	1	0	0	0	1	1	1	1	2	1	1	2	0	0	1	2	2	0	2	2
1932-004	Colonel Yate	Brogdale	Diploid	1908	2	1	1	0	2	1	0	0	0	2	1	0	1	2	0	2	2	0	0	2	1
1949-023	Colwall Quoining	Brogdale	Diploid	2959	2	1	1	1	2	0	0	1	1	2	2	1	0	2	0	2	2	0	0	1	2
1958-033	Contessa	Brogdale	Triploid	707	0	1	2	1	1	2	1	1	1	1	0	1	2	1	9	1	9	0	0	1	1
1948-720	Coos River Beauty	Brogdale	Diploid	2973	0	2	1	0	2	0	2	1	1	2	0	0	2	1	1	0	2	1	0	1	1
1947-069	Coquette	Brogdale	Diploid	419	0	0	1	1	2	0	2	0	2	2	2	1	1	0	1	9	1	1	0	1	0
1947-166	Coquette dAuvergne	Brogdale	Diploid	3057	0	1	1	1	2	0	1	1	1	2	1	0	2	0	1	1	2	0	0	2	2
1920-020	Cornish Aromatic	Brogdale	Diploid	1428	1	1	1	2	2	0	1	0	0	1	2	1	0	1	1	2	2	0	0	0	1
2011-011	Cornish Burr	Brogdale	Diploid	7813	1	2	1	0	2	1	1	1	1	2	0	2	2	1	0	1	2	1	0	1	1
1947-116	Cornish Gilliflower	Brogdale	Diploid	116	2	1	0	1	2	0	0	0	0	2	2	0	2	2	1	2	2	1	0	2	2
1955-078	Cornish Honeypin	Brogdale	Diploid	2026	1	2	2	1	2	0	1	1	0	1	1	0	0	0	1	1	0	1	0	0	2
1954-035	Cornish Pine	Brogdale	Triploid	213	1	1	1	2	2	0	1	0	1	1	2	1	1	1	1	2	2	9	0	1	1
1922-013	Coronation	Brogdale	Diploid	3189	1	2	1	1	2	0	0	1	1	0	0	1	2	1	0	1	1	1	0	0	1
1945-049	Corrys Wonder	Brogdale	Diploid	1938	2	0	1	1	2	1	0	0	0	2	1	0	1	1	1	0	2	1	0	1	1
1976-139	Cortland	Brogdale	Diploid	503	1	1	0	1	1	1	1	1	0	2	0	0	2	1	1	1	2	1	0	2	1
1924-010	Cottenham Seedling	Brogdale	Diploid	1890	1	1	1	0	2	0	0	0	0	1	1	0	2	1	0	2	2	1	0	1	1
1948-023	Coul Blush	Brogdale	Triploid	3030	1	1	1	1	2	0	1	1	1	2	1	0	2	2	1	1	1	1	1	9	1
1970-083	Court of Wick 1	Brogdale	Diploid	799	2	1	1	2	2	0	1	0	0	0	0	0	1	0	2	1	0	0	0	0	1
1948-328	Court Pendu Plat 1	Brogdale	Diploid	105	0	1	0	2	2	1	2	0	1	0	1	1	1	1	0	1	2	1	0	2	1
1989-075	Court Royal 1	Brogdale	Triploid	728	1	1	9	1	2	1	1	2	2	1	1	0	1	1	1	1	2	1	1	2	1
1984-007	Courtagold	Brogdale	Diploid	65	1	2	1	0	2	9	1	1	1	2	0	2	2	1	0	1	2	1	0	1	1
2000-120	Cox La Vera	Brogdale	Diploid	163	2	1	2	2	2	0	0	1	2	0	0	0	2	2	0	1	2	1	0	0	1
1982-202	Cox Rouge des Flandres	Brogdale	Diploid	163	2	1	2	2	2	0	0	1	2	0	0	0	2	2	0	1	2	1	0	0	1
2011-013	Cox Self Fertile Clone 9	Brogdale	Diploid	163	2	1	2	2	9	0	0	1	2	0	0	0	2	2	0	1	2	1	0	0	1
1953-139	Coxs Early Export	Brogdale	Diploid	2843	1	1	1	1	0	1	2	0	1	1	0	0	2	1	1	0	0	1	0	2	1
1953-058	Coxs Orange Pippin 1	Brogdale	Diploid	163	2	1	2	2	2	0	0	1	2	0	0	0	2	2	0	1	2	1	0	0	1
1960-039	Coxs Orange Pippin 2	Brogdale	Diploid	163	2	1	2	2	2	0	0	1	2	0	0	0	2	2	0	1	2	1	0	0	1
1968-059	Coxs Orange Pippin 3	Brogdale	Diploid	163	2	1	2	2	2	0	0	1	2	0	0	0	2	2	0	1	2	1	0	0	1
1984-176	Coxs Orange Pippin 4	Brogdale	Diploid	163	2	1	2	2	2	0	0	9	2	0	0	0	2	9	0	1	2	1	0	0	1
1987-037	Coxs Orange Pippin 5	Brogdale	Diploid	163	2	1	2	2	2	0	0	1	2	0	0	0	2	9	0	1	2	1	0	0	1
2000-121	Coxs Orange Pippin 6	Brogdale	Diploid	163	2	1	2	2	2	0	0	1	2	0	0	0	2	2	0	1	2	1	0	0	1
	Coxs Orange Pippin 7	Brogdale	Diploid	163	2	1	2	2	2	0	0	1	2	0	0	0	2	2	0	1	2	1	0	0	1
1981-027	Coxs Orange Pippin spur type	Brogdale	Diploid	163	2	1	2	2	2	0	0	1	2	0	0	0	2	2	0	1	2	1	0	0	1
1957-188	Coxs Pomona	Brogdale	Diploid	2033	1	2	1	0	2	1	9	0	1	1	2	1	9	0	0	1	2	0	1	1	0
1930-045	Coxstone	Brogdale	Diploid	3141	0	2	0	1	0	1	1	1	2	2	1	1	1	1	0	2	1	0	0	2	2
1948-640	Craciunesti	Brogdale	Diploid	2981	2	2	2	2	2	0	1	0	2	2	0	2	2	1	1	1	1	1	0	2	0
1992-014	Craggys Seedling	Brogdale	Diploid	2077	1	1	2	1	2	0	1	0	1	1	2	0	2	0	1	2	2	0	0	1	2
1947-236	Cravert	Brogdale	Triploid	641	1	1	2	1	2	0	2	1	0	1	1	1	2	0	1	1	1	1	1	2	2
1947-237	Cravert Rouge	Brogdale	Diploid	641	1	1	2	1	2	0	2	1	0	1	1	1	2	0	1	1	1	1	1	2	2
	Crawley Beauty	Brogdale	Diploid	36	2	1	0	0	1	1	1	1	1	1	0	0	0	1	0	1	0	1	1	1	1
1941-025	Crawley Reinette	Brogdale	Diploid	1921	2	2	1	1	1	0	1	1	1	1	1	0	0	0	0	0	2	1	0	1	0
1958-100	Cretesc de Breaza	Brogdale	Diploid	2779	0	1	2	0	2	1	2	0	0	2	2	0	1	2	2	1	0	1	0	2	2
1958-099	Cretesc Rosu	Brogdale	Diploid	240	0	1	1	0	1	0	1	0	1	2	1	2	1	2	0	2	2	0	2	2	0
1951-017	Crimson Beauty	Brogdale	Diploid	236	0	1	0	0	9	1	0	1	2	2	2	1	2	1	0	0	1	1	0	1	2
1975-303	Crimson Beauty of Bath	Brogdale	Diploid	11	2	1	1	0	0	2	1	0	1	1	0	1	2	1	0	0	0	2	0	2	1
1941-026	Crimson Bramley	Brogdale	Triploid	611	2	1	1	1	2	1	1	0	1	2	1	1	1	0	1	1	0	1	1	2	1
1979-158	Crimson King 1	Brogdale	Triploid	911	0	0	0	0	1	2	0	1	2	0	2	1	2	0	1	1	1	0	0	0	0
1989-076	Crimson King 2	Brogdale	Triploid	911	1	9	1	1	1	1	1	1	2	1	1	0	1	1	0	0	2	0	1	1	1
1957-177	Crimson Newton	Brogdale	Diploid	742	1	1	1	2	1	1	1	1	1	2	1	0	1	0	1	2	1	0	0	1	0
1999-075	Crimson Peasgood	Brogdale	Diploid	51	1	1	0	1	2	0	0	1	1	9	1	9	1	1	0	1	1	2	0	0	0
1949-092	Crimson Queening	Brogdale	Diploid	1978	0	0	0	0	1	2	0	1	2	0	2	1	2	0	1	1	1	0	0	0	0
1967-065	Crimson Spy	Brogdale	Diploid	23	2	0	1	1	0	1	1	0	1	1	2	0	2	1	1	1	1	1	0	2	0
1976-141	Crimson Superb	Brogdale	Diploid	667	2	2	1	2	2	1	0	0	1	1	0	1	1	2	0	1	1	0	1	1	0
1992-112	Crimson Victoria 1	Brogdale	Diploid	2557	1	0	1	1	1	2	1	1	1	1	0	0	9	2	1	0	2	0	0	2	9
1976-077	Criterion	Brogdale	Diploid	1449	2	1	0	1	2	0	1	0	0	2	1	1	2	0	0	1	2	0	1	2	1
2000-012	Crowngold	Brogdale	Triploid	901	1	1	1	1	2	1	9	1	1	2	0	1	1	1	0	1	2	1	0	1	1
1948-300	Cure	Brogdale	Triploid	773	0	1	1	1	2	0	1	0	1	1	1	9	1	1	0	1	1	1	0	2	9
1941-017	Curl Tail	Brogdale	Diploid	1919	0	1	0	1	1	1	1	0	2	1	0	1	2	1	0	2	2	2	0	1	2
1947-110	Cusset Blanc	Brogdale	Diploid	186	0	1	1	1	0	2	1	0	0	2	1	1	0	0	2	0	2	2	0	1	0
1924-021	Cutler Grieve	Brogdale	Diploid	1891	0	2	0	2	2	0	1	0	2	2	0	0	1	1	0	1	2	0	0	1	2
1989-077	Dabinett 1	Brogdale	Diploid	802	0	0	0	2	1	2	0	2	1	2	0	0	1	2	1	0	2	0	2	2	9
1949-088	Dalice	Brogdale	Diploid	2955	2	1	2	1	2	0	1	1	2	1	0	0	2	1	0	1	1	1	0	1	2
1987-003	Daliest	Brogdale	Diploid	137	2	2	2	0	2	1	1	1	1	1	0	1	2	1	0	1	2	1	0	1	0
1994-010	Dalili	Brogdale	Diploid	683	1	2	1	0	2	0	1	0	0	2	0	1	2	1	0	0	1	0	0	0	1
1948-361	Damjanich	Brogdale	Diploid	3008	1	0	2	1	1	1	2	0	2	1	0	1	2	0	0	1	2	1	9	1	2
1948-364	Daniel Fele Renet	Brogdale	Triploid	647	1	1	1	2	2	0	1	0	1	1	0	0	1	0	1	1	1	0	0	1	0
1948-656	Danziger Kantapfel	Brogdale	Diploid	722	0	2	0	1	2	1	2	1	0	1	1	0	1	0	1	0	2	0	1	1	2
1942-006	DArcy Spice 1	Brogdale	Diploid	1923	0	1	2	1	2	0	1	1	2	1	1	0	1	1	0	2	1	0	0	1	1
1950-141	Dark Red Staymared	Brogdale	Triploid	117	1	1	0	1	2	0	2	1	0	1	1	1	2	1	1	1	1	1	1	2	2
1952-044	Davey	Brogdale	Diploid	2870	1	2	2	2	2	0	0	0	0	2	0	0	0	1	1	1	2	0	0	1	1
1944-019	Dawn	Brogdale	Diploid	3100	1	2	1	2	2	1	1	2	1	1	0	0	1	2	0	1	1	1	1	1	1
1947-173	De Bonde	Brogdale	Diploid	416	0	0	2	2	2	0	2	0	1	1	1	1	2	0	0	1	1	0	0	1	0
1973-117	De Casse	Brogdale	Diploid	689	0	0	0	1	2	0	1	0	1	2	1	0	1	0	1	2	2	0	0	2	2
1949-148	De Flandre	Brogdale	Diploid	1	0	1	0	1	2	1	2	0	0	1	1	0	0	1	0	1	1	1	0	2	1
1947-143	De Jaune	Brogdale	Diploid	131	1	1	1	1	2	0	0	1	0	0	0	0	2	0	1	1	2	1	1	2	2
1947-124	De lEstre	Brogdale	Diploid	704	1	1	1	2	2	0	1	1	0	1	9	0	1	0	0	2	1	0	0	1	1
1948-306	De Quint	Brogdale	Diploid	826	2	1	1	1	1	1	0	1	9	1	1	0	1	0	1	1	0	1	0	2	0
1948-257	De Vendue lEveque	Brogdale	Diploid	300	1	0	1	1	2	0	1	1	0	1	1	0	2	0	0	1	0	1	0	1	1
1983-032	Decio	Brogdale	Diploid	397	0	1	1	1	2	0	1	0	0	2	2	1	2	0	1	0	2	1	0	1	1
1998-015	Decosta	Brogdale	Triploid ?	901	1	1	1	1	2	1	1	1	1	2	0	1	1	1	0	1	2	1	0	1	1
1999-077	Dekkers Glory	Brogdale	Diploid	2497	0	1	1	1	2	0	1	0	0	1	2	0	2	0	1	0	2	1	1	1	1
1973-103	Delcorf	Brogdale	Diploid	683	1	2	1	0	2	0	1	0	0	2	0	1	2	1	0	0	1	0	0	0	1
1953-055	Delectable	Brogdale	Diploid	2015	2	1	1	2	2	1	0	1	1	1	0	0	1	1	0	0	2	1	1	1	9
1982-196	Delgollune	Brogdale	Triploid ?	325	1	1	2	0	2	0	0	1	0	1	0	2	2	1	0	0	2	1	1	2	1
1999-030	Delgoton	Brogdale	Diploid	2511	2	2	1	1	1	1	1	1	2	1	0	1	9	1	0	1	1	0	0	1	1
1999-009	Delgrared	Brogdale	Diploid	686	1	2	1	1	2	1	0	1	0	2	0	1	2	1	0	2	2	1	1	1	1
1999-010	Deljeni	Brogdale	Diploid	235	0	2	0	0	2	1	0	0	1	2	0	1	1	2	0	2	2	1	0	0	1
1999-011	Deljorom	Brogdale	Diploid	2517	1	1	1	1	2	0	1	1	1	2	0	0	1	1	0	2	2	1	0	2	2
1999-012	Delkistar	Brogdale	Diploid	516	1	1	0	2	2	0	1	1	0	2	1	1	1	1	0	2	2	2	1	2	2
1982-199	Delnimb	Brogdale	Diploid	2619	2	1	2	1	1	1	2	1	1	2	0	1	1	0	0	0	0	2	1	2	1
1999-013	Delorgue	Brogdale	Diploid	329	1	1	1	1	2	0	1	0	0	2	0	0	1	1	0	1	1	0	1	1	0
1982-193	Delprim	Brogdale	Diploid	2620	2	1	1	1	2	0	2	0	1	2	0	1	2	1	0	0	2	0	0	0	0
1998-016	Delprivale	Brogdale	Diploid	2526	1	1	2	1	2	0	1	0	1	1	0	1	1	1	0	1	2	0	0	0	0
1999-015	Delvale	Brogdale	Diploid	2516	1	2	0	0	2	1	1	1	1	2	0	1	2	1	0	0	1	0	0	0	2
1948-744	Democrat	Brogdale	Diploid	112	0	2	1	2	2	0	0	1	1	2	0	1	2	0	0	1	1	0	1	2	0
1974-052	Dermen Winesap	Brogdale	Tetraploid	447	1	0	0	1	2	0	2	0	0	1	2	1	2	1	2	1	1	1	1	2	2
1949-056	Desse de Buff	Brogdale	Diploid	202	1	1	0	2	2	0	1	0	0	0	0	9	1	1	0	1	0	0	0	2	1
1948-362	Desseffy Arisztid	Brogdale	Diploid	3007	0	2	1	0	2	1	2	0	2	2	0	1	2	0	1	0	2	1	1	2	1
1945-155	Devonshire Buckland	Brogdale	Diploid	786	0	0	2	1	1	1	2	1	1	1	0	0	1	0	1	1	2	1	0	2	2
1957-189	Devonshire Quarrenden	Brogdale	Diploid	622	0	2	0	0	2	0	1	0	1	2	1	0	2	1	1	2	2	1	0	1	2
1939-011	Dewdneys Seedling	Brogdale	Triploid	3118	1	1	1	1	0	9	1	1	1	2	1	0	1	1	0	1	1	0	0	1	1
1946-104	Dewdulip Seedling	Brogdale	Diploid	1953	9	1	1	1	2	0	1	1	0	1	0	0	2	0	2	1	1	0	0	2	1
1947-174	DEylau	Brogdale	Triploid	3056	0	0	1	1	2	0	1	1	1	2	1	0	2	1	1	1	1	1	1	1	1
2000-029	Diamond Jubilee	Brogdale	Diploid	2486	2	2	0	1	2	0	0	1	0	2	1	0	1	1	2	2	1	9	0	1	1
1967-066	Diana	Brogdale	Diploid	2722	2	2	2	1	2	1	0	0	1	2	1	1	2	0	0	1	2	1	0	2	1
1967-009	Dicks Favourite	Brogdale	Triploid	614	1	1	1	2	1	9	2	0	1	9	1	1	1	1	1	1	1	0	1	1	2
1953-137	Dillington Beauty	Brogdale	Diploid	2018	1	1	2	1	2	0	2	1	1	2	1	1	2	1	0	2	0	1	0	2	2
1949-202	Directeur Lesage	Brogdale	Diploid	26	0	1	0	1	2	2	1	1	1	2	1	1	0	0	0	2	2	1	1	2	1
1955-014	Directeur van de Plassche	Brogdale	Diploid	2824	1	1	1	2	2	0	1	1	0	2	0	0	0	0	0	2	1	1	0	1	1
1973-189	Discovery 1	Brogdale	Diploid	75	2	2	1	1	0	2	1	0	2	2	0	0	1	1	1	0	1	1	0	1	0
1982-272	Discovery 2	Brogdale	Diploid	75	2	2	1	1	0	2	1	0	2	2	0	0	1	1	1	0	1	1	0	1	0
1982-301	Discovery 3	Brogdale	Diploid	75	2	2	1	1	0	9	1	0	2	2	0	0	1	1	1	0	1	1	0	1	0
1978-314	Discovery spur type	Brogdale	Diploid	75	2	2	1	1	0	2	1	0	2	2	0	0	1	1	1	0	1	1	0	1	0
1949-205	Dockney	Brogdale	Diploid	1983	1	0	2	0	2	0	2	1	2	2	0	0	2	1	0	2	1	0	1	1	1
1913-023	Doctor Clifford	Brogdale	Diploid	3201	0	1	0	1	1	1	1	2	2	2	1	1	2	1	0	1	2	1	0	1	1
1949-133	Doctor Hogg	Brogdale	Triploid	610	1	1	1	0	2	0	1	1	0	2	2	0	1	1	1	1	1	0	1	2	1
1975-011	Dodd	Brogdale	Diploid	2666	1	1	1	2	2	0	0	0	0	1	1	0	2	1	0	2	1	1	0	1	2
2000-030	Domino	Brogdale	Diploid	2090	1	2	0	1	1	1	2	1	1	2	1	0	2	1	1	0	1	0	0	2	2
1958-103	Domnesc	Brogdale	Triploid	2778	1	0	0	1	2	1	2	1	2	2	1	1	2	1	1	0	2	1	1	1	1
1948-644	Domnicele	Brogdale	Diploid	2979	1	0	1	0	1	1	0	0	1	1	9	1	1	0	1	1	2	1	1	1	1
1947-331	Doree de Tournai	Brogdale	Diploid	362	2	0	1	2	2	0	1	0	1	0	1	0	0	0	1	1	0	0	0	0	1
1969-036	Dorsett Golden	Brogdale	Diploid	2710	2	1	1	1	2	0	2	1	1	2	1	0	2	1	1	2	1	1	1	1	2
1974-054	Double Golden Delicious	Brogdale	Tetraploid	65	1	2	1	0	2	1	1	1	1	2	0	2	2	1	0	1	2	1	0	1	1
1951-009	Double Red Baldwin	Brogdale	Triploid	849	1	1	1	1	1	1	1	1	1	1	1	1	1	0	1	1	1	1	0	1	9
1947-119	Double Rose	Brogdale	Diploid	3061	1	1	2	1	2	0	2	1	1	1	1	1	2	0	0	1	2	0	1	9	0
2011-014	Douce de Hollande	Brogdale	Diploid	30	0	2	0	1	2	1	1	1	1	2	1	2	1	1	0	1	2	1	1	1	9
1989-078	Doux Normandie 1	Brogdale	Diploid	2597	2	2	1	1	1	2	1	1	0	2	2	0	9	0	1	1	1	1	2	2	9
1989-079	Dove 1	Brogdale	Diploid	2596	0	1	1	1	2	0	2	1	1	2	1	0	1	2	0	1	1	1	1	2	9
1948-022	Downton Pippin	Brogdale	Diploid	1966	1	0	2	1	2	0	9	0	2	1	0	0	1	1	1	1	0	1	0	1	1
1967-067	Dr Ramburg	Brogdale	Triploid	2721	1	1	1	9	2	0	1	0	0	1	1	9	1	1	1	1	1	1	1	2	1
1947-123	Drap dOr	Brogdale	Diploid	92	1	1	1	0	2	0	2	0	1	2	2	2	1	0	1	2	0	1	0	2	0
1939-013	Dredges Fame	Brogdale	Triploid	869	1	1	1	1	1	1	1	0	1	1	1	1	2	0	1	1	1	1	0	2	0
1983-078	Dubbele Belle Fleur	Brogdale	Triploid	923	0	1	0	1	2	1	2	0	1	1	1	9	1	1	0	1	1	1	0	2	1
1983-077	Dubbele Zoete Aagt	Brogdale	Triploid	293	1	1	0	1	2	0	1	0	1	2	1	0	2	1	0	2	2	1	1	1	1
1941-009	Duchess of Bedford	Brogdale	Diploid	3112	2	2	1	0	1	2	1	1	0	1	0	2	1	2	0	0	1	1	1	2	2
1957-190	Duchess of Oldenburg	Brogdale	Diploid	29	1	1	0	0	1	2	1	1	1	2	2	0	1	1	0	1	0	1	0	1	1
2000-031	Duchesss Favourite	Brogdale	Diploid	2485	1	0	2	1	2	0	1	0	9	1	0	1	1	0	1	1	2	1	0	1	1
1937-010	Ducks Bill	Brogdale	Diploid	1915	0	1	1	1	1	1	2	0	1	2	1	0	2	1	0	1	1	1	0	1	2
1947-121	Duegne	Brogdale	Diploid	3060	1	1	1	1	9	1	0	1	1	1	2	1	1	0	1	1	2	0	0	2	0
1992-116	Dufflin 1	Brogdale	Diploid	2554	1	1	1	1	2	0	2	2	1	2	1	0	0	0	0	2	2	2	1	2	2
1982-200	Dugamel	Brogdale	Diploid	526	2	1	1	2	2	0	2	1	9	2	1	1	0	0	0	2	2	2	1	2	2
1974-203	Dukat	Brogdale	Diploid	678	1	1	1	1	2	0	1	2	2	1	1	0	2	2	0	0	9	1	0	1	1
1982-257	Dukat spur type	Brogdale	Diploid	678	1	1	1	1	2	0	1	2	2	1	1	0	2	2	0	0	0	1	0	1	1
2000-032	Duke of Devonshire	Brogdale	Diploid	2484	1	2	1	1	2	0	0	0	1	1	0	0	1	1	0	2	1	0	1	1	2
1967-050	Dulmener Rosenapfel	Brogdale	Diploid	232	1	1	1	1	2	1	2	1	0	2	1	0	0	9	0	0	2	1	1	2	1
2000-033	Dumelows Seedling	Brogdale	Diploid	340	2	1	1	1	1	1	1	1	1	2	1	0	1	1	1	1	1	1	0	1	1
1989-080	Dunkerton Late	Brogdale	Diploid	2595	2	1	1	2	2	0	1	0	0	2	0	0	2	1	1	0	2	0	0	2	1
1954-088	Dunning	Brogdale	Diploid	2834	1	1	2	1	2	1	1	0	1	1	1	0	2	2	1	2	2	1	0	1	2
1953-154	Dunns Seedling	Brogdale	Diploid	2842	1	2	2	1	2	0	1	0	1	2	1	1	2	0	0	1	1	0	9	2	1
1958-141	Durello	Brogdale	Diploid	410	0	0	2	0	2	0	1	0	1	2	9	1	2	0	1	0	2	1	1	2	1
1946-100	Dutch Codlin	Brogdale	Diploid	3066	1	2	1	1	2	0	1	0	1	2	1	0	1	1	0	2	2	0	0	2	0
1953-047	Dutch Mignonne	Brogdale	Diploid	629	1	2	0	1	2	0	2	1	0	2	0	0	1	1	0	1	1	2	1	2	1
1992-115	Dymock Red 1	Brogdale	Diploid	2555	0	1	1	0	2	0	2	2	0	2	0	0	1	1	1	0	1	0	1	1	2
2011-007	E558 1	Brogdale	Diploid	7811	2	1	2	2	2	0	1	2	0	2	1	1	2	1	1	1	1	1	0	0	0
2011-008	E559 13	Brogdale	Diploid	7812	1	2	2	2	2	0	0	1	0	2	1	0	2	1	2	0	2	2	0	9	9
1924-016	Eadys Magnum	Brogdale	Diploid	3179	1	1	2	1	1	1	2	1	1	2	2	0	1	1	0	1	0	0	0	1	1
1949-288	Early Julyan	Brogdale	Diploid	1993	0	0	0	0	1	2	1	1	2	2	0	0	2	0	0	1	0	0	1	2	2
1929-042	Early McIntosh	Brogdale	Diploid	1031	0	1	1	1	2	1	1	0	1	2	2	1	1	1	1	2	2	2	1	2	1
1922-040	Early Strawberry	Brogdale	Diploid	1885	2	1	1	2	2	1	1	1	2	1	1	1	2	1	1	2	2	1	0	2	1
1949-279	East Lothian Pippin	Brogdale	Diploid	2942	2	1	1	1	2	1	1	1	0	2	0	0	0	1	1	2	1	0	1	2	1
1947-008	Eastbourne Pippin	Brogdale	Diploid	1954	1	1	1	0	0	2	1	0	1	2	9	1	2	1	0	1	1	1	1	2	0
1941-007	Easter Orange	Brogdale	Not Known	1918	2	1	1	0	1	1	1	1	1	1	1	0	2	1	0	2	2	0	0	1	0
1974-078	Eaton 1	Brogdale	Diploid	2678	1	1	1	0	2	1	2	0	1	2	1	1	2	2	0	1	0	0	0	1	2
1989-081	EB52 1	Brogdale	Diploid	2594	1	2	1	1	2	0	2	2	0	2	2	1	1	1	1	9	1	1	1	2	2
1989-082	EB54 1	Brogdale	Diploid	250	0	2	1	1	1	1	2	1	0	1	2	1	1	0	0	0	1	1	2	2	2
1923-115	Eccleston Pippin	Brogdale	Diploid	3181	0	2	2	2	2	0	0	1	1	0	0	0	2	1	1	1	0	0	1	0	1
1957-191	Ecklinville	Brogdale	Diploid	950	1	9	0	9	2	1	1	2	1	2	1	0	2	1	1	1	0	1	0	2	2
1994-014	Ecolette	Brogdale	Diploid	138	1	2	2	0	2	1	0	1	1	2	0	1	2	1	1	2	2	0	0	1	1
1971-054	Ed Gould Golden	Brogdale	Diploid	65	1	2	1	0	2	1	1	1	1	2	0	2	2	1	0	1	2	1	0	1	1
1951-166	Edelborsdorfer	Brogdale	Diploid	2896	0	1	2	2	1	0	2	0	0	2	2	1	1	0	2	0	2	0	1	2	0
1957-003	Eden	Brogdale	Diploid	2815	1	2	1	1	1	1	0	0	2	1	0	0	2	1	0	2	2	1	1	1	1
1967-068	Edgar	Brogdale	Diploid	2720	0	1	1	0	2	0	0	0	0	1	1	0	2	9	1	2	2	1	0	2	1
1981-147	Edginton	Brogdale	Diploid	2070	1	2	1	1	2	0	0	2	1	0	1	0	2	1	0	1	2	1	0	0	1
1925-029	Edith Hopwood	Brogdale	Diploid	3167	2	0	2	1	1	1	1	1	2	1	0	0	1	1	0	2	2	0	1	1	0
1957-001	Edmund Jupp	Brogdale	Diploid	2816	1	0	0	1	1	1	1	0	1	2	2	0	2	0	0	1	1	2	0	2	1
1921-015	Edward VII	Brogdale	Diploid	74	2	2	1	1	2	0	1	0	1	2	1	0	2	1	1	2	1	0	0	2	1
1957-160	Edwards	Brogdale	Triploid	2806	1	1	1	1	1	1	0	1	0	1	1	0	1	1	1	1	2	1	0	1	1
1979-159	Egremont Russet 1	Brogdale	Diploid	8	0	2	1	1	2	0	1	1	0	1	0	2	2	1	0	1	2	2	1	0	0
1950-079	Eight Square	Brogdale	Diploid	2003	0	2	0	1	2	0	1	9	1	2	1	0	2	2	1	1	2	1	1	1	2
1965-039	Einset 8	Brogdale	Tetraploid	777	1	1	1	1	2	0	1	1	1	1	1	0	1	1	1	1	1	1	9	2	2
	Elan	Brogdale	Diploid		2	2	1	0	2	2	0	2	2	1	1	1	2	1	0	0	2	1	0	0	1
1986-042	Elbee	Brogdale	Diploid	65	1	2	1	0	2	1	1	1	1	2	0	2	2	1	0	1	2	1	0	1	1
1977-092	Elektra	Brogdale	Diploid	2643	1	0	1	1	2	0	1	1	2	1	1	0	2	2	0	1	2	1	0	1	1
1949-050	Elise Rathke	Brogdale	Diploid	2957	0	0	1	0	2	1	1	0	1	2	1	1	2	0	1	0	2	0	1	2	1
1987-042	Elize	Brogdale	Diploid	695	2	2	2	2	2	0	0	2	1	1	0	1	2	1	0	1	2	1	0	1	1
1989-083	Ellis Bitter 1	Brogdale	Diploid	2593	1	2	1	1	2	0	2	2	1	2	1	0	2	2	1	2	2	0	1	2	2
1982-046	Ellisons Orange 1	Brogdale	Diploid	53	1	2	1	1	2	1	1	1	2	9	0	0	2	2	1	1	2	0	0	1	1
1949-095	Elmore Pippin	Brogdale	Diploid	1979	1	1	2	2	2	0	1	2	1	0	1	0	1	1	0	1	0	0	0	1	0
1999-016	Elnica	Brogdale	Diploid	137	2	2	2	0	2	1	1	1	1	1	0	1	2	1	0	1	2	1	0	1	0
1999-017	Elshof	Brogdale	Diploid	137	2	2	2	0	2	1	1	1	1	9	0	1	2	1	0	1	2	1	0	1	0
1974-005	Elstar	Brogdale	Diploid	137	2	2	2	0	2	1	1	1	1	1	0	1	2	1	0	1	2	9	0	1	0
1963-108	Elton Beauty	Brogdale	Diploid	2749	1	0	2	2	1	2	0	1	2	1	0	0	1	1	1	2	2	0	0	1	0
1961-098	EM W1O	Brogdale	Diploid	2760	2	1	1	2	2	0	1	1	2	1	0	0	1	1	0	2	2	0	1	1	0
1967-095	EM W38	Brogdale	Diploid	2716	2	0	2	2	1	1	1	0	2	1	1	0	2	1	1	0	2	0	1	0	0
1957-193	Emilia	Brogdale	Diploid	2802	2	1	1	1	1	2	1	0	2	1	2	0	1	1	1	1	2	0	0	2	1
1975-321	Emneth Early	Brogdale	Diploid	644	1	1	1	1	1	1	1	0	2	2	1	0	2	0	0	1	2	0	1	2	1
1962-041	Empire	Brogdale	Diploid	656	1	1	1	2	2	0	1	0	0	2	1	0	1	0	1	2	2	1	1	2	2
1921-014	Encore	Brogdale	Diploid	365	0	2	1	1	2	0	1	0	2	1	0	0	1	0	0	2	0	1	2	2	0
1906-033	Endsleigh Beauty	Brogdale	Triploid	3205	1	1	1	1	2	0	1	0	0	1	1	0	1	0	1	1	1	1	0	1	1
1948-374	Entz Rosmarin	Brogdale	Triploid	3003	1	1	1	1	2	1	2	0	0	2	1	0	2	0	1	1	1	1	0	2	1
2006-013	Epicure	Brogdale	Diploid	348	2	2	1	1	2	1	1	1	1	1	0	0	1	1	0	0	0	1	0	0	0
1953-057	Epicurean	Brogdale	Diploid	348	2	2	1	1	2	1	1	1	1	1	0	0	1	9	0	0	0	1	0	0	0
1973-114	Eri Zagarra	Brogdale	Diploid	170	1	0	0	0	2	1	2	0	0	1	2	0	2	0	0	2	2	1	0	2	0
1957-067	Erich Neumanns Roter	Brogdale	Diploid	78	2	0	2	2	0	1	1	1	2	1	0	0	1	1	0	1	2	1	1	1	0
1974-057	Erlijon	Brogdale	Diploid	2682	2	1	1	1	1	2	1	1	0	2	0	0	2	1	1	1	1	1	0	2	1
1951-049	Ernst Bosch	Brogdale	Diploid	1003	0	2	1	0	2	0	1	0	1	2	2	1	1	1	0	1	1	2	1	1	0
1963-005	Eros	Brogdale	Diploid	2752	2	1	0	0	1	1	0	1	2	1	0	1	1	1	0	1	0	2	0	1	1
1950-033	Esopus Spitzenburg	Brogdale	Diploid	522	2	0	2	2	2	0	0	1	0	1	1	1	0	0	0	2	1	0	0	0	1
1948-603	Essching	Brogdale	Triploid	2985	0	2	1	1	2	1	1	0	1	2	2	0	1	1	0	1	1	0	9	2	1
1947-264	Etlins Reinette	Brogdale	Diploid	1084	0	2	0	1	1	1	1	1	2	2	0	1	1	0	1	1	2	1	1	0	2
2000-119	Eva Lotta	Brogdale	Diploid	1233	1	1	1	1	1	1	2	2	1	1	0	0	2	2	0	0	2	1	0	1	0
1945-191	Evagil	Brogdale	Diploid	706	1	2	1	1	2	0	1	1	0	1	1	0	0	1	0	1	2	1	0	2	1
2002-041	Excel	Brogdale	Triploid ?	901	1	1	1	1	2	1	9	1	1	2	0	1	1	1	0	1	2	1	0	1	1
1924-017	Excelsior	Brogdale	Triploid	872	1	1	1	1	2	0	1	1	1	1	1	1	1	1	0	1	1	1	0	2	2
1973-135	Exeter Cross 1	Brogdale	Diploid	2695	1	1	0	1	1	2	1	0	2	1	0	1	1	2	0	1	1	1	1	2	1
1947-357	Extraordinaire	Brogdale	Diploid	3038	1	0	0	2	1	1	1	0	1	2	2	0	1	1	1	2	2	1	0	2	2
1960-042	Eynsham Challenger	Brogdale	Diploid	2045	2	0	0	1	1	1	1	9	0	1	1	0	1	1	0	0	1	0	0	2	1
1960-047	Eynsham Dumpling	Brogdale	Diploid	2769	0	1	1	0	2	1	0	0	1	1	1	0	2	0	1	1	2	0	0	0	0
1992-136	Fair Maid of Taunton 1	Brogdale	Diploid	2544	1	0	2	0	1	1	1	1	0	1	1	0	0	1	1	0	0	0	2	2	9
1944-018	Fairie Queen	Brogdale	Diploid	1931	2	1	2	2	2	0	0	2	2	0	0	0	1	2	0	0	2	2	1	1	1
1950-191	Fall Harvey	Brogdale	Diploid	2915	2	0	1	0	2	0	1	0	0	1	2	0	2	0	0	2	2	2	0	2	1
1948-638	Fall Pippin	Brogdale	Triploid	2982	9	1	1	1	2	0	1	1	1	1	1	0	1	1	1	2	1	0	1	1	9
1958-067	Fall Russet	Brogdale	Diploid	2780	0	2	1	1	2	0	1	0	1	2	1	2	1	1	1	0	2	0	0	2	2
2000-144	Fallbarrow Favourite	Brogdale	Diploid	151	0	0	2	0	1	0	0	0	2	2	1	0	2	1	1	2	2	1	0	1	1
1972-184	Falstaff 1	Brogdale	Diploid	284	2	1	1	1	2	0	1	2	1	2	0	1	2	1	0	0	2	2	0	0	1
1952-174	Fameuse	Brogdale	Diploid	303	1	0	1	1	2	0	0	0	1	2	2	1	2	0	0	1	2	1	0	1	1
1971-121	Fantazja	Brogdale	Diploid	1480	0	2	0	0	2	0	0	0	2	2	0	0	1	1	1	1	2	0	0	2	1
1948-649	Fara Nume	Brogdale	Diploid	2977	0	0	1	1	2	0	1	0	1	2	2	0	1	1	2	1	2	1	2	0	1
1948-215	Faros	Brogdale	Triploid	205	1	1	1	1	2	0	1	0	0	1	0	0	2	1	1	2	0	0	1	2	0
1978-366	Faversham Creek Seedling	Brogdale	Diploid	2066	1	1	0	1	2	0	1	1	1	2	2	9	1	0	1	1	1	0	1	2	1
1945-186	Fearns Pippin	Brogdale	Diploid	1944	1	1	2	2	1	1	1	0	0	1	0	0	0	1	9	2	1	1	0	0	1
1948-367	Fekete Tanyeralma	Brogdale	Triploid	3006	1	1	1	1	2	2	1	1	0	2	0	1	1	1	2	0	2	0	0	1	2
1921-083	Feltham Beauty	Brogdale	Diploid	1881	1	0	1	1	1	1	0	0	2	0	1	0	2	1	1	2	0	1	0	0	1
1948-045	Fenouillet de Ribours	Brogdale	Diploid	255	1	1	2	0	1	1	1	1	1	2	2	0	1	0	0	1	1	2	0	2	0
1948-482	Fenouillet Gris	Brogdale	Diploid	527	2	0	1	1	2	0	0	0	1	1	1	0	1	0	1	1	0	1	0	2	2
1947-499	Fenouillet Rouge	Brogdale	Diploid	474	1	1	1	2	2	0	1	1	2	1	1	0	0	1	2	1	1	0	1	2	2
1950-158	Feuillemorte	Brogdale	Diploid	174	0	2	0	2	2	1	1	0	0	1	1	0	0	2	0	1	0	0	0	2	2
1947-469	Fiessers Erstling	Brogdale	Diploid	639	1	0	0	1	1	1	0	0	2	2	2	9	1	0	0	1	2	1	0	1	2
1983-038	Fiesta	Brogdale	Diploid	763	2	2	2	2	2	0	0	1	1	1	0	0	2	1	1	1	2	2	0	0	0
1948-289	Fil Jaune	Brogdale	Diploid	139	1	1	0	2	2	0	2	0	2	2	0	0	1	1	1	2	0	1	0	1	1
1927-023	Filippa	Brogdale	Diploid	94	0	0	1	1	2	0	9	0	1	1	1	1	0	0	9	1	2	0	1	2	2
1989-084	Fill Barrel 1	Brogdale	Diploid	2592	9	2	0	0	0	1	0	0	1	1	1	0	2	0	1	1	0	0	1	2	1
1923-078	Fillingham Pippin	Brogdale	Diploid	1887	0	1	0	0	1	1	0	1	1	2	1	0	2	0	1	1	2	1	0	2	1
1949-150	Finasso	Brogdale	Diploid	2948	0	0	2	1	1	1	1	0	1	2	2	0	2	0	1	1	2	2	0	1	0
1951-196	Finkenwerder Prinz	Brogdale	Diploid	2889	1	1	1	0	2	0	2	0	0	2	2	0	0	0	1	0	2	0	1	1	1
1951-061	Fireside	Brogdale	Diploid	2902	1	1	1	1	2	0	1	0	0	2	1	0	1	1	1	0	1	1	1	1	1
1981-109	Firmgold	Brogdale	Diploid	2627	2	1	1	1	2	1	2	1	1	2	1	1	1	0	0	2	2	2	1	1	1
1975-197	Firs No 3	Brogdale	Diploid	2661	2	0	2	2	1	1	9	1	2	1	1	0	1	1	9	2	1	0	0	0	1
1962-045	Fisher Fortune	Brogdale	Diploid	349	2	2	2	1	2	1	0	1	1	1	0	0	1	1	0	2	1	0	0	0	0
1949-020	Flame	Brogdale	Diploid	2961	2	1	1	2	2	1	0	1	1	1	1	0	1	2	1	1	2	0	1	1	1
2001-003	Flanders Pippin	Brogdale	Diploid	782	1	1	0	2	2	0	0	0	1	0	1	0	1	1	2	1	2	1	1	1	1
1945-072	Fletchers Prolific	Brogdale	Diploid	3085	0	2	1	1	1	1	2	0	0	1	1	0	2	0	0	2	2	2	9	2	1
1947-213	Fleuritard	Brogdale	Diploid	3052	1	0	1	2	2	0	1	0	0	0	2	0	2	1	0	1	0	1	0	2	1
1950-160	Fleuritard Rouge	Brogdale	Diploid	627	1	1	0	1	1	2	0	0	2	1	1	1	1	0	1	1	1	1	1	1	1
1972-082	Florence Bennett	Brogdale	Diploid	2059	1	1	1	1	1	1	2	2	2	2	1	9	2	0	0	1	2	2	1	1	1
1947-320	Florianer Rosenapfel	Brogdale	Diploid	602	0	0	0	1	1	0	9	0	0	2	9	0	2	0	1	0	2	1	0	2	1
1978-342	Florina	Brogdale	Diploid	2632	0	1	2	0	2	1	0	1	2	2	0	1	1	1	0	1	2	2	0	1	1
1946-034	Flower of the Town	Brogdale	Diploid	140	1	1	1	2	1	1	9	1	1	1	2	0	0	0	9	0	0	0	0	1	2
1964-069	Folkestone	Brogdale	Diploid	2744	1	0	1	1	1	2	1	0	2	1	0	0	2	2	1	0	1	1	1	2	0
1962-065	Fons Spring	Brogdale	Diploid	2754	2	1	2	2	2	0	1	2	2	1	1	0	2	1	1	1	2	0	1	1	1
1941-019	Forester	Brogdale	Diploid	1920	1	2	1	0	1	0	2	1	0	1	0	0	2	2	0	2	0	0	1	2	0
1920-012	Forge	Brogdale	Diploid	1874	1	1	1	1	0	2	1	1	1	1	0	0	2	1	1	0	2	2	0	2	2
1957-194	Forpear	Brogdale	Diploid	2801	1	1	2	0	2	0	1	0	1	1	1	0	1	1	0	1	1	1	0	1	2
1957-195	Fortosh	Brogdale	Diploid	2800	0	2	1	1	2	0	0	0	0	2	1	0	1	2	0	2	2	1	1	2	2
1974-343	Fortune	Brogdale	Diploid	349	2	2	2	1	2	1	0	1	1	1	0	0	1	1	0	2	1	0	0	0	0
1944-023	Forty Shilling	Brogdale	Diploid	1932	0	2	2	1	1	0	0	1	1	2	1	0	2	2	0	0	1	1	0	2	1
1957-235	Fosters Seedling	Brogdale	Diploid	2038	1	2	0	1	2	1	2	0	2	1	0	0	0	1	1	0	2	0	1	2	1
1964-036	Foulkes Foremost	Brogdale	Diploid	2745	1	1	0	1	1	1	1	1	2	0	0	1	1	1	0	1	0	1	0	1	1
1992-117	Four Square 1	Brogdale	Triploid	2553	1	1	1	1	1	1	1	0	0	1	2	1	2	1	1	1	1	1	0	2	1
1947-068	Fraise de Buhler	Brogdale	Triploid	898	0	0	1	1	2	1	1	0	0	2	1	1	1	0	1	1	2	1	9	1	1
1996-019	Framboise	Brogdale	Diploid	47	0	1	0	1	0	2	1	1	9	2	2	1	0	0	0	1	1	1	0	1	1
1950-161	Franc Bon Pommier	Brogdale	Diploid	1	1	2	1	0	2	1	1	1	1	2	0	2	2	1	0	1	2	1	0	1	1
1947-086	Franc Roseau	Brogdale	Diploid	202	1	1	0	2	2	0	1	0	0	0	0	0	1	1	0	1	0	0	0	2	1
1950-106	France Deliquet	Brogdale	Diploid	645	0	1	0	1	2	0	1	1	0	2	2	2	2	0	1	2	2	0	0	0	1
1925-031	Francis	Brogdale	Diploid	3165	1	2	1	2	2	1	0	1	1	1	1	9	1	2	1	1	2	0	1	0	1
1950-163	Frankettu	Brogdale	Diploid	2921	0	1	1	2	1	1	1	0	1	1	2	1	1	0	1	1	0	1	0	2	1
1947-062	Frau Margarete von Stosch	Brogdale	Diploid	3062	0	1	1	0	2	1	2	1	2	1	1	0	1	2	0	0	2	1	0	2	0
1965-004	Fred Webb	Brogdale	Diploid	2054	1	2	0	0	1	1	2	0	2	2	1	2	1	0	0	2	2	1	0	1	2
1989-085	Frederick 1	Brogdale	Diploid	2591	0	1	1	0	2	0	1	2	1	2	1	1	2	1	1	1	1	1	0	2	2
1984-148	Freedom	Brogdale	Diploid	558	0	1	1	1	2	0	1	1	1	2	9	0	1	1	0	1	2	2	0	2	2
1947-084	Freiherr von Berlepsch	Brogdale	Diploid	49	1	1	1	2	1	1	2	0	1	1	1	0	1	1	0	0	1	0	0	1	2
1948-234	Fremy	Brogdale	Triploid	282	1	1	1	2	1	1	1	1	1	0	1	0	1	0	1	1	1	0	1	1	1
1957-272	French Crab	Brogdale	Diploid	700	1	2	2	1	2	0	0	2	0	1	0	1	1	1	1	2	1	0	0	1	2
1961-065	Freyberg	Brogdale	Diploid	274	1	2	1	1	2	0	0	1	1	1	0	1	2	2	0	1	2	1	0	0	2
1947-297	Friandise	Brogdale	Diploid	378	0	2	1	1	2	1	2	0	1	2	2	0	1	1	2	1	1	2	0	2	1
1947-326	Friedrich der Grosse	Brogdale	Triploid	3041	0	1	1	1	2	0	1	1	1	2	2	0	1	0	1	0	1	1	9	1	1
1957-180	Frogmore Prolific	Brogdale	Diploid	2031	1	1	1	0	1	1	0	0	1	9	2	1	1	9	0	1	2	0	1	2	1
1953-165	Fromme Scab Resistant	Brogdale	Diploid	2022	0	1	2	1	2	1	1	0	1	2	0	2	1	0	0	1	2	1	1	2	1
1984-176	Frydeland Cox	Brogdale	Diploid	163	2	1	2	2	2	0	0	1	2	0	0	0	2	2	0	1	2	1	0	0	1
1963-019	Fuji	Brogdale	Diploid	318	2	1	0	1	2	0	9	1	1	1	1	1	1	1	0	9	1	1	1	2	1
2001-013	Fuji INRA Type4 Nagafu	Brogdale	Diploid	318	2	0	0	1	2	0	2	1	0	2	1	1	1	1	0	2	1	1	1	1	1
1953-001	Fukunishiki	Brogdale	Triploid	2851	1	0	1	1	2	0	2	1	0	2	1	0	2	1	1	1	1	1	1	1	1
2000-009	Fyriki	Brogdale	Diploid	2491	0	0	2	0	2	0	2	0	2	2	1	1	2	1	1	1	0	1	1	2	0
1958-037	Gabiola	Brogdale	Diploid	2785	1	1	2	1	2	0	0	1	1	1	1	1	1	1	0	1	1	1	0	0	0
1950-102	Gaillarde	Brogdale	Triploid	418	1	1	1	1	2	0	2	1	1	2	1	1	2	0	1	1	2	0	1	1	0
1976-144	Gala	Brogdale	Diploid	739	2	1	2	1	2	1	1	1	1	1	0	1	2	2	0	1	2	1	0	2	1
1949-153	Galantine	Brogdale	Triploid	853	0	9	1	1	2	0	1	0	1	2	2	0	1	0	1	1	1	0	0	2	0
1994-009	Galaxy	Brogdale	Diploid	739	2	1	2	1	2	1	1	1	1	1	0	1	2	2	0	1	2	1	0	2	1
1948-317	Galeuse	Brogdale	Diploid	756	2	1	1	1	1	1	1	1	0	0	1	0	2	0	1	1	0	0	1	1	1
1947-298	Galloway Pippin	Brogdale	Triploid	295	0	1	1	1	2	0	1	1	2	1	1	0	1	1	0	1	1	1	1	0	1
1930-047	Galton	Brogdale	Diploid	3139	2	1	1	0	2	0	0	0	2	1	2	0	2	1	0	0	1	1	0	2	1
1958-041	Gambafina	Brogdale	Diploid	567	1	2	1	1	2	0	0	1	2	1	1	1	1	0	1	2	1	1	0	2	1
1951-279	Garden Royal	Brogdale	Diploid	2874	2	2	0	0	2	0	0	0	0	2	1	0	1	1	0	2	1	1	0	2	1
1936-028	Garnet	Brogdale	Diploid	3124	2	1	1	1	2	1	1	1	1	2	0	1	0	1	0	1	2	1	0	0	2
1957-181	Gascoynes Scarlet	Brogdale	Diploid	45	1	1	1	1	2	0	1	1	1	1	2	2	1	1	0	1	2	0	0	0	1
1969-029	Gavin 1	Brogdale	Diploid	2711	0	1	1	1	2	1	0	1	1	1	0	0	2	1	1	1	2	0	1	1	2
1947-216	Gazerau	Brogdale	Diploid	457	0	1	2	1	2	0	1	0	0	1	1	1	1	0	0	1	2	1	1	2	1
1952-034	Geeveston Fanny	Brogdale	Diploid	4674	0	2	1	1	2	1	1	1	1	2	1	1	0	0	1	1	1	1	0	9	1
1951-176	Geheimrat Breuhahn	Brogdale	Diploid	2892	2	0	0	0	0	2	1	0	1	1	1	0	1	1	1	1	0	0	0	9	1
1958-065	Geheimrat Doktor Oldenburg	Brogdale	Diploid	658	1	1	0	1	2	1	1	1	2	2	2	1	1	2	0	0	1	1	0	1	0
1951-167	Gelber Munsterlander Borsdorfe	Brogdale	Diploid	2895	1	1	0	0	2	0	2	0	1	2	2	0	2	0	9	1	2	2	0	2	2
1951-204	Gelber Trierer Weinapfel	Brogdale	Diploid	6537.1	1	1	0	1	2	1	1	0	1	1	0	1	1	1	0	1	2	1	1	1	2
1969-070	Gene Pitney	Brogdale	Diploid	2706	1	2	1	1	2	1	9	1	2	1	0	1	2	2	0	2	2	0	0	1	0
2011-004	Geneva	Brogdale	Diploid	4651.1	0	1	0	1	2	1	2	1	1	2	1	1	2	1	0	1	1	1	1	1	1
1966-002	Geneva Ontario	Brogdale	Diploid	23	2	0	1	1	1	1	1	0	1	1	2	0	2	1	1	1	1	1	0	2	0
1989-087	Gennet Moyle 1	Brogdale	Triploid	827	0	2	2	1	2	0	0	0	0	1	1	0	1	1	0	2	1	0	0	1	0
1977-002	Gennet Moyle 2	Brogdale	Triploid	2646	1	1	1	9	2	0	1	1	1	2	2	0	1	1	0	1	1	0	1	1	1
1979-160	George Cave 1	Brogdale	Diploid	280	2	0	2	1	2	0	1	0	2	1	0	0	1	1	2	1	2	1	1	1	1
1940-014	George Cave 2	Brogdale	Diploid	280	2	0	2	1	2	0	1	0	2	1	0	0	1	1	2	1	2	1	1	1	1
1924-033	George Neal	Brogdale	Diploid	1892	0	2	1	1	2	1	1	0	1	1	0	1	0	2	0	1	1	1	0	0	0
1951-175	Gewurzluiken	Brogdale	Diploid	315	0	2	1	1	1	1	2	0	0	1	2	0	1	0	1	1	2	1	0	2	1
1958-043	Giambun	Brogdale	Diploid	2784	2	0	1	2	2	0	0	1	2	0	9	1	2	0	0	0	2	1	0	9	1
1958-028	Gian Andre	Brogdale	Diploid	673	1	0	2	1	2	0	0	1	1	1	0	0	1	0	0	2	2	0	0	1	1
1953-150	Giant Geniton	Brogdale	Diploid	691	1	0	2	2	2	0	2	1	0	2	1	0	2	1	0	1	1	2	0	1	1
1905-005	Gibbons Russet	Brogdale	Diploid	1871	0	2	0	1	1	1	0	1	1	2	1	1	1	9	0	1	1	1	0	1	1
1952-055	Gilliflower of Gloucester 1	Brogdale	Diploid	2013	1	1	2	0	2	1	2	2	1	2	2	0	1	1	1	1	1	0	0	2	2
1979-123	Glasbury	Brogdale	Triploid	879	1	1	1	0	1	0	1	0	1	1	2	0	1	1	1	1	1	1	1	1	1
1954-027	Glass Apple	Brogdale	Triploid	2839	1	1	1	2	2	0	1	1	1	1	1	0	2	0	1	2	1	1	1	1	2
1945-013	Glebe Gold	Brogdale	Diploid	3097	1	1	0	0	2	1	1	1	1	2	0	1	2	2	1	0	1	1	1	2	1
1950-129	Glengyle Red	Brogdale	Diploid	334	0	1	0	2	2	0	1	0	1	2	2	2	2	9	2	0	1	1	1	2	2
1967-070	Glenton	Brogdale	Diploid	2719	2	1	1	0	2	1	1	0	1	2	2	0	1	1	1	1	2	0	0	2	1
1922-014	Gloria Mundi	Brogdale	Diploid	87	1	0	1	1	2	0	1	1	1	1	1	0	2	2	0	0	2	0	1	0	1
1949-179	Glorie van Holland	Brogdale	Diploid	2946	2	1	0	1	2	1	2	0	1	1	0	1	1	1	0	1	1	2	0	1	2
1968-067	Gloster 69	Brogdale	Diploid	625	1	0	0	1	2	0	2	0	0	2	2	0	1	0	0	1	2	1	1	2	9
1930-031	Gloucester Cross	Brogdale	Diploid	3146	1	1	1	2	2	0	0	1	1	1	1	0	2	2	0	1	0	2	0	1	2
1957-012	Gloucester Royal	Brogdale	Diploid	2814	1	2	2	2	0	2	1	1	2	2	0	1	1	0	0	1	1	0	0	1	1
1999-018	Golco	Brogdale	Diploid	2515	2	2	1	0	2	0	0	2	1	1	1	1	2	1	0	1	2	0	1	1	0
2000-037	Gold Medal	Brogdale	Diploid	2482	1	2	1	2	1	1	2	0	2	2	1	0	2	1	0	2	2	1	1	2	1
1952-178	Gold Reinette	Brogdale	Diploid	2855	0	1	0	0	1	1	1	0	1	2	2	1	2	2	0	9	2	1	0	2	2
1977-142	Golden Auvilspur	Brogdale	Diploid	65	1	2	1	0	2	1	1	1	1	2	0	2	2	1	0	1	2	1	0	1	1
1961-041	Golden Bounty	Brogdale	Diploid	2767	2	1	1	2	2	0	1	0	2	1	1	0	2	1	0	2	2	0	1	1	2
1979-162	Golden Delicious 1	Brogdale	Diploid	65	1	2	1	0	2	1	1	1	1	2	0	2	2	1	0	1	2	1	0	1	1
1974-346	Golden Delicious 2	Brogdale	Diploid	65	1	2	1	0	2	1	1	1	1	2	0	2	2	1	0	1	2	1	0	1	1
1968-070	Golden Delicious 3	Brogdale	Diploid	65	1	2	1	0	2	1	1	1	1	2	0	2	2	1	0	1	2	1	0	1	1
1973-166	Golden Delicious Horst No 2	Brogdale	Diploid	65	1	2	1	0	2	1	1	1	1	2	0	2	2	1	0	1	2	1	0	1	1
1979-111	Golden Delicious kloon B	Brogdale	Diploid	65	1	2	1	0	2	1	1	1	1	2	0	2	2	1	0	1	2	1	0	1	1
1978-312	Golden Delicious Russet Form	Brogdale	Diploid	65	1	2	1	0	2	1	1	1	1	2	0	2	2	1	0	1	2	1	0	1	1
1954-024	Golden Harvey	Brogdale	Diploid	2841	1	0	1	2	2	0	2	0	1	0	1	0	1	0	1	1	0	0	0	1	1
1946-023	Golden Knob	Brogdale	Diploid	1950	0	1	0	2	2	0	1	0	0	1	1	0	1	0	2	0	0	0	0	2	2
1953-010	Golden Melon	Brogdale	Diploid	2847	2	1	1	1	2	0	1	1	2	2	0	1	1	1	0	1	2	1	0	1	2
1973-092	Golden Morspur	Brogdale	Diploid	65	1	2	1	0	2	1	1	1	1	2	0	2	2	1	0	1	2	1	0	1	1
1974-407	Golden Noble 1	Brogdale	Diploid	90	2	9	1	1	1	1	1	0	0	1	1	0	2	0	1	1	1	1	0	1	1
1965-026	Golden Nugget	Brogdale	Diploid	88	2	2	1	2	2	0	0	2	2	0	1	0	2	1	9	2	2	0	0	1	1
1946-024	Golden Pippin	Brogdale	Diploid	1441	1	1	1	1	1	0	1	0	2	2	0	0	0	0	1	0	1	1	0	2	1
2000-038	Golden Reinette	Brogdale	Diploid	42	1	1	1	2	2	0	1	0	0	1	0	0	1	0	1	1	1	0	0	1	0
1950-072	Golden Royal	Brogdale	Diploid	2001	0	0	1	0	1	0	1	1	2	1	1	0	2	2	1	1	2	1	0	2	1
1952-120	Golden Russet	Brogdale	Diploid	2862	2	1	0	1	2	0	0	2	2	1	2	0	2	0	0	2	2	0	0	2	2
2000-039	Golden Spire	Brogdale	Diploid	2091	0	1	9	0	1	1	2	1	1	9	2	0	2	1	0	1	2	1	1	1	1
1974-118	Goldensheen	Brogdale	Diploid	65	1	2	1	0	2	1	1	1	1	2	0	2	9	1	0	1	2	1	0	1	1
1972-039	Goldjon	Brogdale	Diploid	2702	2	1	2	1	2	1	1	2	0	2	0	1	1	0	0	2	2	1	0	1	2
2011-025	Goldparmane	Brogdale	Diploid	37	1	1	1	1	1	0	1	0	1	1	0	0	1	0	1	0	2	0	0	2	0
1970-039	Goldspur	Brogdale	Diploid	65	1	2	1	0	2	1	1	1	1	2	0	2	2	1	0	1	2	1	0	1	1
1982-265	Goldwin	Brogdale	Diploid	2617	2	1	1	1	1	1	0	1	2	1	0	0	2	2	0	1	2	0	0	0	1
1948-369	Gomba Karoly	Brogdale	Diploid	3005	1	1	0	1	2	1	2	2	1	2	1	0	1	0	1	0	1	2	0	2	1
1948-732	Gooseberry	Brogdale	Triploid	2968	1	1	2	1	1	1	1	0	1	1	1	0	0	1	0	1	1	1	1	1	1
1974-356	Goro	Brogdale	Diploid	1038	1	2	1	0	2	1	1	1	1	2	0	2	2	1	0	1	2	1	0	1	1
1947-128	Grandmere	Brogdale	Diploid	653	0	1	0	1	2	0	2	1	1	2	1	0	0	0	0	2	1	2	1	2	2
1949-135	Granges Pearmain	Brogdale	Triploid	614	1	1	1	2	1	1	2	0	1	1	1	1	1	1	1	1	1	0	1	1	2
1948-705	Granny Giffard	Brogdale	Diploid	1972	0	1	0	0	1	1	2	2	1	1	2	0	2	1	2	0	1	1	1	2	2
1976-145	Granny Smith	Brogdale	Diploid	548	1	2	2	0	2	0	1	1	2	2	1	1	2	1	0	1	1	1	0	2	1
1980-076	Granny Smith spur type	Brogdale	Diploid	548	1	2	2	0	2	0	1	1	2	2	1	1	2	1	0	1	1	1	0	2	1
2000-041	Grantonian	Brogdale	Diploid	2092	1	0	1	1	1	1	2	0	0	2	2	0	1	0	0	2	2	0	1	2	1
1951-047	Graue Herbstrenette	Brogdale	Triploid	842	1	2	1	1	2	1	1	1	1	2	2	1	1	1	1	1	2	1	0	1	1
1957-215	Gravenstein	Brogdale	Triploid	758	1	1	0	1	2	0	1	1	1	2	2	0	1	0	1	1	1	1	1	2	2
1966-036	Greasy Pippin	Brogdale	Diploid	2736	0	2	0	2	2	0	0	0	0	1	1	0	1	0	0	2	2	1	1	2	1
1967-008	Great Expectations	Brogdale	Diploid	2726	1	1	1	2	2	0	0	0	2	1	1	0	1	1	0	1	2	1	0	1	0
1946-032	Green Balsam	Brogdale	Diploid	3069	0	1	0	1	2	1	0	2	2	2	2	0	1	1	1	1	0	0	1	1	1
1941-028	Green Custard	Brogdale	Triploid	3111	0	0	0	1	2	0	2	1	0	2	0	1	1	1	0	1	1	1	0	2	2
1930-039	Green Harvey	Brogdale	Diploid	1903	1	0	2	0	2	1	2	1	2	2	1	0	1	1	0	1	2	0	0	2	1
1949-277	Green Kilpandy Pippin	Brogdale	Diploid	2943	1	0	1	1	1	2	1	1	2	2	1	9	9	1	0	0	0	0	0	2	1
1945-101	Green Purnell	Brogdale	Diploid	1940	2	9	0	1	1	1	9	1	0	1	1	0	1	2	0	1	1	1	1	1	1
1982-035	Green Roland	Brogdale	Diploid	529	1	1	2	1	1	1	2	0	0	2	1	0	2	1	1	1	2	1	0	0	1
1980-077	Greensleeves 1	Brogdale	Diploid	705	2	1	2	1	1	1	1	2	2	1	0	1	2	1	0	1	2	0	1	1	1
1921-008	Greenups Pippin	Brogdale	Diploid	19	1	1	1	0	0	1	1	0	2	2	2	9	1	2	0	1	2	0	0	1	1
1974-347	Grenadier 1	Brogdale	Diploid	93	1	1	0	2	2	0	1	0	1	2	1	0	1	0	1	0	2	0	1	2	1
1992-006	Grey Pippin	Brogdale	Diploid	766	0	1	1	2	2	0	1	1	1	1	1	0	1	0	0	1	1	0	0	1	2
1921-089	Grimes Golden	Brogdale	Diploid	3190	2	2	0	0	2	1	9	0	1	2	0	1	2	1	0	2	2	1	0	1	0
1993-008	Grimoldby Golden	Brogdale	Diploid	624	1	2	0	2	1	2	1	1	1	2	1	0	2	1	0	0	1	0	1	2	1
1944-048	Groninger Kroon	Brogdale	Diploid	130	1	2	1	2	2	0	1	1	0	2	0	0	2	1	1	0	2	0	0	2	1
1948-604	Gronsvelder Klumpke	Brogdale	Diploid	461	0	1	1	1	2	1	0	1	1	2	1	1	1	1	0	1	2	0	1	1	1
1952-108	Gros Api	Brogdale	Diploid	33	0	0	2	0	2	0	1	0	1	2	2	1	1	0	0	1	1	0	1	2	1
1948-312	Gros Croquet	Brogdale	Triploid	882	0	1	0	1	9	1	1	0	0	1	1	0	1	1	1	1	1	1	0	2	1
1999-042	Gros Doux Blanc	Brogdale	Triploid	2509	0	2	1	1	2	0	1	1	1	2	0	1	1	1	1	1	1	0	1	1	1
1947-129	Gros Fenouillet	Brogdale	Diploid	39	0	1	1	2	1	1	9	1	2	2	0	0	1	0	1	1	2	1	1	1	2
1950-153	Gros Hopital	Brogdale	Triploid ?	829	0	1	0	0	1	1	2	1	1	2	1	0	1	1	1	2	1	1	0	2	2
1947-130	Gros Locard	Brogdale	Triploid	837	1	0	1	1	1	1	1	0	1	1	1	1	1	0	1	1	2	1	1	1	1
1947-131	Groseille	Brogdale	Diploid	599	0	1	1	0	1	1	1	0	1	2	2	1	1	0	1	0	2	2	0	1	1
1989-088	Gross Launette	Brogdale	Diploid	2590	0	1	0	0	2	0	1	1	1	2	1	1	1	0	1	0	2	0	2	2	1
1947-377	Grosse Mignonnette dHerbassy	Brogdale	Diploid	431	0	1	2	1	2	0	1	0	2	2	2	1	2	0	1	1	2	1	0	1	1
1948-307	Grosse Rouge	Brogdale	Diploid	3015	0	0	1	0	2	0	2	0	2	2	2	2	2	0	1	0	2	0	0	2	1
1948-318	Grosse Saulette	Brogdale	Diploid	710	1	0	2	2	2	1	0	1	2	1	0	0	1	0	1	2	0	0	0	1	2
1951-178	Gruner Calviner	Brogdale	Diploid	2891	0	1	0	0	1	1	1	0	1	1	2	0	1	0	1	1	1	1	1	2	2
1946-022	Guelph	Brogdale	Diploid	680	2	1	2	2	1	1	1	2	2	1	1	0	1	1	0	0	2	2	1	1	0
1927-018	Guldborg	Brogdale	Diploid	559	1	2	1	0	2	1	0	0	1	2	1	1	2	1	2	1	0	0	1	2	1
1951-179	Gustavs Dauerapfel	Brogdale	Diploid	200	0	1	0	2	2	0	9	0	0	1	0	0	2	1	0	1	0	0	0	2	1
1927-019	Gyllenkroks Astrakan	Brogdale	Diploid	921	0	1	1	1	1	0	2	0	1	1	1	1	1	0	0	1	0	2	0	2	0
1949-046	Halberstadter Jungfernapfel	Brogdale	Diploid	2958	0	1	1	1	2	1	2	0	1	2	0	1	0	1	1	0	2	1	1	2	2
1975-019	Hambledon Deux Ans	Brogdale	Triploid	3150	0	1	0	1	1	1	2	0	2	1	1	1	1	0	0	2	1	2	1	2	1
2000-042	Hamblings Seedling	Brogdale	Triploid	2481	1	2	1	2	1	1	2	0	1	1	1	0	1	0	0	1	1	0	9	1	0
1992-119	Hangdown 1	Brogdale	Diploid	470	0	2	1	0	1	1	1	1	0	1	1	0	1	2	1	0	0	1	0	0	1
1945-167	Hannan Seedling	Brogdale	Diploid	3074	1	1	1	1	2	1	0	1	1	1	0	0	2	1	0	1	1	0	0	1	1
2000-044	Hanwell Souring	Brogdale	Triploid	2480	1	1	1	2	1	0	2	1	1	9	1	0	2	1	0	1	1	0	0	9	1
1948-746	Happisburgh	Brogdale	Diploid	1974	0	1	0	0	1	1	1	1	0	2	0	0	2	1	0	2	2	1	1	2	2
1966-037	Haralson	Brogdale	Diploid	1062	2	2	2	2	2	1	0	0	1	2	0	0	2	0	0	2	2	1	0	2	2
1948-373	Harang Alma	Brogdale	Diploid	740	1	1	0	1	2	0	2	1	1	2	1	0	2	1	2	0	2	1	0	2	2
1949-040	Harberts Reinette	Brogdale	Triploid	768	1	1	1	2	2	0	1	0	1	1	0	0	1	1	1	1	1	0	0	1	1
1999-019	Hared	Brogdale	Diploid	448	2	0	0	2	2	0	2	0	0	2	2	1	1	0	1	2	2	1	2	2	2
1994-023	Harling Hero	Brogdale	Diploid	2080	1	2	0	1	2	9	1	1	0	2	1	0	0	1	1	1	1	1	9	2	1
1989-089	Harry Masters Jersey 1	Brogdale	Diploid	2589	0	1	9	0	1	0	1	2	0	2	2	0	2	2	1	1	2	1	1	2	9
1911-006	Harry Pring	Brogdale	Diploid	3204	1	2	0	1	2	0	1	1	1	2	2	0	1	0	0	1	0	0	0	1	1
1968-190	Harvest Festival	Brogdale	Diploid	2712	1	2	0	0	2	1	2	1	1	2	1	0	2	0	0	0	1	1	0	2	1
2003-031	Harvest Lemon	Brogdale	Diploid	129	0	2	2	0	1	0	1	0	1	0	0	0	2	1	0	2	9	0	2	1	0
1920-016	Harvey	Brogdale	Diploid	1875	1	2	1	1	2	0	2	0	0	2	2	9	2	1	1	1	1	0	0	2	1
1994-042	Hatsuaki	Brogdale	Diploid	712	2	1	2	1	2	1	2	1	1	2	0	1	1	0	0	1	2	1	0	2	1
1946-082	Haughtys Red	Brogdale	Diploid	3068	1	0	0	1	2	0	1	1	0	2	1	2	1	1	1	2	1	0	0	1	2
1999-078	Hawthornden	Brogdale	Diploid	291	1	1	1	1	2	1	1	0	1	2	1	9	1	1	0	1	2	0	2	2	0
1981-026	Hazen	Brogdale	Diploid	2629	1	0	0	1	2	1	2	1	1	2	2	1	1	1	1	1	2	1	1	1	1
1949-101	Hector MacDonald	Brogdale	Diploid	1981	2	1	2	1	2	1	0	0	0	1	0	9	1	0	0	1	1	0	1	1	1
1948-376	Hejocsabai Sarga	Brogdale	Diploid	3002	0	2	0	1	2	1	2	1	2	1	0	1	0	0	0	1	1	1	0	0	2
1994-041	Helios	Brogdale	Diploid	1226	1	1	0	0	2	2	1	2	2	2	2	1	0	0	1	1	2	1	0	0	9
1951-021	Henry Clay	Brogdale	Diploid	2908	2	1	0	0	1	2	0	0	1	2	2	0	2	0	0	1	1	0	0	1	1
1948-375	Herceg Batthyanyi Alma	Brogdale	Diploid	278	1	1	2	2	2	0	1	1	1	0	0	0	1	0	0	2	1	0	0	1	1
1992-120	Hereford Broadleaf	Brogdale	Triploid	2552	0	1	0	1	1	1	1	0	1	2	1	0	1	1	0	1	2	1	1	2	1
1930-032	Hereford Cross 1	Brogdale	Diploid	3145	1	1	1	1	2	0	0	1	2	1	2	0	2	2	0	1	2	2	0	1	1
1991-019	Hereford White	Brogdale	Diploid	2559	1	2	0	0	1	1	1	2	0	1	0	0	2	9	0	2	2	0	1	1	1
2000-046	Herefordshire Beefing	Brogdale	Diploid	2479	0	1	1	1	2	1	1	0	1	2	1	1	2	2	1	0	0	0	1	1	1
1994-017	Herefordshire Russet	Brogdale	Diploid	2079	2	2	2	1	2	0	1	0	2	1	0	1	2	1	0	0	2	1	0	1	1
1977-093	Herma	Brogdale	Diploid	765	2	1	2	1	1	1	9	2	1	2	0	0	1	0	9	1	1	1	0	2	1
1921-011	Herrings Pippin	Brogdale	Diploid	819	1	1	1	1	2	1	1	1	2	1	0	0	1	2	0	0	1	1	1	1	1
1960-008	Hibbs Seedling	Brogdale	Diploid	2770	1	2	1	1	2	1	0	9	2	1	1	0	2	2	0	0	2	2	0	1	1
1958-061	Hibernal	Brogdale	Triploid	269	0	0	0	0	1	2	1	1	1	2	2	0	1	0	2	1	1	1	1	1	1
1994-011	Hidala	Brogdale	Diploid	668	2	0	1	2	1	1	1	0	1	1	1	0	1	0	0	2	2	1	1	1	2
1928-004	High View Pippin	Brogdale	Diploid	3155	1	2	1	0	2	0	0	0	1	1	1	0	2	1	1	1	2	1	0	1	1
1953-050	Histon Favourite	Brogdale	Diploid	152	1	1	1	1	2	1	2	0	0	1	1	0	1	0	1	1	1	0	1	1	1
2002-012	Hitchin Pippin	Brogdale	Diploid	2449	1	2	0	1	1	1	0	1	1	2	9	0	1	1	0	0	1	0	0	2	1
1916-009	Hoary Morning	Brogdale	Diploid	98	1	1	2	1	2	0	1	1	1	0	1	0	2	1	1	1	1	1	0	1	0
1984-001	Hockings Green	Brogdale	Diploid	549	1	1	2	0	1	0	1	0	1	1	1	0	1	9	1	0	2	0	0	2	2
1948-024	Hodges Seedling	Brogdale	Triploid	3029	0	1	1	1	1	1	0	1	1	1	1	0	2	1	1	1	2	1	1	2	1
1947-235	Hogs Snout	Brogdale	Diploid	1959	2	2	2	1	0	2	1	0	1	1	1	0	1	1	0	1	2	1	0	1	1
1965-034	Holiday	Brogdale	Diploid	1116	1	1	1	2	2	0	0	0	0	2	1	1	0	1	1	1	1	1	0	2	1
1946-091	Holland Pippin	Brogdale	Diploid	1952	1	1	1	2	2	0	0	0	0	1	1	0	1	0	1	2	2	1	0	1	1
2000-048	Hollandbury	Brogdale	Diploid	2477	0	2	1	0	0	1	1	1	1	2	2	0	1	0	1	1	1	1	1	2	0
1979-163	Holstein	Brogdale	Triploid	803	2	1	1	1	9	1	1	1	1	1	0	0	2	2	0	1	2	1	0	1	1
1973-086	Holstein Mahler	Brogdale	Triploid	803	2	1	1	1	9	1	1	1	1	1	0	0	2	2	0	1	2	1	0	1	1
1973-087	Holstein Palloks	Brogdale	Triploid	803	2	1	1	1	9	1	1	1	1	1	0	0	2	2	0	1	2	1	0	1	1
2000-010	Holstein sport	Brogdale	Triploid	803	2	1	1	1	9	1	1	1	1	1	0	0	2	2	0	1	2	1	0	1	1
1949-152	Hommet	Brogdale	Diploid	2947	0	2	0	1	1	1	1	1	0	2	1	1	0	1	0	1	2	1	0	2	1
1981-141	Honey Pippin	Brogdale	Triploid	2624	2	1	1	2	2	0	0	1	1	1	1	0	2	2	1	1	2	1	0	0	1
1976-002	Honeygold	Brogdale	Diploid	1063	1	2	1	1	2	1	9	0	1	2	0	1	2	1	9	1	2	0	0	1	2
1938-005	Hoods Supreme	Brogdale	Diploid	1917	2	1	1	1	1	1	0	2	2	1	1	0	0	2	0	1	0	2	0	1	0
1949-021	Hope Cottage Seedling	Brogdale	Diploid	2960	0	0	1	0	0	1	0	1	2	2	1	0	1	0	0	1	2	1	0	2	1
1953-014	Horei	Brogdale	Triploid	1123	1	1	0	0	2	1	9	1	1	2	0	1	2	1	9	1	2	1	0	1	1
2000-049	Hormead Pearmain	Brogdale	Diploid	86	1	2	0	1	2	0	1	0	1	1	0	0	1	1	2	1	1	0	0	2	0
1951-181	Horneburger Pfannkuchen	Brogdale	Triploid	895	1	1	1	9	2	0	2	0	1	2	2	0	1	1	1	1	2	0	1	1	1
1964-037	Horsford Prolific	Brogdale	Diploid	290	2	0	0	1	2	0	1	0	2	9	1	0	1	1	1	1	2	1	0	1	2
1948-372	Hosszufalusi	Brogdale	Diploid	3004	0	1	1	1	1	1	1	1	2	2	0	9	2	0	1	1	0	1	0	0	2
1921-013	Houblon	Brogdale	Diploid	3195	1	1	1	2	2	0	0	2	2	1	1	0	1	1	0	1	2	1	0	0	0
1962-016	Howgate Wonder 1	Brogdale	Diploid	1237	2	1	0	2	2	0	0	0	2	2	1	1	2	0	0	1	1	1	0	1	0
2000-050	Hubbards Pearmain	Brogdale	Diploid	2476	2	1	1	2	2	1	0	0	0	1	0	0	2	0	0	1	1	0	0	1	1
1948-721	Hubbardston Nonsuch	Brogdale	Diploid	941	1	2	1	1	2	0	1	1	1	0	0	1	2	1	0	2	1	0	0	1	1
1925-020	Hume	Brogdale	Diploid	3169	1	1	1	1	1	0	0	0	2	2	0	1	1	1	1	1	2	2	1	1	1
1974-058	Hunter Kinkead Spy	Brogdale	Tetraploid	23	2	0	1	1	0	1	9	0	1	1	2	0	9	1	1	1	1	1	0	2	0
1974-060	Hunter Melba	Brogdale	Tetraploid	167	0	1	1	1	1	1	0	1	0	2	1	1	2	0	1	2	1	1	0	1	2
1974-267	Hunter Ottawa	Brogdale	Tetraploid	2673	1	1	0	0	1	1	0	0	1	2	2	0	1	2	1	2	2	1	0	2	1
1974-261	Hunter Sandow	Brogdale	Tetraploid	814	2	1	2	1	2	0	1	0	0	2	2	9	2	0	0	1	2	0	0	1	1
1974-062	Hunter Spartan	Brogdale	Tetraploid	309	1	1	0	2	2	0	1	0	0	2	2	1	1	0	2	1	2	2	1	2	2
2006-021	Hunthouse	Brogdale	Diploid	2428	0	2	0	2	2	0	0	1	2	2	0	0	2	0	0	0	1	1	1	1	0
1948-508	Hunts Duke of Gloucester 1	Brogdale	Diploid	1971	0	2	1	0	2	0	2	1	1	1	0	0	2	1	1	2	2	1	1	1	2
1999-080	Hunts Early	Brogdale	Diploid	2085	1	1	0	1	1	1	1	0	0	1	0	1	2	0	2	0	1	1	0	2	1
1951-045	Idagold	Brogdale	Diploid	1225	1	1	2	2	2	0	0	1	0	1	1	1	1	0	1	1	2	1	0	0	1
1965-041	Idaho Delicious	Brogdale	Tetraploid	308	0	0	1	0	0	2	1	1	1	2	2	0	1	0	0	2	2	1	0	1	1
1951-046	Idajon	Brogdale	Diploid	1227	1	2	2	1	2	0	9	1	1	2	0	0	1	0	9	2	1	1	0	0	1
1976-146	Idared	Brogdale	Diploid	717	1	2	2	2	2	0	0	1	1	2	0	0	1	0	1	2	1	2	0	1	1
2000-112	Iduna	Brogdale	Diploid	1025	0	2	1	0	2	0	2	0	0	2	0	1	1	1	0	0	2	0	1	1	1
1927-011	Ildrod Pigeon	Brogdale	Diploid	373	0	1	1	1	1	1	0	1	1	1	1	1	1	1	0	1	2	1	0	2	2
1998-017	Imperial Gala	Brogdale	Diploid	739	2	1	2	1	2	1	1	1	1	1	0	1	2	2	0	1	2	1	0	2	1
1947-462	Imperiale	Brogdale	Diploid	321	0	1	1	0	1	2	2	0	0	2	1	0	1	1	0	1	2	2	0	1	1
1939-028	Improved Ashmeads Kernel	Brogdale	Triploid	3114	1	2	1	1	2	0	1	0	1	1	0	1	1	1	1	1	1	0	0	1	1
1943-010	Improved Cockpit	Brogdale	Triploid	3107	0	2	1	1	1	1	1	1	1	1	1	0	1	1	1	1	1	1	2	2	1
1989-090	Improved Dove 1	Brogdale	Diploid	2588	0	2	0	1	0	2	2	0	1	2	1	0	1	1	1	2	0	2	1	2	1
1989-092	Improved Redstreak 1	Brogdale	Diploid	2586	0	1	1	0	1	1	2	0	2	1	1	0	1	1	1	1	0	0	1	2	2
1967-089	Indo	Brogdale	Diploid	1481	1	1	0	2	2	0	1	2	1	2	1	1	1	1	0	2	2	1	1	2	2
1930-035	Ingalls Pippin	Brogdale	Diploid	1902	0	2	1	0	2	0	0	1	2	1	2	1	2	2	1	0	1	1	0	1	1
1930-034	Ingalls Red	Brogdale	Diploid	3143	1	1	0	0	2	0	0	0	1	2	2	0	1	0	0	2	1	0	0	2	2
1974-035	Ingol	Brogdale	Diploid	2686	1	2	1	1	2	1	1	0	0	1	1	1	2	0	0	1	2	0	1	2	0
1968-017	Ingrid Marie	Brogdale	Diploid	32	2	2	1	1	2	1	1	1	1	0	1	0	1	1	0	1	2	0	1	1	0
2000-051	Irish Peach	Brogdale	Diploid	2093	0	1	1	1	2	1	1	1	1	2	0	0	1	1	0	2	2	1	1	2	2
1948-033	Iron Pin	Brogdale	Diploid	3027	1	1	1	1	1	1	1	1	0	1	2	0	1	2	1	1	2	1	0	2	2
1948-729	Isaac Newtons Tree	Brogdale	Triploid	2969	0	1	1	1	2	1	1	1	0	1	2	0	2	1	0	1	1	0	0	1	1
1966-045	Ivette	Brogdale	Diploid	246	2	2	2	1	2	0	0	2	1	1	0	1	2	2	0	1	2	0	0	1	1
1952-194	Ivo	Brogdale	Diploid	592	1	0	1	1	2	0	1	0	2	0	2	0	1	1	0	0	2	0	1	2	1
1948-377	Izletes Zold	Brogdale	Diploid	3001	0	1	1	2	1	1	0	0	1	2	1	2	1	0	0	1	2	0	0	1	1
1949-110	Jacques Lebel	Brogdale	Triploid	615	1	2	1	1	1	1	1	1	1	1	1	1	1	1	1	0	2	1	0	2	1
1948-222	Jacquet	Brogdale	Triploid	188	1	1	1	2	2	0	1	0	0	2	1	1	0	1	1	1	1	1	1	2	1
1947-358	Jacquin	Brogdale	Diploid	702	0	0	0	1	2	0	9	0	2	2	1	0	2	0	9	1	1	1	0	1	1
1977-016	Jafra	Brogdale	Diploid	2645	1	1	1	1	1	1	2	1	1	2	0	1	2	2	0	1	2	2	1	2	0
1968-068	Jamba 69	Brogdale	Diploid	1228	1	1	2	1	2	0	9	1	1	2	1	0	2	0	9	2	1	0	0	1	1
1974-349	James Grieve 1	Brogdale	Diploid	78	2	0	2	2	0	1	1	1	2	1	0	0	1	1	0	1	2	1	1	1	0
1963-105	James Grieve Lired	Brogdale	Diploid	78	2	0	2	2	0	1	1	1	2	1	0	0	1	1	0	1	2	1	1	1	0
1932-003	James Lawson	Brogdale	Diploid	3134	0	1	0	1	2	1	1	2	0	1	0	1	2	1	9	0	9	0	1	1	2
1955-009	Jan Steen	Brogdale	Diploid	646	1	1	1	1	2	0	0	1	2	1	0	0	2	1	1	0	2	1	0	1	1
1947-259	Jansen von Welten	Brogdale	Diploid	3048	0	0	2	1	2	0	0	1	2	1	1	0	1	1	1	1	1	0	0	2	1
1948-380	Jaszvadoka	Brogdale	Diploid	2998	0	0	2	1	2	0	1	0	1	2	1	1	2	0	2	1	1	2	0	1	2
1948-298	Jean Tondeur	Brogdale	Diploid	1210	0	1	1	0	2	0	9	1	0	0	0	1	1	1	0	2	1	1	0	2	1
1939-018	Jeanne Hardy	Brogdale	Diploid	382	1	1	1	2	1	2	1	1	1	2	1	1	1	0	0	2	2	1	1	1	1
1952-113	Jefferis	Brogdale	Diploid	2865	1	2	2	1	1	0	0	0	2	2	1	0	2	1	0	0	1	2	0	2	2
1944-040	Jennifer	Brogdale	Diploid	1933	0	2	1	0	2	0	1	0	1	2	2	1	1	1	9	1	9	2	1	1	0
1945-063	Jennifer Wastie	Brogdale	Diploid	1939	1	2	1	2	2	0	1	0	1	1	1	0	1	1	1	2	2	1	0	2	2
1923-085	Jersey Beauty	Brogdale	Triploid	578	1	0	1	1	2	0	1	1	1	1	1	1	1	1	1	1	2	1	1	1	1
1981-058	Jester	Brogdale	Diploid	1220	1	1	1	1	2	0	1	0	0	2	0	1	1	2	0	0	2	1	1	2	1
1952-119	Jewetts Fine Red	Brogdale	Diploid	2863	1	0	1	1	1	1	0	0	0	2	1	0	1	2	0	2	1	1	0	2	1
1971-008	JI 34127	Brogdale	Diploid	7805	1	1	2	1	2	1	0	1	1	2	1	0	1	1	1	2	2	0	0	1	1
1999-020	Jim Brian	Brogdale	Diploid	1345	0	2	2	0	2	1	1	1	1	2	1	2	2	1	0	1	1	0	0	1	2
1973-119	Jincoa Zagarra	Brogdale	Diploid	170	1	0	0	0	2	1	9	0	0	1	2	0	2	0	9	2	2	1	0	2	0
1975-009	Joaneting	Brogdale	Diploid	2062	1	2	1	0	1	0	2	0	0	2	1	1	2	1	1	1	2	1	0	0	9
1992-011	John Broad	Brogdale	Diploid	549	1	1	2	0	1	0	1	0	1	9	1	0	1	1	1	0	2	0	0	2	2
1952-270	John Huggett	Brogdale	Diploid	2852	1	1	0	1	1	1	1	1	1	1	0	2	1	1	0	1	0	2	0	1	1
1923-050	John Standish	Brogdale	Diploid	18	1	2	1	1	1	1	1	1	1	2	1	0	1	0	1	1	2	1	1	2	2
1957-196	John Waterer	Brogdale	Diploid	2034	1	2	1	1	2	0	0	0	1	9	1	1	1	9	0	1	1	1	0	1	1
1974-260	Johnson McIntosh	Brogdale	Tetraploid	508	0	2	1	1	2	0	0	0	1	2	1	0	1	1	1	1	2	1	0	2	1
1948-379	Jolanka	Brogdale	Diploid	2999	2	1	1	0	2	0	2	1	2	1	0	1	0	1	0	1	1	0	0	1	1
1994-019	Jomured	Brogdale	Triploid	901	1	1	1	1	2	1	1	1	9	2	0	1	1	1	0	1	2	1	0	1	1
1963-112	Jonadel	Brogdale	Diploid	948	2	0	1	2	2	0	1	0	0	2	1	0	1	9	1	2	2	2	1	2	2
1994-052	Jonafree	Brogdale	Diploid	2540	2	2	2	2	2	0	1	2	0	2	1	0	1	1	0	2	1	1	0	2	1
	Jonagold 1	Brogdale	Triploid	901	1	1	1	1	2	1	1	1	1	2	0	1	1	1	0	1	2	1	0	1	1
	Jonagold 2	Brogdale	Triploid	901	1	1	1	1	2	1	9	1	9	2	0	1	1	1	0	1	2	1	0	1	1
1999-062	Jonagold Boerekamp	Brogdale	Triploid	901	1	1	1	1	2	1	1	1	1	2	0	1	1	9	0	1	2	1	0	1	1
1987-056	Jonagored	Brogdale	Triploid	901	1	1	1	1	2	1	1	1	1	2	0	1	1	1	0	1	2	1	0	1	1
2002-042	Jonagored Supra	Brogdale	Triploid	901	1	1	1	1	2	1	9	1	1	2	0	1	1	1	0	1	2	1	0	1	1
1974-013	Jonalicious	Brogdale	Diploid	2688	2	0	0	2	2	0	2	1	0	2	1	1	1	0	0	2	2	1	1	2	2
1974-059	Jonamac	Brogdale	Diploid	1217	1	1	1	1	2	0	0	0	0	2	1	0	1	1	1	2	2	1	0	2	1
1957-004	Jonared	Brogdale	Diploid	57	2	1	2	2	2	0	1	1	0	2	0	0	0	0	0	2	2	1	0	1	2
	Jonathan 1	Brogdale	Tetraploid	57	2	1	2	2	2	0	1	1	0	2	0	0	0	0	0	2	2	1	0	1	2
1974-257	Jonathan 15 Welday	Brogdale	Tetraploid	57	2	1	2	2	2	0	1	1	0	2	0	0	0	0	0	2	2	1	0	1	2
1974-258	Jonathan 19 Welday	Brogdale	Tetraploid	57	2	1	2	2	2	0	1	1	0	2	0	0	0	0	0	2	2	1	0	1	2
	Jonathan 2	Brogdale	Tetraploid	57	2	1	2	2	2	0	1	1	0	2	0	0	0	0	0	2	2	1	0	1	2
	Jonathan 3	Brogdale	Tetraploid	57	2	1	2	2	2	0	1	1	0	2	0	0	0	0	0	2	2	1	0	1	2
1951-023	Jongrimes	Brogdale	Diploid	1061	1	2	0	0	2	1	1	0	1	2	1	0	1	1	0	1	1	0	0	1	1
1994-018	Jonica	Brogdale	Triploid	901	1	1	1	1	2	1	1	1	1	2	0	1	1	1	0	1	2	1	0	1	1
1998-018	Jorayca	Brogdale	Triploid	901	1	1	1	1	2	1	9	1	1	2	0	1	1	1	0	1	2	1	0	1	1
1999-037	Jored	Brogdale	Triploid	901	1	1	1	1	2	1	1	1	1	2	0	1	1	1	0	1	2	1	0	1	1
2000-117	Josefine Kallehave	Brogdale	Diploid	2456	1	1	1	1	1	1	0	0	1	2	1	0	0	1	9	1	9	1	1	1	1
1999-063	Josegold	Brogdale	Diploid	901	1	1	1	1	2	1	9	1	1	2	0	1	1	1	0	1	2	1	0	1	1
1996-023	Joseph Musch	Brogdale	Triploid	862	1	1	1	1	1	2	1	0	2	2	2	0	2	1	1	1	2	1	0	1	1
1947-242	Josephine	Brogdale	Diploid	3050	0	2	0	1	2	0	2	1	0	1	2	1	1	1	2	2	0	1	0	2	1
1947-324	Josephine Kreuter	Brogdale	Diploid	3042	0	0	1	0	2	0	0	0	2	2	1	1	2	1	0	1	2	9	0	1	2
1957-183	Joybells	Brogdale	Diploid	2032	1	1	1	1	2	1	1	0	2	1	1	1	1	1	0	0	2	1	1	1	1
1925-016	Joyce	Brogdale	Diploid	3172	0	1	9	0	1	1	9	0	0	2	2	0	0	1	1	1	1	1	0	2	0
1947-097	Jubile dArgovie	Brogdale	Triploid	910	1	1	1	0	2	1	1	1	1	2	2	1	1	0	1	1	1	0	0	2	0
1921-050	Julgrans	Brogdale	Diploid	3191	0	2	0	1	2	0	1	0	2	1	1	1	0	1	2	1	2	0	0	2	2
1974-061	Julyred	Brogdale	Diploid	1033	1	0	0	0	2	0	0	1	2	2	2	1	1	0	2	1	2	1	2	1	1
1984-115	Jumbo Ohrin	Brogdale	Diploid	1452	1	2	0	1	2	1	1	2	0	2	0	1	2	0	0	1	2	0	0	1	2
1944-013	June Crewdson	Brogdale	Diploid	1930	0	9	0	1	2	0	0	0	1	2	1	0	2	1	0	2	2	2	0	9	2
1994-058	Juno	Brogdale	Diploid	2537	2	0	1	1	2	0	1	1	2	1	0	0	1	1	0	1	2	2	0	2	0
1972-191	Jupiter	Brogdale	Triploid	2698	2	1	1	2	2	0	1	1	1	1	1	1	2	1	1	1	2	1	1	1	1
1951-245	Jupps Russet A	Brogdale	Diploid	2880	1	2	1	1	1	1	9	2	1	1	0	0	2	0	9	2	2	0	0	2	2
1948-378	Just Gyula	Brogdale	Diploid	3000	1	0	1	1	2	0	9	0	1	2	1	0	1	0	1	0	2	2	0	1	2
1947-316	Kaiser Franz Joseph	Brogdale	Diploid	3045	1	1	1	1	1	0	0	0	2	1	2	1	2	0	0	1	0	0	0	2	0
1958-062	Kaiser Wilhelm	Brogdale	Triploid	798	1	1	1	2	2	0	1	1	1	1	1	0	1	0	1	1	1	0	1	1	1
2011-019	Kaiserapfel	Brogdale	Diploid	1143	1	1	0	1	2	0	0	1	1	1	1	1	2	1	1	1	2	1	0	1	1
1967-003	Kalco	Brogdale	Diploid	2728	1	1	1	2	2	0	1	1	2	1	1	0	2	1	0	0	2	2	0	1	0
1947-072	Kandil Sinap	Brogdale	Diploid	64	1	0	2	0	2	0	2	0	2	2	2	0	2	1	1	0	2	1	0	1	0
1957-076	Kandile	Brogdale	Diploid	2811	0	1	0	0	2	1	2	0	2	2	1	2	2	0	0	0	9	1	0	1	0
1973-251	Kansas Queen	Brogdale	Diploid	565	2	1	2	0	1	1	9	1	0	2	0	0	2	1	2	2	2	0	0	1	2
1979-165	Kapai Red Jonathan	Brogdale	Diploid	57	2	1	2	2	2	0	1	1	0	2	0	0	0	0	0	2	2	1	0	1	2
1965-025	Karin Schneider	Brogdale	Diploid	32	2	2	1	1	2	1	1	1	1	0	1	0	1	1	0	1	2	0	1	1	0
1999-022	Karina	Brogdale	Diploid	716	0	1	1	1	2	1	1	1	2	2	0	0	0	1	2	2	2	2	0	1	0
1927-016	Karinable	Brogdale	Diploid	7828	0	1	1	0	2	1	2	1	1	2	1	0	1	0	9	2	2	2	2	2	1
1982-255	Karmen	Brogdale	Diploid	2618	1	1	1	2	1	1	0	0	2	2	0	0	1	1	0	1	2	0	0	2	1
1971-060	Karmijn de Sonnaville	Brogdale	Triploid	805	2	1	2	2	2	0	1	1	9	1	0	0	1	1	0	1	2	1	0	0	1
1948-671	Karolka	Brogdale	Diploid	2975	0	0	2	1	2	0	0	0	0	2	2	1	1	0	1	0	2	0	1	2	1
1968-035	Katy 1	Brogdale	Diploid	286	1	1	1	2	2	1	9	1	2	2	1	0	1	2	1	9	2	1	0	0	0
1950-139	Kendall	Brogdale	Diploid	1444	0	2	1	2	2	0	1	0	0	2	1	1	1	0	2	2	2	2	0	2	0
1948-617	Kenneth 1	Brogdale	Diploid	2983	2	1	0	1	1	1	0	0	0	2	2	1	1	0	1	2	2	0	1	2	2
1939-019	Kentish Fillbasket	Brogdale	Triploid	3117	0	1	9	1	2	0	1	0	1	1	1	0	2	1	1	2	1	1	1	2	1
2000-052	Kentish Quarrenden	Brogdale	Diploid	2094	1	1	0	0	2	0	1	0	2	2	1	1	2	2	0	2	2	0	0	1	2
1951-247	Kentucky Red Streak	Brogdale	Diploid	2879	1	2	0	2	0	1	0	0	0	2	1	0	2	1	0	1	0	1	0	1	1
1948-381	Kercsi Muskotaly	Brogdale	Diploid	2997	0	1	1	1	2	0	0	0	0	2	1	2	2	0	1	0	9	1	0	1	1
1907-004	Kerry Pippin	Brogdale	Diploid	341	2	1	1	0	1	2	1	0	0	2	1	0	2	1	2	1	1	0	0	2	1
2000-053	Keswick Codlin 1	Brogdale	Diploid	1438	0	1	0	1	1	1	1	1	2	2	2	0	2	0	9	1	2	1	0	2	2
1950-130	Khoroshavka Alaya	Brogdale	Diploid	933	0	0	0	0	1	2	1	1	2	2	2	1	1	0	9	2	2	2	1	1	1
1973-158	Kidds Orange Red 1	Brogdale	Diploid	584	2	0	1	2	2	0	1	1	1	1	1	1	1	1	0	1	2	2	1	1	1
1973-212	Kile	Brogdale	Diploid	2690	0	2	1	2	2	1	1	0	1	2	0	0	0	1	1	1	1	0	1	2	1
1945-189	Kilkenny Pearmain	Brogdale	Diploid	1945	2	1	0	0	2	2	0	1	0	2	0	1	1	0	1	0	1	0	0	2	2
1977-190	Kim 1	Brogdale	Diploid	790	1	2	1	1	1	1	2	2	0	1	1	0	2	2	0	1	2	0	1	2	0
1974-064	Kimball McIntosh	Brogdale	Tetraploid	508	0	2	1	1	2	0	0	0	1	2	1	0	1	1	1	1	2	1	0	2	1
2000-054	King Albert	Brogdale	Diploid	2095	2	0	1	1	1	1	1	0	0	1	1	0	1	1	9	2	1	1	1	1	1
1954-051	King Byerd	Brogdale	Triploid	2837	1	1	1	1	2	0	1	1	1	1	1	1	0	1	1	2	9	0	0	1	9
1946-095	King Charles Pearmain	Brogdale	Diploid	257	1	1	0	1	2	0	2	1	1	1	1	0	1	0	1	0	1	0	0	2	1
1937-034	King Coffee	Brogdale	Diploid	3120	1	2	0	1	2	0	1	0	1	0	1	1	2	0	9	0	1	2	0	2	0
1950-122	King Cole	Brogdale	Diploid	2926	1	1	9	1	1	0	2	1	1	2	0	1	1	0	0	2	2	1	0	2	1
1960-039	King Cox	Brogdale	Diploid	163	2	1	2	2	2	0	0	1	2	0	0	0	2	9	0	1	2	1	0	0	1
1943-006	King David	Brogdale	Diploid	71	2	0	1	2	2	0	1	1	0	1	1	0	1	0	1	2	2	0	0	2	2
1927-067	King George V	Brogdale	Diploid	3156	2	2	1	1	2	0	1	0	1	1	0	0	2	1	0	1	0	1	0	0	0
2000-105	King Jonagold	Brogdale	Triploid	901	1	1	1	1	2	1	9	1	1	2	0	1	1	1	0	1	2	9	0	1	1
1957-218	King of the Pippins 1	Brogdale	Diploid	37	1	1	1	1	0	0	1	0	1	1	0	0	1	0	1	0	2	0	0	2	0
1957-219	King of Tompkins County	Brogdale	Triploid	863	1	0	1	1	2	0	0	1	1	1	1	1	0	0	0	2	1	1	0	0	1
1960-014	King Russet	Brogdale	Diploid	37	1	1	1	1	0	0	1	0	1	1	0	0	1	0	1	0	2	0	0	2	0
1987-094	Kings Acre Bountiful	Brogdale	Diploid	556	1	1	1	2	2	1	2	1	0	2	2	2	0	0	0	1	1	0	1	2	1
1957-184	Kings Acre Pippin	Brogdale	Triploid	2804	1	1	1	1	2	0	1	1	1	1	1	0	1	1	0	2	1	0	0	1	1
1989-093	Kingston Black 1	Brogdale	Diploid	632	1	1	1	2	2	0	0	0	2	2	1	1	2	1	1	0	2	1	0	2	2
1967-071	Kinkead Red Spy	Brogdale	Diploid	23	2	0	1	1	1	1	1	0	1	1	2	0	2	1	1	1	1	1	0	2	0
1953-015	Kinrei	Brogdale	Diploid	976	2	1	0	1	2	0	2	0	1	2	1	2	2	1	1	2	2	2	1	2	2
1960-059	Kirkes Lord Nelson	Brogdale	Triploid	482	0	1	1	0	2	9	1	1	1	2	1	1	1	0	0	1	0	1	0	2	1
1948-382	Kis Erno Tabornok	Brogdale	Diploid	2996	0	1	2	0	2	1	0	0	1	2	1	1	1	0	1	1	2	1	1	2	1
1957-078	Kitchovka	Brogdale	Diploid	2810	0	0	0	0	2	1	1	0	1	2	2	1	2	0	1	0	1	2	0	0	0
1951-220	Klunster	Brogdale	Diploid	919	0	1	1	0	1	0	2	0	0	2	0	0	1	0	2	1	2	1	0	1	0
1945-192	Knobby Russet	Brogdale	Diploid	1946	0	1	0	1	2	0	1	0	1	2	1	0	2	1	0	0	2	2	1	2	2
1936-022	Kolacara	Brogdale	Triploid	381	1	1	1	1	2	9	1	1	1	2	2	1	1	0	1	0	2	1	0	1	0
1947-193	Konigin Sophiensapfel	Brogdale	Diploid	1958	1	1	2	2	2	0	0	1	1	0	1	0	2	1	1	2	2	1	1	1	2
1955-006	Koningin Juliana	Brogdale	Diploid	2829	1	0	1	1	2	0	0	1	2	1	0	0	2	1	1	0	2	1	0	1	0
1953-012	Korei	Brogdale	Diploid	1223	2	1	1	1	2	1	2	1	0	2	1	1	1	0	1	1	2	1	1	2	1
1968-059	Kortegaard Cox	Brogdale	Diploid	163	2	1	2	2	2	0	0	1	2	0	9	0	2	2	0	1	2	1	0	0	1
1974-204	Kosmonaut	Brogdale	Diploid	2675	1	1	2	1	1	2	0	1	1	2	0	0	2	0	0	1	0	0	1	1	0
1984-108	Kougetsu	Brogdale	Diploid	2613	1	1	1	1	2	0	2	1	0	2	0	1	1	0	0	1	2	0	0	2	1
1978-134	Krasava	Brogdale	Diploid	2638	2	1	1	1	2	1	0	1	2	1	1	0	0	0	0	1	2	2	1	2	0
1951-186	Kronprinz Rudolf	Brogdale	Diploid	1037	0	0	1	1	1	0	2	0	1	2	1	0	1	1	0	1	2	1	0	1	1
1951-187	Krugers Dickstiel	Brogdale	Diploid	1009	0	1	1	1	2	1	1	0	2	2	2	0	2	0	1	1	2	2	0	2	1
1975-343	Kuldzhinka Krupnoplodnaya	Brogdale	Diploid	2657	0	0	1	0	1	1	0	1	1	2	2	2	2	1	0	1	2	1	1	2	0
1947-056	La Nationale	Brogdale	Diploid	757	1	1	1	2	1	1	1	0	1	1	0	0	1	0	2	1	2	1	0	1	1
2000-056	Lady Henniker	Brogdale	Triploid	2475	2	1	1	1	2	0	1	1	1	1	1	9	2	1	1	2	2	1	0	1	1
1965-012	Lady Hollendale	Brogdale	Diploid	2055	1	1	1	1	2	0	0	1	2	2	1	0	2	0	1	0	1	2	0	1	2
1950-086	Lady Hopetown	Brogdale	Triploid	2930	1	1	2	1	1	1	1	1	1	1	1	0	1	1	0	2	1	1	1	1	1
1949-072	Lady Isabel	Brogdale	Diploid	1977	1	2	1	1	2	1	0	1	1	2	1	1	2	2	0	2	2	0	0	0	1
1977-148	Lady Lambourne	Brogdale	Diploid	254	1	1	1	2	1	1	1	1	2	1	0	0	0	1	1	1	2	0	0	1	1
1958-021	Lady of the Lake	Brogdale	Diploid	2786	1	1	0	0	2	1	2	0	1	2	1	0	1	0	1	1	2	1	0	2	1
1949-286	Lady of the Wemyss	Brogdale	Triploid	875	0	9	1	1	1	1	1	1	1	1	1	9	2	1	1	1	2	0	0	2	1
1941-029	Lady Sudeley	Brogdale	Diploid	476	1	1	2	0	1	1	9	0	0	1	1	1	2	0	1	1	0	2	0	1	1
1978-136	Lady Williams	Brogdale	Diploid	1125	0	1	2	1	1	1	0	1	1	2	1	2	2	2	0	1	2	1	0	2	2
1950-080	Ladys Finger of Offaly	Brogdale	Triploid	2931	1	0	2	1	1	1	1	1	1	1	2	0	2	0	0	1	1	1	1	1	1
1948-292	Lagree	Brogdale	Diploid	253	1	1	0	0	2	0	1	1	2	2	2	1	2	0	1	1	2	1	1	9	2
1951-063	Lakeland	Brogdale	Diploid	2900	1	2	1	1	2	1	1	0	2	2	1	0	1	0	0	1	1	1	0	2	2
1950-027	Lakes Kernel	Brogdale	Diploid	2938	0	1	2	2	2	0	1	1	1	0	0	0	1	0	1	1	0	0	0	1	0
1945-150	Lamb Abbey Pearmain	Brogdale	Diploid	1943	1	1	1	1	2	0	2	0	0	2	0	1	1	0	0	2	2	0	0	1	1
1933-003	Lambs Seedling	Brogdale	Diploid	661	1	1	1	1	2	0	0	1	2	1	0	1	2	2	0	0	2	2	0	0	0
1999-023	Lancraig	Brogdale	Diploid	448	2	0	0	2	2	0	2	0	0	2	2	1	1	0	1	2	2	1	2	2	2
2000-057	Landsberger Reinette	Brogdale	Diploid	61	1	2	1	0	2	1	0	1	2	1	1	1	2	1	0	0	2	2	0	9	0
1975-308	Lanes Prince Albert	Brogdale	Diploid	943	2	0	1	1	2	1	0	0	0	2	0	0	1	2	1	1	2	0	1	2	1
1978-272	Langley Pippin	Brogdale	Diploid	2635	1	0	1	1	2	0	1	0	2	0	0	0	2	1	1	1	2	2	0	1	2
1992-123	Langworthy 2	Brogdale	Diploid	285	0	2	0	0	1	1	0	1	2	2	2	0	1	1	0	0	2	2	1	2	2
1958-130	Lappio	Brogdale	Triploid	2774	0	1	1	1	2	0	2	0	1	2	2	2	1	0	1	1	2	2	9	2	1
1949-272	Lass o Gowrie	Brogdale	Diploid	1991	1	1	0	1	1	0	1	1	1	1	0	0	2	1	9	0	2	1	0	2	1
1958-143	Lavina	Brogdale	Diploid	228	1	1	2	0	2	0	1	0	2	2	2	1	2	0	1	0	2	1	0	1	0
1925-014	Lawfam	Brogdale	Diploid	3174	1	1	1	2	2	0	1	0	1	2	0	1	2	1	1	0	2	1	0	2	1
1975-013	Lawyer Nutmeg	Brogdale	Diploid	2665	0	1	2	0	2	0	1	0	1	2	1	0	2	1	0	0	2	0	1	0	1
1975-304	Laxtons Early Crimson	Brogdale	Diploid	2659	1	1	0	1	1	2	1	0	1	1	1	0	1	2	2	1	1	0	1	2	1
1949-290	Laxtons Favourite	Brogdale	Diploid	2940	1	1	1	1	2	0	1	1	1	1	0	0	2	1	1	1	1	2	0	1	2
1938-007	Laxtons Herald	Brogdale	Diploid	3119	2	1	1	1	2	0	2	0	1	2	0	1	2	1	0	0	2	0	0	0	0
1957-245	Laxtons Leader	Brogdale	Diploid	2790	0	1	0	0	1	1	1	0	1	1	1	0	2	0	2	1	2	1	0	1	2
1929-024	Laxtons Pearmain	Brogdale	Diploid	822	2	1	1	2	2	1	1	1	1	1	0	0	2	2	0	1	2	0	1	1	0
2000-059	Laxtons Peerless	Brogdale	Diploid	2473	2	1	1	1	2	1	1	1	2	2	1	0	1	0	1	1	1	1	0	1	1
1937-003	Laxtons Pioneer	Brogdale	Diploid	3122	1	1	1	1	2	1	0	1	2	1	0	1	2	2	1	0	0	1	1	1	1
1949-291	Laxtons Rearguard	Brogdale	Diploid	1994	1	1	1	2	2	1	1	0	2	0	1	1	1	1	0	1	2	1	0	1	1
1949-292	Laxtons Reward	Brogdale	Diploid	1995	1	1	0	2	2	2	1	2	1	1	1	0	2	2	0	0	2	1	0	0	1
1949-098	Laxtons Royalty	Brogdale	Diploid	2954	1	1	1	2	2	1	1	1	1	0	0	0	1	1	0	2	2	1	0	1	1
2011-017	Laxtons Superb	Brogdale	Diploid	667	2	2	1	2	2	1	0	0	1	1	0	1	1	2	0	1	1	0	1	1	0
1999-081	Laxtons Superb NFT clone	Brogdale	Diploid	667	2	2	1	2	2	1	0	0	1	1	0	1	1	2	0	1	1	0	1	1	0
1931-004	Laxtons Triumph	Brogdale	Diploid	3136	1	0	2	2	2	0	0	1	2	1	0	0	1	1	1	0	2	1	0	1	1
1945-043	Laxtons Victory	Brogdale	Diploid	3092	2	1	2	1	2	0	1	0	1	1	0	0	1	1	0	2	0	0	0	1	0
1989-094	Le Bret 1	Brogdale	Diploid	2585	1	1	1	1	2	0	1	1	1	2	1	2	2	1	1	1	1	1	1	1	2
1983-011	Leather Jacket	Brogdale	Triploid	2616	1	1	1	2	0	1	1	0	1	2	2	0	2	1	1	2	2	1	0	2	1
1949-275	Leathercoat Russet	Brogdale	Diploid	860	1	1	1	1	2	0	1	0	0	2	1	1	2	0	0	1	1	1	1	1	1
1949-083	Lemoen	Brogdale	Triploid	885	0	1	1	1	1	1	2	1	1	2	1	1	2	1	1	0	2	1	0	1	0
1999-090	Lemon Pippin	Brogdale	Diploid	1173	0	2	1	1	2	0	1	1	0	1	1	0	2	1	0	1	1	2	0	1	1
1950-058	Lemon Queen	Brogdale	Diploid	794	0	1	1	1	2	1	1	1	2	1	0	1	1	0	1	2	1	0	1	1	1
1950-303	Leonard Lush	Brogdale	Diploid	2008	0	0	0	1	2	0	2	0	2	2	0	0	1	0	0	1	2	0	1	2	2
1974-339	Leonie de Sonnaville	Brogdale	Diploid	2669	2	1	2	2	2	0	0	1	1	1	0	0	1	1	0	1	2	2	0	0	1
1974-259	Levering Limbertwig	Brogdale	Tetraploid	2674	2	1	1	2	2	0	1	1	1	2	1	0	2	0	0	2	1	1	0	1	1
2000-060	Lewiss Incomparable	Brogdale	Diploid	2472	1	1	1	1	1	1	1	0	0	1	1	0	1	0	0	2	1	0	0	1	2
1984-076	Liberty	Brogdale	Diploid	585	0	2	1	2	1	0	1	1	0	2	1	1	1	0	1	1	1	2	0	2	1
1949-105	Liddells Seedling	Brogdale	Diploid	2952	0	2	1	0	1	1	1	1	1	2	2	0	2	1	9	0	2	1	0	1	2
1948-243	Lille	Brogdale	Diploid	3149	2	0	2	0	2	0	1	0	2	2	2	1	2	0	0	1	2	1	1	2	0
1963-001	Lily Boxall	Brogdale	Diploid	2753	1	2	1	0	2	1	1	1	1	2	0	2	2	9	0	1	2	1	0	1	1
2000-151	Limelight	Brogdale	Diploid	2455	2	1	2	2	2	2	0	1	2	1	0	1	2	2	0	0	2	0	0	0	0
1973-052	Limoncella	Brogdale	Diploid	708	0	2	2	1	1	1	0	0	0	2	1	0	2	0	1	0	1	1	0	2	1
1957-198	Linda	Brogdale	Diploid	2391	1	1	0	1	2	0	0	0	2	2	1	1	1	0	0	1	2	0	0	2	1
1975-208	Lindel	Brogdale	Diploid	2660	2	1	0	2	2	0	1	0	1	2	2	1	1	0	0	1	2	0	1	2	1
1973-297	line 3022	Brogdale	Not Known	7806	2	1	1	2	1	1	1	1	2	1	1	0	2	1	1	1	1	1	0	1	9
2011-034	line 3151	Brogdale	Not Known	7815	2	1	2	2	9	1	1	0	1	1	1	0	2	1	1	0	2	2	0	1	0
2011-033	line 642	Brogdale	Not Known	7814	1	1	2	1	2	0	1	1	1	0	1	1	2	1	0	0	2	2	1	1	1
1930-046	Lipton	Brogdale	Diploid	3140	2	1	1	0	2	0	0	0	1	1	1	0	1	1	1	1	0	0	0	2	1
1979-171	Lobo	Brogdale	Diploid	788	0	2	0	2	1	1	1	1	0	2	0	1	1	0	1	1	2	1	0	2	1
2000-058	Loddington	Brogdale	Triploid	616	1	1	1	1	9	1	1	0	0	2	1	0	1	1	0	1	2	0	1	2	1
1962-033	Lodgemore Nonpareil	Brogdale	Diploid	2050	1	2	1	2	2	0	1	0	2	1	1	0	2	1	1	2	1	1	0	1	2
1979-172	Lodi	Brogdale	Diploid	649	1	1	0	0	2	1	2	0	1	1	2	1	1	0	1	2	2	1	0	0	0
1949-182	Lombarts Calville	Brogdale	Diploid	9	2	1	0	1	2	0	1	0	1	2	0	0	2	1	0	2	2	0	0	2	1
1948-109	London Pearmain	Brogdale	Diploid	3024	2	1	2	2	1	1	1	0	0	0	1	1	2	1	1	1	2	0	0	1	2
1951-341	London Pippin	Brogdale	Diploid	84	2	1	1	1	1	1	1	0	1	2	2	0	2	1	1	2	2	1	0	2	0
1948-735	Long Bider	Brogdale	Diploid	2967	0	2	1	1	2	0	1	1	0	2	0	0	2	1	0	1	2	1	1	9	2
1949-096	Longney Russet	Brogdale	Diploid	1980	1	2	1	1	2	0	1	1	1	1	0	0	2	1	1	2	1	0	0	2	1
1951-224	Longstart	Brogdale	Diploid	2010	1	2	1	0	1	1	1	0	1	1	1	0	2	1	1	0	1	0	0	2	2
1974-262	Loop Spy	Brogdale	Tetraploid	23	2	0	1	1	1	1	1	0	1	1	2	0	2	1	1	1	1	1	0	2	0
1974-263	Loop Wealthy	Brogdale	Tetraploid	6	2	2	1	1	2	1	1	0	1	2	1	0	1	0	0	1	1	0	0	1	1
2000-061	Lord Burghley	Brogdale	Diploid	2471	2	0	1	2	2	0	1	1	0	1	1	1	1	1	0	2	1	0	0	1	1
1946-079	Lord Clyde	Brogdale	Triploid	888	1	1	1	1	2	1	1	1	1	2	1	1	2	1	1	1	2	1	1	2	1
1978-300	Lord Derby 1	Brogdale	Diploid	129	0	2	2	0	1	0	1	0	1	0	0	0	2	1	0	2	1	0	2	1	0
1969-041	Lord Derby spur type	Brogdale	Diploid	129	0	2	2	0	1	0	1	0	1	0	0	0	2	1	0	2	1	0	2	1	0
2000-062	Lord Grosvenor	Brogdale	Diploid	2470	0	1	0	2	1	1	0	1	1	2	1	0	2	0	1	0	2	0	1	2	1
1957-176	Lord Hindlip	Brogdale	Diploid	2029	1	1	1	1	1	1	1	1	0	1	1	0	1	2	0	1	1	0	0	2	2
1979-173	Lord Lambourne	Brogdale	Diploid	254	1	1	1	2	1	1	1	1	2	1	0	0	0	1	1	1	2	0	0	1	1
1949-223	Lord Lennox	Brogdale	Diploid	1990	0	1	0	2	2	0	1	0	1	2	1	0	2	1	0	1	1	1	0	2	2
1957-169	Lord Rosebery	Brogdale	Diploid	2805	1	1	1	2	2	1	1	0	1	2	1	1	2	2	1	2	2	0	1	2	1
1920-009	Lord Stradbroke	Brogdale	Diploid	1873	1	1	0	1	0	1	0	0	1	2	2	0	2	0	0	2	2	2	1	2	0
2000-063	Lord Suffield	Brogdale	Diploid	2469	0	1	1	2	1	1	2	1	2	2	1	0	2	0	1	1	2	0	1	2	1
1958-017	Lorna Doone 1	Brogdale	Triploid	728	1	1	1	1	2	1	1	2	2	1	1	0	1	1	1	1	2	1	1	2	1
1948-291	Louiton	Brogdale	Diploid	3016	0	1	1	1	2	0	0	2	1	1	1	1	2	1	0	1	2	0	0	1	1
1967-072	Lovacka Reneta	Brogdale	Diploid	1028	1	1	9	2	2	0	1	2	1	1	0	0	2	0	1	1	1	1	1	2	1
1967-073	Love Beauty	Brogdale	Diploid	200	0	1	0	2	2	0	9	0	9	1	0	0	2	1	0	1	0	0	1	1	1
1952-129	Lowland Raspberry	Brogdale	Diploid	239	1	2	1	0	2	1	2	1	1	2	1	0	1	1	1	1	2	0	1	2	1
1948-005	Lucombes Pine	Brogdale	Diploid	1965	0	2	0	2	2	0	2	1	1	2	2	9	2	1	9	1	2	2	1	2	2
1941-001	Lucombes Seedling	Brogdale	Diploid	2536	0	2	0	2	1	1	1	1	1	1	1	1	2	0	0	1	2	1	1	2	2
1955-007	Lucullus	Brogdale	Diploid	335	2	2	2	2	2	0	0	1	1	1	0	9	1	1	9	2	2	1	0	1	1
1950-145	Lundbytorp	Brogdale	Diploid	168	0	1	1	1	2	0	0	2	0	1	1	2	1	1	0	1	2	1	1	2	1
1947-057	Luntersche Pippeling	Brogdale	Diploid	6315	1	2	0	2	1	0	1	0	1	2	0	0	1	1	1	1	1	1	1	2	0
1951-188	Luxemburger Renette	Brogdale	Triploid	199	0	1	1	1	2	0	0	0	1	1	0	1	1	1	0	1	1	1	1	2	1
1953-076	Lynns Pippin	Brogdale	Diploid	2844	1	2	2	2	2	0	0	1	1	1	1	0	2	2	0	1	9	1	0	1	1
1978-343	Lysgolden	Brogdale	Diploid	65	1	2	1	0	2	1	1	1	1	2	0	2	2	1	0	1	2	1	0	1	1
1957-246	Mabbotts Pearmain	Brogdale	Diploid	355	1	2	1	2	2	1	0	1	0	1	0	9	1	1	1	1	1	0	0	1	2
2003-025	Macfree	Brogdale	Diploid	791	1	2	1	1	2	0	0	1	0	2	1	0	0	1	1	1	2	2	0	2	1
1929-040	Macoun	Brogdale	Diploid	1055	0	2	0	2	1	9	1	0	0	2	2	1	1	1	1	1	1	1	0	2	0
1957-200	Macross	Brogdale	Diploid	2798	0	2	1	0	1	1	1	1	0	2	2	0	2	2	1	1	2	1	0	1	0
1950-146	Macwood	Brogdale	Diploid	2923	0	2	0	1	2	0	0	0	0	2	0	0	2	0	0	1	2	1	0	2	2
1947-180	Madoue Rouge	Brogdale	Diploid	793	0	0	1	1	2	0	2	0	1	2	2	0	2	0	2	2	2	1	0	2	2
1919-007	Madresfield Court	Brogdale	Diploid	3198	0	1	0	2	2	0	1	0	0	1	1	0	2	1	0	1	1	0	0	0	1
1931-002	Magdalen	Brogdale	Diploid	3137	2	2	2	0	1	1	0	0	1	2	2	9	2	1	9	1	2	1	0	1	0
1928-002	Maggie Grieve	Brogdale	Diploid	1897	0	1	1	0	0	2	1	0	1	2	2	0	1	2	1	0	2	0	0	1	1
1949-103	Maggie Sinclair	Brogdale	Triploid	2953	1	1	1	0	1	9	1	0	1	2	1	1	2	0	1	1	1	1	1	2	1
1947-325	Maglemer	Brogdale	Diploid	68	0	2	1	1	2	1	0	0	0	2	2	0	1	0	1	1	0	1	0	2	2
1975-032	Magnolia Gold	Brogdale	Diploid	2663	1	2	1	0	2	1	0	1	0	1	0	1	2	2	1	1	2	1	0	2	1
1970-085	Maid of Kent	Brogdale	Diploid	3	1	1	0	0	2	1	1	0	2	2	2	1	1	1	0	0	2	1	0	1	1
1924-001	Maidstone Favourite	Brogdale	Diploid	655	1	1	0	0	1	2	2	1	2	2	0	1	1	0	0	0	1	1	1	2	0
1989-125	Major 1	Brogdale	Diploid	2565	0	1	0	0	2	0	1	2	0	2	1	0	2	1	0	2	2	1	1	2	1
1947-051	Maltster	Brogdale	Diploid	115	1	1	1	1	1	1	1	0	0	2	0	0	1	1	1	1	0	1	0	1	1
2011-057	Malus sieversii seedling	Brogdale	Diploid	7827	1	1	1	0	2	0	2	0	2	2	2	0	1	1	0	1	2	2	1	2	1
1974-063	Mandan	Brogdale	Diploid	2681	1	1	0	1	2	1	1	1	1	2	2	1	1	0	0	2	2	2	1	1	1
2000-064	Manks Codlin	Brogdale	Diploid	7	1	1	1	0	1	1	2	0	0	2	2	0	1	2	0	1	2	2	0	1	1
2000-065	Manningtons Pearmain	Brogdale	Diploid	2468	1	1	1	1	2	1	1	0	0	1	0	0	2	1	9	1	9	0	0	1	0
1963-106	Mantet	Brogdale	Diploid	603	0	1	0	1	2	1	1	1	0	2	2	0	2	2	0	2	1	1	0	1	1
1945-036	Mareda	Brogdale	Diploid	1937	2	1	1	1	1	1	0	1	1	2	1	0	1	1	1	2	1	2	0	2	1
1950-135	Maren Nis	Brogdale	Diploid	2925	1	1	0	0	2	0	1	0	2	1	0	1	1	1	1	2	2	1	1	2	1
1984-011	Margil	Brogdale	Diploid	732	2	1	2	1	2	0	1	1	1	1	1	9	2	1	9	2	2	0	0	1	1
1948-320	Marie Doudou	Brogdale	Triploid	542	0	1	1	1	2	1	1	0	0	1	1	0	0	1	0	1	1	1	9	2	1
1947-051	Marie Joseph dOthee	Brogdale	Diploid	317	0	0	0	1	2	0	1	0	1	1	1	2	2	0	0	1	2	0	0	2	1
1947-356	Marie Louise Ducote	Brogdale	Diploid	3039	1	0	1	0	1	1	1	0	0	2	0	0	1	0	1	0	9	1	0	1	0
1947-219	Marie Madeleine	Brogdale	Triploid	876	0	1	1	1	2	1	1	1	0	1	1	0	1	1	1	1	1	1	1	2	1
1951-190	Marienwerder Gulderling	Brogdale	Diploid	2890	0	1	1	1	2	0	9	0	2	1	1	0	2	0	0	1	1	0	0	2	2
1948-392	Marosszeki Piros Paris	Brogdale	Diploid	354	1	1	1	0	2	0	2	0	0	2	1	0	2	0	9	0	9	0	0	2	1
1955-064	Marriage Maker	Brogdale	Diploid	2821	1	1	0	2	2	0	1	0	0	2	1	1	1	1	1	2	2	0	0	1	1
1948-286	Marroi Rouge	Brogdale	Triploid	4998	0	1	0	1	9	1	2	0	0	1	1	0	0	1	1	1	1	1	0	2	1
1982-197	Marstar	Brogdale	Diploid	526	2	1	1	2	2	0	2	1	0	2	1	1	0	0	0	2	2	2	1	2	2
1925-005	Marston Scarlet Wonder	Brogdale	Diploid	742	1	1	1	2	1	1	1	1	1	2	1	0	1	0	1	2	1	0	0	1	0
1947-345	Martin Becker	Brogdale	Diploid	1960	1	1	0	2	2	0	2	0	0	1	0	0	1	0	2	1	0	0	0	1	1
1951-193	Martini	Brogdale	Diploid	354	1	1	1	0	2	0	2	0	0	2	1	0	2	0	1	0	2	0	0	2	1
1953-054	Martins Kernel	Brogdale	Diploid	2014	0	2	1	2	2	0	0	1	0	1	2	0	2	1	1	2	2	1	0	1	1
1946-014	Mary Barnett	Brogdale	Diploid	1949	2	2	1	2	1	1	0	1	2	1	0	0	1	1	1	1	0	1	0	1	0
2000-066	Mary Green	Brogdale	Diploid	2096	2	2	2	2	1	2	1	0	1	2	0	0	1	0	0	1	1	0	0	0	1
2002-010	Mary Hamilton	Brogdale	Diploid	2450	1	0	1	0	1	1	1	0	0	2	1	0	2	0	0	1	1	0	0	1	1
2002-056	Masons Pippin	Brogdale	Diploid	2443	2	2	1	2	2	0	0	0	1	1	1	0	1	2	0	1	2	1	1	1	2
1948-388	Mate Denes Dr	Brogdale	Diploid	326	1	0	1	0	1	0	1	1	0	2	2	0	1	0	0	0	2	2	0	2	2
1974-268	Mather	Brogdale	Tetraploid	2672	2	2	1	1	1	0	1	0	1	1	1	0	1	1	1	1	1	1	1	2	1
1989-126	Maundy	Brogdale	Diploid	2564	0	0	1	2	1	0	2	1	1	2	1	0	0	0	0	1	1	0	1	2	2
1948-226	Mauss Reinette	Brogdale	Diploid	70	1	2	1	2	2	1	1	0	0	2	0	1	1	0	9	0	9	1	0	2	2
1961-099	Maxton	Brogdale	Diploid	667	2	2	1	2	2	1	0	0	1	1	0	1	1	2	0	1	1	0	1	1	0
1945-014	May Beauty	Brogdale	Diploid	1936	0	1	2	0	2	1	1	1	1	1	0	0	1	0	2	1	0	1	0	2	2
1921-018	May Queen	Brogdale	Diploid	1879	0	1	0	2	1	0	1	0	1	2	1	0	0	1	9	1	9	0	0	2	1
1987-043	Maypole	Brogdale	Diploid	502	0	2	1	1	2	0	0	0	2	2	0	1	1	0	0	0	2	0	0	2	2
1981-145	McCutcheon	Brogdale	Diploid	7808	1	1	0	2	2	0	1	0	0	2	2	0	1	0	0	2	2	2	1	2	2
2006-014	McIntosh	Brogdale	Diploid	508	0	2	1	1	2	0	0	0	1	2	1	0	1	1	1	1	2	1	0	2	1
1952-124	McLellan	Brogdale	Diploid	2859	2	2	2	1	2	0	1	1	1	1	1	1	1	0	0	2	2	0	1	2	1
1951-250	McLivers Winesap sport	Brogdale	Diploid	447	2	2	2	1	2	0	1	1	1	1	1	1	1	0	0	2	2	0	1	2	1
1948-763	Meads Broading	Brogdale	Triploid	2963	1	9	1	1	2	1	1	0	1	2	1	0	1	1	0	1	1	0	0	2	1
1939-020	Measdays Favourite	Brogdale	Triploid	3116	1	1	1	1	2	1	2	1	1	1	1	0	1	0	1	1	2	1	0	2	1
1989-095	Medaille dOr 1	Brogdale	Diploid	256	1	2	0	1	2	0	1	1	0	1	0	1	1	1	1	1	2	1	2	2	2
1952-046	Medina	Brogdale	Diploid	2869	2	0	1	1	2	1	2	1	0	1	1	1	1	0	2	2	2	1	1	1	2
1953-009	Megumi P20A12	Brogdale	Diploid	825	2	1	1	2	2	0	1	2	0	2	0	0	1	0	0	1	2	1	0	1	2
1977-116	Meku	Brogdale	Diploid	2641	1	1	1	0	2	0	2	0	1	2	0	1	1	1	1	2	2	0	0	9	0
1947-004	Mela Carla	Brogdale	Diploid	101	0	1	1	2	1	0	1	0	1	2	2	1	2	0	1	1	2	1	0	1	0
1925-021	Melba	Brogdale	Diploid	167	0	1	1	1	1	1	0	1	0	2	1	1	2	9	1	2	1	1	0	1	2
1948-590	Melkappel	Brogdale	Diploid	643	1	1	0	0	2	0	1	1	2	1	0	0	2	2	0	0	2	1	0	1	0
1948-032	Melmoth	Brogdale	Diploid	1969	0	2	1	1	2	1	0	0	0	2	1	0	1	1	0	2	1	1	0	2	1
1921-004	Melon	Brogdale	Diploid	3197	1	1	2	2	2	0	1	0	0	2	2	1	1	1	1	0	0	1	0	2	1
1967-057	Melrose 1	Brogdale	Diploid	675	0	2	0	2	1	2	2	2	1	2	9	1	2	1	1	1	1	0	1	2	1
1952-019	Melrose 2	Brogdale	Diploid	526	2	1	1	2	2	0	1	1	0	2	1	1	0	0	0	2	2	2	1	2	2
1999-024	Meran	Brogdale	Diploid	685	2	1	2	1	2	1	2	1	0	2	0	1	1	0	0	1	2	0	0	2	1
1948-739	Mercer	Brogdale	Diploid	2965	0	2	1	0	1	2	1	1	1	1	1	0	1	1	0	1	2	0	0	2	1
1948-688	Mere de Baia	Brogdale	Diploid	2974	2	0	9	1	2	0	0	2	1	0	2	0	2	1	0	2	1	1	0	0	1
2000-067	Mere de Menage 1	Brogdale	Triploid	865	1	0	1	1	2	0	1	0	1	1	1	0	1	0	1	1	2	1	1	2	1
1948-642	Meri de Saminta	Brogdale	Diploid	2980	0	1	1	2	2	0	2	0	1	2	1	1	1	1	0	2	1	0	1	2	1
2000-003	Meridian	Brogdale	Diploid	1530	2	1	1	1	2	0	0	2	2	1	0	0	2	1	0	1	2	1	0	0	1
1999-025	Merlyn	Brogdale	Diploid	2514	2	1	2	1	2	0	0	1	2	2	1	0	2	1	1	2	2	1	0	2	0
1999-026	Merrigold	Brogdale	Diploid	2513	2	2	1	1	1	2	1	1	0	2	0	0	1	1	1	0	2	1	1	1	1
1947-306	Mers Bryan	Brogdale	Diploid	925	0	0	1	1	2	0	0	1	1	1	0	1	2	0	0	1	0	0	0	1	1
1973-138	Merton Beauty 1	Brogdale	Diploid	2694	1	2	1	1	2	1	1	2	2	1	0	0	2	2	0	1	2	1	0	0	0
1963-154	Merton Charm 1	Brogdale	Diploid	1230	1	1	2	1	2	0	0	1	1	1	0	0	1	1	0	1	2	2	0	1	0
1978-307	Merton Delight	Brogdale	Diploid	2633	2	0	2	2	2	0	0	0	1	1	0	0	2	1	0	0	2	1	0	0	1
1979-174	Merton Joy 1	Brogdale	Diploid	2631	1	2	1	1	1	1	1	1	1	0	0	1	2	2	0	1	1	1	0	1	1
1980-080	Merton Knave	Brogdale	Diploid	2630	1	2	1	2	2	1	0	1	2	1	0	0	1	2	1	1	2	1	1	1	2
1953-029	Merton Pearmain	Brogdale	Diploid	2845	2	1	1	2	2	0	0	1	1	1	0	1	2	2	0	2	2	0	1	1	1
1975-311	Merton Pippin	Brogdale	Diploid	2658	2	1	2	2	1	1	1	0	1	1	0	0	2	1	0	2	2	2	0	0	1
1973-139	Merton Prolific	Brogdale	Diploid	2693	2	1	1	2	1	1	0	1	1	1	0	0	2	1	0	1	1	1	0	1	0
1978-306	Merton Reinette	Brogdale	Diploid	2634	2	2	1	2	2	1	1	2	2	0	0	0	2	2	0	0	2	1	0	1	1
1935-002	Merton Russet 1	Brogdale	Diploid	2748	2	2	2	1	1	1	0	1	2	0	1	0	2	1	0	1	2	2	0	0	1
1979-176	Merton Worcester 1	Brogdale	Diploid	261	0	1	1	1	2	1	1	1	2	2	0	0	0	1	2	2	2	2	0	1	0
1989-096	Michelin 1	Brogdale	Diploid	535	1	1	1	1	1	1	1	1	0	2	1	1	1	1	0	0	1	0	1	2	1
1984-114	Michinoku	Brogdale	Diploid	2610	1	2	2	1	2	1	0	0	0	2	1	1	1	0	1	1	2	0	1	2	1
1948-248	Michotte	Brogdale	Diploid	640	2	0	1	1	2	0	9	2	1	1	2	0	2	0	9	1	2	1	1	2	1
1957-202	Milfor	Brogdale	Diploid	2796	1	0	1	0	1	1	0	0	1	2	1	0	1	0	0	1	1	1	1	2	2
1979-177	Millers Seedling	Brogdale	Diploid	801	0	2	0	1	1	1	0	0	0	2	2	1	2	1	0	0	1	1	1	2	1
1921-002	Millet	Brogdale	Diploid	1878	2	2	0	0	2	1	1	2	1	2	2	1	2	1	1	2	2	1	2	2	2
1929-039	Milton	Brogdale	Diploid	716	2	2	1	1	2	0	2	0	0	2	1	2	1	0	0	1	2	0	1	2	9
1955-012	Mimi	Brogdale	Diploid	2826	2	2	2	2	2	0	0	1	1	1	0	0	1	1	0	2	2	0	0	0	1
1993-016	Miniers Dumpling	Brogdale	Triploid	2543	1	1	1	1	1	0	2	0	1	2	2	1	1	1	0	0	2	1	1	2	2
1948-611	Minister von Hammerstein	Brogdale	Diploid	672	1	1	1	1	2	1	1	1	2	1	1	1	1	2	0	1	2	2	0	2	1
1951-060	Minjon	Brogdale	Diploid	1432	1	2	1	1	2	1	9	0	1	2	1	0	0	0	9	0	1	1	0	1	2
1975-014	Minnesota Russet	Brogdale	Diploid	2664	2	2	1	1	1	2	2	1	2	2	1	1	1	1	1	0	1	0	1	0	2
1945-032	Minshull Crab	Brogdale	Triploid	3093	1	2	1	1	2	1	1	1	1	1	2	0	1	1	1	1	2	1	9	2	0
1955-066	Mio	Brogdale	Diploid	543	1	2	0	2	2	0	1	0	0	2	1	0	1	1	1	1	2	0	1	1	1
1967-075	Misen Jaromerska	Brogdale	Triploid	840	1	1	1	1	1	1	1	0	1	2	1	9	1	1	1	1	1	1	0	2	1
1948-389	Miskolci Kormos	Brogdale	Diploid	2995	0	2	1	0	1	1	1	0	1	2	0	1	2	0	2	0	0	0	0	2	1
1914-021	Missing Link	Brogdale	Diploid	3200	1	2	0	1	2	0	1	1	2	2	0	0	2	2	1	1	1	0	0	2	2
1951-232	Mitchelsons Seedling	Brogdale	Diploid	290	2	0	0	1	2	0	1	0	2	2	1	0	1	1	1	1	2	1	0	1	2
1976-006	MN 1695	Brogdale	Diploid	2654	2	1	0	0	2	1	9	0	1	2	2	0	1	0	9	0	2	2	0	1	1
1927-008	Molleskov	Brogdale	Diploid	682	2	1	0	1	1	1	1	0	0	1	2	0	2	0	1	1	2	1	0	1	2
1924-019	Monarch	Brogdale	Diploid	3178	1	2	0	1	1	2	2	2	1	2	0	1	0	1	0	0	1	1	0	0	1
1948-163	Monks Golden Pippin	Brogdale	Diploid	1970	1	0	0	0	1	1	1	0	0	2	1	1	1	1	1	2	1	1	0	1	2
1947-480	Montfort	Brogdale	Diploid	1962	1	2	2	1	2	0	2	0	1	2	0	0	1	1	0	2	2	1	0	1	2
1947-508	Moores Seedling	Brogdale	Diploid	1963	2	0	1	2	2	0	9	2	0	2	0	1	0	0	9	2	2	0	1	1	1
1989-122	Morgan Sweet 1	Brogdale	Triploid	880	0	1	1	1	2	0	1	1	0	2	0	0	2	1	1	1	2	1	1	1	2
1960-060	Morkrod	Brogdale	Triploid	758	1	1	0	1	2	0	1	1	1	2	2	0	1	0	1	1	1	1	1	2	2
1928-018	Morleys Seedling	Brogdale	Diploid	1899	1	2	1	1	0	1	2	0	1	1	0	0	2	1	0	2	2	0	1	0	0
1947-046	Morriss Russet	Brogdale	Diploid	1956	1	2	2	2	2	0	1	0	1	1	0	0	1	0	0	2	1	1	0	2	2
1948-329	Mors de Veau	Brogdale	Diploid	815	0	1	0	2	2	0	1	0	0	1	0	0	1	2	0	0	1	1	0	2	1
1964-001	Mosss Seedling	Brogdale	Diploid	2052	1	1	1	1	2	0	1	2	0	1	0	0	1	1	0	2	2	1	0	1	1
1983-092	Mother	Brogdale	Diploid	2074	1	1	2	0	2	1	1	1	2	2	2	9	2	0	0	1	2	1	0	1	1
1948-740	Mount Rainier	Brogdale	Diploid	2964	0	1	1	1	2	0	0	0	0	1	0	0	1	1	0	1	2	1	1	2	2
2000-069	Mrs Barron	Brogdale	Diploid	2467	0	2	1	0	1	1	9	1	2	1	2	1	1	1	9	2	1	1	0	0	1
1930-029	Mrs Lakemans Seedling	Brogdale	Diploid	3147	1	1	1	2	1	1	1	1	1	2	0	0	1	9	0	1	1	0	1	1	1
2000-070	Mrs Phillimore	Brogdale	Diploid	141	1	1	0	1	2	0	2	0	0	0	1	0	1	0	0	1	2	0	1	1	0
1950-074	Munster Tulip	Brogdale	Diploid	2002	1	1	2	1	2	0	2	0	0	2	1	2	2	2	1	0	1	2	0	1	1
1948-645	Muntenesti	Brogdale	Diploid	2978	1	0	1	2	2	0	1	1	0	2	0	0	2	1	0	2	2	1	0	2	1
1953-003	Murasaki	Brogdale	Diploid	6314	2	1	1	2	2	0	1	1	0	2	1	1	1	0	0	2	2	0	1	1	2
1939-021	Murfitts Seedling	Brogdale	Diploid	3115	0	2	1	0	2	1	0	1	0	1	1	1	1	1	1	1	1	0	1	2	1
1999-043	Muscadet de Dieppe	Brogdale	Diploid	528	0	2	0	0	1	1	1	1	1	2	1	0	1	0	1	1	2	1	1	2	1
1948-325	Museau de Lievre	Brogdale	Diploid	626	1	0	1	0	2	0	1	1	1	2	1	1	2	0	1	1	2	1	0	2	1
1977-140	Mutsu	Brogdale	Triploid	874	1	1	1	1	2	1	1	1	1	2	0	1	2	1	0	1	2	1	0	1	9
1980-144	Mutsu spur type	Brogdale	Triploid	874	1	1	1	1	2	1	1	1	1	2	0	1	2	1	0	1	2	1	0	1	1
1962-081	Nancy Jackson	Brogdale	Diploid	2051	1	0	2	1	2	1	1	2	1	1	0	0	1	1	1	1	0	0	0	2	9
1924-009	Nanny	Brogdale	Diploid	203	1	0	1	0	2	0	1	1	0	2	9	0	0	1	0	2	9	0	1	2	1
1958-155	Nasona	Brogdale	Diploid	2773	0	1	2	0	1	1	1	0	0	2	1	1	2	0	1	0	2	0	1	2	0
1984-113	Nebuta	Brogdale	Diploid	2611	2	2	1	1	2	0	2	0	0	2	1	2	1	0	0	1	2	0	1	2	1
1989-097	Nehou 1	Brogdale	Diploid	2584	0	1	0	0	1	1	1	1	0	1	0	0	2	0	0	1	2	1	1	2	1
2002-011	Nelsons Codlin	Brogdale	Diploid	875	0	1	1	1	1	1	1	1	1	1	1	1	2	1	1	1	2	0	0	2	1
1948-395	Nemes Sovari Alma	Brogdale	Diploid	2271	0	1	1	1	2	1	9	1	1	1	1	1	1	1	1	1	1	1	1	2	1
1948-394	Nemes Szercsika Alma	Brogdale	Triploid	1052	1	1	0	0	2	1	2	1	1	2	1	1	2	0	0	2	0	1	0	2	2
1948-643	Nemtesc cu Miezul Rosu	Brogdale	Diploid	997	0	1	0	1	2	0	1	0	1	1	1	1	1	1	1	1	1	0	0	0	0
1951-048	Neue Goldparmane	Brogdale	Diploid	97	1	2	0	0	1	0	1	1	1	2	0	0	1	1	0	0	2	1	0	2	1
1929-036	New Bess Pool	Brogdale	Diploid	1900	1	2	0	1	2	0	0	1	0	1	0	0	1	0	2	0	1	1	0	1	1
2000-014	New Fuji	Brogdale	Diploid	318	2	0	0	1	2	0	2	1	0	2	1	1	1	1	0	2	1	1	1	1	1
	New Hawthornden	Brogdale	Diploid		1	2	1	1	2	0	1	0	0	2	2	0	2	1	0	1	2	0	1	2	0
1983-081	New Jonagold	Brogdale	Diploid	901	1	1	1	1	2	1	1	1	9	2	0	1	1	1	0	1	2	1	0	1	1
1944-003	New Rock Pippin	Brogdale	Diploid	3102	1	2	2	1	1	1	1	0	1	0	1	1	1	1	1	2	2	0	0	2	0
1974-068	New York	Brogdale	Tetraploid	777	1	1	1	1	2	0	1	1	9	1	1	1	2	1	1	1	1	1	1	2	1
1999-064	Newgold	Brogdale	Diploid	2501	0	1	0	1	0	0	2	1	1	2	0	1	1	1	0	2	2	2	0	1	1
1957-236	Newport Cross 1	Brogdale	Diploid	2791	1	1	1	1	2	0	1	1	2	1	0	0	2	2	9	2	2	0	0	1	2
1973-140	Newton Wonder	Brogdale	Diploid	742	1	1	1	2	1	1	1	1	1	2	1	0	1	0	1	2	1	0	0	1	0
1957-203	Newtosh	Brogdale	Diploid	1221	0	2	1	1	2	0	0	0	1	2	1	0	1	1	1	1	2	0	1	2	1
1963-025	Newtown Pippin	Brogdale	Diploid	787	1	1	1	1	2	1	0	1	1	1	0	0	2	1	0	2	1	0	0	1	2
1950-182	Newtown Spitzenburg	Brogdale	Diploid	2917	1	2	1	2	2	0	0	1	2	2	9	0	1	1	1	2	0	1	0	2	2
1978-310	NFT 1	Brogdale	Diploid	7807	2	2	0	0	1	1	0	1	2	2	1	0	1	1	0	2	0	1	1	1	1
1962-036	Niagara	Brogdale	Diploid	2757	0	1	1	1	2	1	1	0	1	2	1	0	0	1	0	0	1	2	1	1	0
2001-008	Nicogreen	Brogdale	Diploid	1122	2	2	2	0	2	0	0	0	1	2	0	2	2	1	0	0	1	0	0	1	1
2004-077	Nicoter	Brogdale	Diploid	1456	2	1	1	1	2	1	1	1	1	1	0	0	2	1	0	1	2	1	0	1	1
1947-383	Nigde	Brogdale	Diploid	440	0	1	0	0	1	0	1	0	1	2	0	1	2	0	0	1	2	0	1	2	0
1913-006	No Pip	Brogdale	Diploid	3203	1	1	2	1	0	2	1	0	1	2	0	0	2	1	1	1	2	0	0	1	2
1958-106	Nobil de Geoagiu	Brogdale	Triploid	2777	0	1	1	0	2	0	1	1	1	2	1	1	1	0	1	0	1	1	1	9	2
1920-027	Nolan Pippin	Brogdale	Diploid	1877	1	2	1	1	2	0	1	0	1	1	0	1	1	0	1	1	1	0	0	1	2
2000-072	Nonpareil	Brogdale	Diploid	357	1	2	2	1	2	0	1	1	1	0	0	0	2	0	0	2	1	0	0	1	1
1964-065	Nonsuch Park	Brogdale	Diploid	2053	1	2	1	1	2	0	1	0	1	1	1	0	1	0	1	2	2	1	0	1	1
2000-073	Norfolk Beauty	Brogdale	Diploid	2097	9	2	1	1	2	1	2	0	0	2	2	9	2	1	1	1	2	0	1	2	1
2000-074	Norfolk Beefing	Brogdale	Triploid	2466	0	1	1	1	2	1	1	0	1	2	1	0	1	1	1	1	2	0	0	2	1
1933-004	Norfolk Royal	Brogdale	Diploid	824	2	2	1	1	2	1	1	0	2	2	1	0	1	1	1	1	2	0	0	0	1
1973-048	Norfolk Royal Russet Sport	Brogdale	Diploid	824	2	2	1	1	2	1	1	0	2	2	1	0	1	1	1	1	2	0	0	0	1
1976-104	Noris	Brogdale	Diploid	2653	1	2	0	1	1	2	2	0	1	2	0	0	1	1	1	2	1	1	0	1	2
1950-044	Normans Pippin	Brogdale	Diploid	577	1	2	1	1	1	1	2	1	1	0	1	0	2	1	0	1	0	0	0	1	2
1956-031	Northern Greening	Brogdale	Diploid	2818	2	2	1	2	1	1	1	1	0	2	0	0	2	0	0	2	0	0	0	1	1
1930-060	Northland Seedling	Brogdale	Diploid	1905	1	1	2	2	2	9	0	0	1	1	1	0	2	2	0	2	2	0	1	1	0
1989-098	Northwood 1	Brogdale	Diploid	2583	1	0	1	1	1	1	0	0	0	9	0	0	2	1	9	1	2	0	0	1	1
1949-178	Notarisappel	Brogdale	Triploid	736	0	1	0	1	1	0	2	1	0	2	1	0	1	1	1	0	2	1	1	2	1
1950-286	Nottingham Pippin	Brogdale	Diploid	794	0	1	1	1	2	1	1	1	2	1	0	1	1	0	1	2	1	0	1	1	1
1974-269	Nova Easigro	Brogdale	Diploid	1447	1	0	1	2	2	0	1	0	1	2	1	0	1	0	1	2	2	1	1	2	2
2003-026	Novamac	Brogdale	Diploid	2440	0	2	2	0	2	0	0	0	1	2	1	0	2	1	0	0	2	0	0	1	2
1967-079	Nured Rome	Brogdale	Diploid	334	1	2	2	0	2	0	1	1	1	1	0	0	2	2	1	2	1	1	0	1	2
1929-026	Nutmeg Pippin	Brogdale	Diploid	2474	0	2	1	1	2	0	1	2	2	1	1	0	1	0	0	1	2	0	1	1	2
1922-019	Oaken Pin	Brogdale	Diploid	1884	1	1	1	9	2	0	1	1	0	9	2	1	0	1	0	2	2	0	0	0	1
1999-027	Obelisk	Brogdale	Diploid	509	1	2	1	1	2	0	1	0	1	1	1	1	1	1	0	1	2	2	0	2	1
1951-194	Oberlausitzer Muskatrenette	Brogdale	Diploid	277	1	1	1	2	2	0	1	1	2	1	1	0	2	1	1	2	0	0	0	1	1
1966-046	Odin	Brogdale	Diploid	252	2	2	1	0	2	2	1	2	1	1	0	1	1	1	0	0	2	1	1	2	1
1952-128	Ohio Nonpareil	Brogdale	Triploid	2857	2	2	1	1	2	1	1	0	2	2	1	0	1	1	1	1	2	0	0	0	1
1952-179	Ohm Paul	Brogdale	Diploid	2854	0	2	1	0	2	1	0	1	1	2	2	0	0	0	0	2	2	1	0	9	1
1981-149	Old English Round	Brogdale	Triploid	911	1	1	1	1	1	1	1	9	2	1	1	0	1	1	0	0	2	0	1	1	1
1945-055	Old Fred	Brogdale	Diploid	3089	1	1	2	0	1	1	1	1	1	2	0	0	2	0	1	2	2	1	0	1	0
1924-049	Old Pearmain	Brogdale	Diploid	598	2	1	1	1	2	0	1	0	1	1	1	0	1	1	0	2	1	1	0	2	2
1981-148	Old Rock Pippin	Brogdale	Diploid	2071	0	2	1	1	2	0	1	0	0	9	2	0	1	0	2	1	1	0	0	0	1
1949-214	Old Somerset Russet	Brogdale	Diploid	1987	0	2	1	2	1	1	1	1	1	1	0	0	1	0	1	2	2	1	0	1	1
1989-099	Omont	Brogdale	Triploid	2582	0	1	0	0	1	1	1	1	1	2	2	0	1	0	1	0	2	1	1	2	1
1923-058	Ontario 1	Brogdale	Triploid	17	1	1	2	1	1	1	0	1	1	2	1	0	2	0	1	0	0	2	0	2	0
1965-037	Ontario 2	Brogdale	Tetraploid	2739	0	1	1	0	2	0	1	1	0	2	1	0	1	1	1	1	1	1	0	0	1
1936-027	Opal	Brogdale	Diploid	3125	1	2	0	1	2	1	1	0	2	2	2	0	1	2	1	0	2	0	1	1	2
1927-028	Opalescent	Brogdale	Diploid	560	2	1	2	2	2	0	0	1	1	0	0	0	2	0	0	1	2	0	0	1	0
1953-048	Opetian	Brogdale	Diploid	745	1	2	0	1	2	0	2	1	2	2	1	0	1	2	1	2	1	1	1	2	2
2011-039	OR51T86	Brogdale	Diploid	7818	1	2	2	1	2	0	1	2	1	2	0	0	1	1	2	2	1	2	0	1	2
1950-065	Orange Goff	Brogdale	Diploid	2934	1	1	0	2	1	2	2	0	2	2	2	9	1	1	9	2	2	1	0	2	1
1984-138	Orangenburg	Brogdale	Diploid	2609	1	2	1	2	2	0	0	2	2	1	1	0	2	2	0	0	2	1	0	0	0
1974-289	Oranje de Sonnaville	Brogdale	Triploid	1550	2	1	2	2	2	0	1	1	1	1	0	0	1	1	0	1	2	1	0	1	1
1982-188	Oregon Spur	Brogdale	Diploid	448	2	0	9	2	2	0	2	0	0	2	2	1	1	0	1	2	2	1	2	2	2
1952-116	Orenco	Brogdale	Diploid	592	1	0	1	1	2	0	1	9	2	0	9	0	1	1	0	0	2	0	1	2	1
1981-117	Orin	Brogdale	Diploid	2625	0	2	1	1	2	1	2	1	1	2	0	1	2	1	0	1	2	0	1	1	2
1951-067	Oriole	Brogdale	Diploid	698	1	2	0	1	2	1	1	0	1	2	2	1	1	1	0	1	1	0	0	1	1
1952-047	Orleans	Brogdale	Diploid	249	2	1	1	2	2	1	2	1	0	9	2	1	2	0	0	2	2	1	1	1	1
1976-147	Orleans Reinette 1	Brogdale	Triploid	612	1	1	1	2	2	1	1	0	0	1	1	1	1	0	1	1	1	1	0	1	1
1950-121	Ortley	Brogdale	Diploid	2928	0	1	1	1	2	0	1	2	1	1	1	0	2	1	0	2	1	1	0	1	0
1974-496	Osborne	Brogdale	Diploid	2061	1	1	0	2	2	0	1	0	0	2	1	0	2	1	0	1	2	0	1	2	2
1975-004	Osennee Polosatoe	Brogdale	Diploid	1448	0	9	1	0	2	1	1	1	1	2	2	1	1	0	1	1	2	0	0	2	1
1989-100	Osier 1	Brogdale	Diploid	2581	0	2	2	1	1	1	0	1	0	9	1	0	1	9	0	1	2	0	0	2	1
	Oslin	Brogdale	Diploid		0	1	0	2	1	1	1	1	2	2	2	0	2	1	0	0	2	1	1	2	2
1947-070	Osnabrucker Reinette	Brogdale	Diploid	891	0	2	1	1	1	1	1	1	1	2	1	0	0	1	1	1	1	0	0	2	1
2007-019	Ovington	Brogdale	Diploid	2426	0	1	1	1	2	0	1	0	2	1	1	0	0	0	0	0	0	0	0	1	2
1941-006	Owen Thomas	Brogdale	Diploid	3113	1	1	1	1	2	0	0	1	1	0	1	0	2	1	0	0	0	1	0	1	2
1954-073	Oxford Beauty	Brogdale	Diploid	2835	2	0	2	1	1	0	1	0	0	2	1	0	0	2	1	0	1	1	0	2	1
1945-059	Oxford Conquest	Brogdale	Diploid	3087	0	1	2	1	2	0	2	0	1	1	1	0	2	0	1	0	2	0	0	2	1
1945-050	Oxford Hoard	Brogdale	Diploid	8628	1	2	2	0	1	1	1	0	1	0	0	0	2	0	0	2	2	1	0	1	2
1945-060	Oxford Sunrise	Brogdale	Diploid	3086	1	0	2	2	2	0	1	1	2	1	0	0	2	1	0	1	2	1	0	1	2
1944-036	Oxford Yeoman	Brogdale	Triploid	3099	1	1	0	1	1	1	1	0	2	2	1	0	2	1	1	1	2	1	1	1	1
1971-052	Ozark Gold	Brogdale	Diploid	692	2	2	1	1	2	1	1	0	1	2	0	1	1	1	0	2	2	1	0	2	1
1927-009	P.J. Bergius	Brogdale	Diploid	573	0	1	1	0	2	1	2	0	0	2	1	0	0	0	0	0	1	1	0	2	2
1965-001	Palmers Rosey	Brogdale	Diploid	2743	2	2	1	0	0	2	2	1	2	1	0	9	1	2	0	0	1	1	0	1	1
1949-112	Papirovka	Brogdale	Diploid	2951	1	1	0	0	2	1	1	1	0	2	2	0	2	0	0	0	2	1	0	1	2
2004-078	Parfum dEte	Brogdale	Diploid	2436	2	2	1	0	2	1	2	1	1	2	0	9	2	1	0	1	1	0	0	1	1
2005-023	Park Farm Pippin	Brogdale	Diploid	247	2	2	1	2	1	1	1	1	1	2	0	1	2	1	1	0	2	1	0	0	2
1949-189	Paroquet	Brogdale	Diploid	1982	0	2	2	1	0	1	0	0	1	1	1	0	1	1	1	1	1	0	0	2	1
1925-018	Patricia	Brogdale	Diploid	302	1	2	0	1	2	1	1	0	2	2	1	0	2	0	1	1	2	1	0	2	0
1948-204	Patte de Loup	Brogdale	Diploid	589	1	1	2	1	2	0	1	0	0	1	0	0	0	0	1	2	2	0	0	1	1
1999-028	Paulared	Brogdale	Diploid	2512	0	2	0	0	0	1	1	1	0	2	1	0	1	2	1	0	1	0	0	1	1
1951-044	Payette	Brogdale	Triploid	2904	0	2	1	1	1	1	1	1	1	2	0	0	2	1	1	1	1	1	0	1	1
1936-037	Pearl	Brogdale	Diploid	3123	2	1	2	2	2	1	0	1	2	1	1	0	1	2	1	0	2	1	0	0	0
2000-075	Peasgood Nonsuch 1	Brogdale	Diploid	51	1	1	0	1	2	0	0	1	1	1	1	1	1	1	0	1	1	2	0	0	0
2000-076	Pecks Pleasant	Brogdale	Diploid	2465	2	1	1	1	9	0	0	0	2	1	0	0	1	1	1	2	2	1	0	1	1
1927-006	Pederstrup	Brogdale	Diploid	778	1	2	0	1	2	1	1	0	0	1	0	0	1	0	0	1	2	0	0	1	1
1925-017	Pedro	Brogdale	Diploid	3171	0	2	1	0	2	1	0	1	0	2	1	1	2	0	0	1	2	0	0	2	1
1945-054	Peggys Pride	Brogdale	Diploid	3090	1	2	0	1	1	1	1	1	1	1	1	0	2	2	0	1	2	1	0	0	1
1999-029	Penco	Brogdale	Diploid	65	1	2	1	0	2	1	1	1	1	2	0	2	2	1	0	1	2	1	0	1	1
1992-124	Pennard Bitter 1	Brogdale	Diploid	2551	0	1	0	2	1	1	1	1	0	2	0	0	0	1	0	1	2	0	1	2	1
1975-006	Pepin Shafrannyi	Brogdale	Diploid	533	1	2	1	1	2	1	1	0	1	2	0	1	2	1	0	1	2	0	0	1	2
1948-256	Pepino Jaune	Brogdale	Diploid	674	0	1	0	0	2	9	1	0	0	2	1	1	2	0	1	1	2	0	0	9	0
1952-031	Pero Dourada	Brogdale	Diploid	2872	1	0	0	0	2	0	1	0	9	2	1	1	2	0	0	1	2	0	0	2	0
1947-133	Pero Mingan	Brogdale	Diploid	953	1	1	1	1	2	0	1	1	1	1	0	0	0	0	0	2	2	1	0	1	0
1954-054	Perrine Yellow Transparent	Brogdale	Diploid	25	0	0	0	0	2	1	2	1	2	9	1	1	0	9	1	2	2	1	1	1	1
1974-264	Perrine York	Brogdale	Tetraploid	587	1	1	1	1	2	0	1	0	0	1	1	1	2	1	0	2	2	0	1	1	2
1924-052	Peter Lock	Brogdale	Triploid	3177	1	1	1	1	1	1	0	1	1	1	1	0	1	1	1	1	1	1	0	2	2
1948-724	Petit Pippin	Brogdale	Diploid	2971	1	2	1	1	2	0	0	1	1	0	0	0	2	0	1	1	0	0	0	2	1
1930-019	Pewaukee	Brogdale	Diploid	3019	2	0	1	2	1	1	0	1	0	2	1	1	0	0	1	2	2	1	1	1	1
1983-012	Philadelphia	Brogdale	Triploid	2615	0	1	1	0	1	1	1	0	9	1	2	0	2	1	0	1	1	1	0	2	2
1942-029	Pickerings Seedling	Brogdale	Diploid	1924	1	1	2	1	2	0	1	0	1	2	2	0	1	1	1	2	9	0	0	1	1
1947-135	Pigeon de Jerusalem	Brogdale	Diploid	812	0	1	0	1	1	2	1	0	1	2	1	0	2	0	1	1	2	0	0	2	0
1945-179	Pigs Nose Pippin	Brogdale	Diploid	3073	2	2	1	1	2	0	1	0	0	1	0	0	1	0	1	1	1	0	0	1	0
1992-125	Pigs Snout 1	Brogdale	Diploid	2550	1	1	1	1	1	1	0	0	2	1	1	0	9	1	0	1	2	1	1	1	9
1994-054	Pikkolo	Brogdale	Diploid	2539	1	2	1	0	2	1	1	1	2	2	0	0	2	1	0	0	2	1	0	1	1
1994-016	Pilot	Brogdale	Diploid	368	2	2	1	1	2	0	0	2	1	1	0	0	1	1	0	2	2	1	1	1	1
1976-105	Piltsamasskoe Zimnee	Brogdale	Diploid	2652	0	1	2	0	2	1	2	0	1	2	2	0	1	0	0	0	2	0	0	2	1
1946-006	Pine Apple Russet	Brogdale	Diploid	1948	1	1	1	1	2	0	0	0	2	1	1	0	1	1	1	0	0	1	2	0	1
2000-077	Pine Golden Pippin	Brogdale	Diploid	2464	1	2	2	2	2	0	1	0	1	1	1	0	1	0	0	1	1	0	1	2	1
2011-021	Pink Pearl	Brogdale	Diploid	5242	1	1	1	1	2	0	1	0	1	2	0	0	2	2	1	2	2	1	0	2	1
1948-041	Pinner Seedling	Brogdale	Triploid	843	0	1	1	1	1	1	1	1	1	2	1	0	1	0	1	2	1	0	0	2	2
1994-015	Pinova	Brogdale	Diploid	651	1	2	1	0	2	0	1	2	1	2	0	1	2	2	0	1	2	1	0	0	1
1994-053	Pirja	Brogdale	Diploid	444	0	1	0	1	2	2	1	0	0	9	2	1	2	9	2	1	2	1	0	0	2
1994-012	Piros	Brogdale	Diploid	648	2	0	1	0	2	1	2	2	2	2	2	1	1	1	1	0	2	1	0	0	0
1955-024	Pitmaston Pineapple 1	Brogdale	Diploid	2024	0	0	0	1	2	0	2	0	1	1	0	0	2	1	1	2	0	1	0	1	2
2000-078	Pitmaston Russet Nonpareil	Brogdale	Diploid	2098	1	1	1	1	2	0	2	0	0	0	0	0	1	0	1	2	2	0	0	2	1
1978-320	Pixie	Brogdale	Diploid	804	2	2	2	2	2	0	1	0	1	1	0	0	1	1	0	2	2	0	0	0	1
1948-608	Pladei	Brogdale	Triploid	720	0	0	0	0	2	0	1	0	1	2	0	0	1	0	1	1	2	1	9	2	1
1930-033	Plymouth Cross 1	Brogdale	Diploid	3144	2	1	1	2	2	1	2	1	0	2	1	0	2	0	0	1	1	0	0	1	1
1975-007	Pobeda Chernenko	Brogdale	Diploid	2667	1	1	1	1	2	0	0	0	1	2	1	0	2	9	1	1	2	1	0	2	1
1972-130	Pohorka	Brogdale	Diploid	2699	1	1	2	1	2	0	0	1	2	1	0	0	2	1	0	1	9	2	0	1	1
1998-021	Polan 14	Brogdale	Diploid	2525	1	1	0	2	2	0	1	1	0	2	1	0	2	0	0	2	2	0	2	2	1
1954-026	Polly	Brogdale	Diploid	143	2	2	1	1	1	0	1	1	1	2	2	9	2	1	1	1	2	1	1	1	2
1961-058	Polly Prosser	Brogdale	Triploid	2766	1	1	2	2	2	0	0	1	2	1	0	0	2	1	0	1	1	1	1	1	1
1929-027	Pomeroy of Somerset	Brogdale	Diploid	3151	1	1	1	1	2	0	9	1	0	1	1	0	1	0	9	1	1	0	0	1	1
1948-296	Pomme a Cotes	Brogdale	Diploid	430	1	0	2	2	2	0	1	0	1	1	1	1	2	0	0	1	1	0	1	2	0
1947-371	Pomme Crotte	Brogdale	Diploid	433	1	0	1	2	2	0	9	0	1	1	2	1	2	1	9	1	1	0	1	1	1
1947-137	Pomme dAmour	Brogdale	Diploid	153	2	1	2	2	1	0	1	0	1	1	0	1	1	1	0	2	0	1	0	1	1
1948-211	Pomme de Choux a Nez Creux	Brogdale	Triploid	833	1	0	1	0	1	1	0	0	1	1	9	1	1	0	1	1	2	1	1	1	1
1950-172	Pomme de Fer	Brogdale	Diploid	6714.1	1	1	1	1	2	0	1	0	1	2	1	1	2	1	1	0	2	0	1	1	1
1948-213	Pomme de Feu	Brogdale	Diploid	887	1	1	1	2	2	0	1	0	0	1	1	0	2	0	0	1	0	0	1	1	1
1948-224	Pomme de Glace	Brogdale	Triploid	3020	1	0	1	1	1	1	1	1	1	2	2	1	1	0	1	1	2	1	1	1	0
1948-228	Pomme dEnfer	Brogdale	Triploid	400	1	0	2	1	2	0	1	0	1	1	2	1	2	0	1	1	1	1	0	2	1
1947-061	Pomme du Viez	Brogdale	Diploid	3063	2	0	0	1	0	0	2	0	1	2	0	1	2	0	1	0	2	0	0	1	2
1973-118	Pomme Noire	Brogdale	Diploid	464	0	1	0	1	1	2	0	1	2	1	1	0	0	0	0	0	0	2	0	2	1
1952-131	Pomme Royale	Brogdale	Diploid	727	2	1	1	0	1	1	1	0	1	1	1	1	2	1	1	2	2	2	0	2	1
1967-052	Pommerscher Krummstiel	Brogdale	Triploid	2725	0	1	1	1	2	0	2	0	2	1	2	0	2	1	0	1	2	0	0	2	2
1950-003	Ponsford	Brogdale	Triploid	2939	1	1	1	1	2	0	0	1	1	2	2	0	1	1	1	1	1	1	1	1	2
1948-398	Ponyik Alma	Brogdale	Triploid	2993	0	1	1	0	1	1	0	0	1	2	1	1	1	1	1	1	1	0	9	1	1
1948-159	Poor Mans Profit	Brogdale	Triploid	3023	0	1	1	1	1	1	1	1	1	2	1	1	1	0	1	1	2	1	1	1	1
1949-213	Popes Scarlet Costard	Brogdale	Diploid	718	2	1	2	1	2	0	0	0	0	2	1	0	0	1	0	1	2	0	0	1	1
1958-023	Port Allen Russet	Brogdale	Diploid	2044	0	1	0	1	2	1	2	2	1	1	0	0	2	1	0	0	0	0	0	2	2
1950-036	Porter	Brogdale	Diploid	2937	0	0	1	1	2	0	1	1	0	1	2	1	1	2	0	2	2	1	1	1	2
1951-062	Prairie Spy	Brogdale	Diploid	2901	1	1	2	1	2	1	2	1	0	2	0	0	0	0	1	0	1	0	0	0	1
1949-176	Present van Engeland	Brogdale	Diploid	688	1	0	0	0	1	1	1	0	2	2	2	0	2	0	0	1	2	1	0	2	0
1945-078	Present van Holland	Brogdale	Diploid	3083	1	1	0	1	1	1	1	1	1	2	1	0	1	1	0	2	1	1	0	2	1
1955-015	President Boudewijn	Brogdale	Diploid	2823	2	1	2	2	2	0	0	0	1	1	0	0	1	1	0	1	2	1	0	1	1
2003-027	Priam	Brogdale	Diploid	193	1	1	1	1	2	0	0	1	1	2	0	0	1	0	0	2	2	1	0	1	2
1999-056	Pride of the Orchard	Brogdale	Diploid	2502	0	1	0	0	1	1	1	1	2	2	2	1	2	2	2	1	2	1	1	2	1
1972-019	Prima	Brogdale	Diploid	267	1	2	1	0	2	0	0	0	1	2	0	1	2	1	1	2	2	1	0	1	2
1950-037	Primate	Brogdale	Diploid	2936	1	2	1	0	2	0	0	2	1	1	0	0	1	2	0	0	0	0	0	2	1
1969-060	Prime Gold	Brogdale	Diploid	2707	1	1	1	1	2	0	2	0	1	2	1	0	2	1	2	2	2	1	1	2	2
1955-011	Primus	Brogdale	Diploid	2827	1	0	1	1	2	0	0	0	2	1	0	0	2	1	1	1	2	0	0	1	1
1999-083	Prince Alfred	Brogdale	Diploid	2495	0	2	1	2	2	1	1	1	1	1	1	1	2	1	0	2	1	1	1	1	0
1959-044	Prince Charles	Brogdale	Diploid	2772	1	2	0	1	0	1	0	2	1	2	1	0	0	0	1	0	2	1	0	2	2
1950-070	Prince Edward	Brogdale	Diploid	1999	2	1	1	1	2	1	1	1	1	1	1	0	1	1	0	0	2	0	1	1	1
1982-194	Prince Gala Regal Prince	Brogdale	Diploid	739	2	1	2	1	2	1	1	1	1	1	0	1	2	2	0	1	2	1	0	2	1
1935-009	Prince George	Brogdale	Diploid	3127	1	1	1	0	2	2	0	0	1	2	1	0	1	1	0	1	2	1	0	2	1
1999-065	Prince Jonagold DH	Brogdale	Triploid	901	1	1	1	1	2	1	9	1	1	2	0	1	9	1	0	1	2	1	0	1	1
1949-113	Prince Nicolas	Brogdale	Diploid	2950	0	1	1	1	2	1	1	0	0	1	1	1	1	1	0	1	1	1	0	2	0
1955-003	Prinses Beatrix	Brogdale	Diploid	2831	2	2	2	2	2	0	0	0	1	1	0	0	1	1	0	1	2	1	0	1	1
1955-001	Prinses Irene	Brogdale	Diploid	1483	2	2	2	2	2	0	0	2	1	1	0	0	1	1	0	2	2	0	0	0	1
1955-002	Prinses Margriet	Brogdale	Diploid	2832	2	1	2	2	2	0	0	2	1	1	0	0	1	1	0	2	2	1	0	0	2
1955-004	Prinses Marijke	Brogdale	Diploid	2830	2	0	2	2	2	0	9	2	1	1	0	0	1	1	9	2	2	0	0	0	1
1958-063	Prinz Albrecht von Preussen	Brogdale	Diploid	657	1	2	0	1	2	1	1	0	1	2	1	2	1	1	1	0	2	1	0	1	1
1947-050	Prinzen Apfel	Brogdale	Diploid	81	0	1	1	1	2	0	2	0	0	2	1	1	1	9	0	0	2	0	1	2	2
1972-128	Priolov Delises	Brogdale	Diploid	2701	2	0	1	1	1	1	9	1	2	0	0	0	1	1	1	1	1	0	0	1	0
1974-179	Priscilla	Brogdale	Diploid	446	1	1	0	1	2	0	1	0	0	2	1	0	2	0	0	2	2	1	1	2	1
1983-076	Proctors Seedling	Brogdale	Diploid	2073	1	1	1	1	1	1	9	0	1	2	2	0	1	2	2	0	2	0	1	2	1
2001-123	Profit	Brogdale	Diploid	617	1	1	1	1	2	0	1	1	1	2	2	0	1	1	1	1	0	1	9	1	1
1950-285	Puffin	Brogdale	Triploid	2913	9	1	1	1	2	0	9	0	1	2	1	0	1	1	1	0	2	1	1	2	1
1943-004	Pumpkin Sweet	Brogdale	Diploid	3108	1	0	1	1	1	1	0	0	0	2	2	0	1	0	1	2	2	1	1	1	0
1958-064	Purpurroter Cousinot	Brogdale	Diploid	2781	0	1	0	0	1	1	2	0	2	2	1	1	1	0	2	2	0	1	0	2	2
1948-397	Pusztai Sarga	Brogdale	Diploid	264	1	0	2	2	2	1	2	1	2	1	1	1	2	0	1	1	2	0	0	9	2
2000-079	Queen	Brogdale	Diploid	54	1	2	0	1	2	2	1	0	1	2	1	1	0	1	0	1	2	0	2	2	0
1919-005	Queen Alexandra	Brogdale	Diploid	3199	2	1	0	2	1	1	1	1	1	2	1	1	1	0	1	2	0	0	1	2	0
1945-193	Queen Caroline	Brogdale	Diploid	1947	2	1	1	0	2	0	1	1	1	2	0	0	1	2	0	2	1	1	1	2	2
1953-058	Queen Cox 1	Brogdale	Diploid	163	2	1	2	2	2	0	0	1	2	0	0	0	2	2	0	1	2	1	0	0	1
1987-037	Queen Cox 2	Brogdale	Diploid	163	2	1	2	2	2	0	0	1	2	0	0	0	2	2	0	1	2	1	0	0	1
1976-148	Queen Cox 3	Brogdale	Diploid	163	2	1	2	2	2	0	0	1	2	0	0	0	2	2	0	1	2	1	0	0	1
1995-020	Queen Mary	Brogdale	Diploid	488	0	0	1	2	2	0	1	1	1	2	2	0	2	1	1	1	0	1	0	1	1
1974-065	Quindell	Brogdale	Diploid	249	2	1	1	2	2	1	2	1	0	1	2	1	2	0	0	2	2	1	1	1	1
1965-009	Quinte	Brogdale	Diploid	1222	0	0	0	0	2	0	0	0	1	2	2	2	2	1	0	1	0	0	0	1	2
1950-174	Rabaleyze	Brogdale	Diploid	2919	1	1	1	0	2	0	1	0	1	2	2	0	2	1	0	2	1	1	0	2	1
1949-161	Racine	Brogdale	Diploid	374	1	1	0	1	2	0	2	0	1	2	2	0	1	0	2	2	1	1	0	2	1
1948-254	Racine Blanche	Brogdale	Diploid	3018	0	2	1	1	2	0	1	0	0	1	1	1	1	0	1	1	1	0	0	1	1
1988-015	Rafzubin	Brogdale	Diploid	738	1	2	1	1	2	1	1	2	2	9	0	1	2	2	0	0	2	0	0	1	0
1953-133	Ralls Janet	Brogdale	Diploid	546	1	0	1	1	2	0	2	1	0	2	0	0	2	1	0	1	0	1	0	1	1
1948-597	Rambour dAutomne	Brogdale	Diploid	868	0	0	1	1	2	1	1	1	1	1	1	1	1	0	1	1	1	1	0	2	1
2000-080	Rambour Papeleu	Brogdale	Triploid	903	1	1	1	1	1	0	1	0	1	1	1	0	1	0	1	0	2	1	0	2	1
1947-460	Rambour Podolskii	Brogdale	Triploid	237	1	1	0	0	1	1	1	0	1	2	1	1	2	1	1	1	2	1	1	1	2
1947-201	Rampale	Brogdale	Diploid	126	1	0	1	0	2	0	9	0	2	2	2	1	2	1	9	2	0	1	0	2	1
1965-010	Ranger	Brogdale	Diploid	2741	0	0	0	0	9	1	0	0	1	2	2	1	2	1	1	1	1	2	0	9	2
1951-228	Rank Thorn	Brogdale	Diploid	147	0	2	2	1	0	0	0	0	1	1	2	0	1	9	1	1	9	1	0	2	1
1971-050	Raritan	Brogdale	Diploid	2704	2	2	1	0	0	2	0	0	1	1	0	0	1	1	1	0	1	0	1	1	1
1947-080	Rathe Ripe	Brogdale	Diploid	1957	0	1	0	0	0	1	1	0	1	1	2	0	0	0	2	1	2	1	0	2	2
1950-175	Reale dEntraygues	Brogdale	Diploid	748	0	0	2	1	2	0	1	1	1	1	1	0	2	1	1	2	1	1	0	1	2
2011-032	Reanda	Brogdale	Diploid	1124	1	2	1	1	2	1	2	1	1	2	1	1	1	1	1	1	2	0	0	1	0
1948-776	Reaux	Brogdale	Diploid	1	0	1	0	1	2	1	9	0	0	1	1	0	0	1	0	1	1	1	0	2	1
2000-115	Red Alkmene	Brogdale	Diploid	96	2	1	1	1	2	1	0	2	2	1	1	0	2	2	0	1	0	1	0	1	0
1945-057	Red Army	Brogdale	Diploid	3088	2	2	1	1	2	1	1	0	2	2	0	0	1	1	2	1	2	0	1	1	1
1999-084	Red Astrachan	Brogdale	Diploid	82	1	1	1	1	2	2	1	9	0	2	2	0	1	1	0	1	1	1	0	2	2
1974-500	Red Belle de Boskoop	Brogdale	Triploid	886	1	2	0	1	2	1	9	1	0	2	0	1	1	1	0	1	1	1	1	2	1
1969-065	Red Benoni	Brogdale	Diploid	40	1	2	1	0	2	1	0	1	0	1	2	0	2	1	1	0	1	2	0	0	1
1966-030	Red Blenheim	Brogdale	Diploid	376	1	1	1	2	2	0	1	0	0	1	0	1	1	1	1	1	1	0	0	1	1
1948-111	Red Charles Ross	Brogdale	Diploid	245	2	2	1	1	2	0	0	2	1	0	1	0	1	2	0	2	1	2	0	0	0
2000-121	Red Cox	Brogdale	Diploid	163	2	1	2	2	2	0	0	1	2	0	0	0	2	2	0	1	2	1	0	0	1
1952-221	Red Dougherty	Brogdale	Diploid	939	1	1	1	1	1	1	2	0	0	2	0	1	1	1	1	1	2	1	0	2	1
1979-179	Red Ellisons Orange	Brogdale	Diploid	53	1	2	1	1	2	1	1	1	2	1	0	0	2	2	1	1	2	0	0	1	1
1987-040	Red Elstar	Brogdale	Diploid	137	2	2	2	0	2	1	1	1	1	1	0	1	2	1	0	1	2	1	0	1	0
1998-019	Red Falstaff 1	Brogdale	Diploid	284	2	1	1	1	2	0	1	2	1	2	0	1	2	1	0	0	2	2	0	0	1
1967-076	Red Fameuse	Brogdale	Diploid	508	1	1	1	1	2	0	1	9	1	1	1	0	2	1	1	1	2	1	9	2	1
1979-180	Red Fortune	Brogdale	Diploid	349	2	2	2	1	2	1	0	1	1	1	0	0	1	1	0	2	1	0	0	0	0
1989-128	Red Foxwhelp 2	Brogdale	Diploid	2563	0	2	1	1	1	1	2	0	1	1	2	0	1	1	1	0	1	0	1	2	2
1961-086	Red Granny Smith	Brogdale	Diploid	2763	2	2	1	2	1	1	1	1	9	2	1	0	1	0	0	2	2	1	0	2	1
1992-126	Red Jersey 1	Brogdale	Diploid	2549	0	2	0	2	1	0	1	1	0	2	1	0	1	2	0	2	9	0	1	2	1
2000-116	Red Jonaprince	Brogdale	Triploid	901	1	1	1	1	2	1	9	1	1	2	0	1	9	1	0	1	2	1	0	1	1
1973-067	Red Laxtons Superb	Brogdale	Diploid	667	2	2	1	2	2	1	0	0	1	1	0	1	1	2	0	1	1	0	1	1	0
1958-066	Red Martini	Brogdale	Diploid	354	1	1	1	0	2	0	2	0	0	2	1	0	2	0	1	0	2	0	0	2	1
1973-161	Red Melba	Brogdale	Diploid	167	0	1	1	1	1	1	0	1	0	2	1	1	2	0	1	2	1	1	0	1	2
1951-004	Red Musk	Brogdale	Diploid	220	1	1	0	1	1	1	1	0	0	2	1	0	2	0	1	1	2	2	0	2	1
1958-193	Red Newton Wonder	Brogdale	Diploid	742	1	1	1	2	1	1	1	1	1	2	1	0	1	0	1	2	1	0	0	1	0
1989-001	Red Pixie	Brogdale	Diploid	804	2	2	2	2	2	0	9	0	1	1	0	0	1	1	9	2	2	0	0	0	1
1950-124	Red Rome	Brogdale	Diploid	334	1	2	2	0	2	0	1	1	1	1	0	0	2	2	1	2	1	1	0	1	2
1975-362	Red Saelet	Brogdale	Diploid	2656	2	1	1	1	2	1	2	1	1	2	0	1	1	0	0	1	2	0	0	9	2
1967-077	Red Sauce	Brogdale	Diploid	2718	2	2	2	1	2	2	1	0	2	1	1	0	2	0	0	1	1	0	1	1	2
1950-144	Red Statesman	Brogdale	Diploid	557	0	2	2	1	2	0	2	0	1	1	1	1	2	1	0	1	1	0	0	2	1
1967-078	Red Sudeley	Brogdale	Diploid	476	1	1	2	0	1	1	2	0	0	1	1	1	2	0	1	1	0	2	0	1	1
2011-026	Red Torstein	Brogdale	Diploid	1867	1	2	0	1	2	1	1	0	1	2	1	2	1	0	2	0	2	1	9	1	1
1950-143	Red Transparent	Brogdale	Diploid	2924	0	1	0	0	9	1	0	0	1	2	0	0	0	1	0	0	2	1	0	2	0
1922-015	Red Victoria	Brogdale	Diploid	769	2	0	0	1	2	1	2	1	2	0	2	1	1	0	0	1	0	1	0	1	2
1999-098	Redcoat Grieve	Brogdale	Diploid	78	2	0	9	2	0	1	1	1	2	1	0	0	1	1	0	1	2	1	1	1	0
1999-097	Redcoat Grieve spur type	Brogdale	Diploid	78	2	0	2	2	0	1	1	1	2	1	0	0	1	1	0	1	2	1	1	1	0
1951-025	Redgold	Brogdale	Diploid	467	2	1	1	1	2	1	1	1	1	2	1	2	2	1	0	1	2	1	1	1	2
1975-058	Redsleeves	Brogdale	Diploid	796	2	1	1	0	2	1	1	0	2	2	0	9	2	2	1	2	2	0	1	1	1
1977-068	Redstart	Brogdale	Diploid	2064	2	1	1	1	1	1	0	1	2	0	0	1	2	1	0	1	1	1	0	1	0
1951-065	Redwell	Brogdale	Diploid	2899	2	2	0	2	2	0	1	1	2	2	1	0	1	0	0	1	2	1	1	2	1
1978-219	Redwing	Brogdale	Diploid	2637	1	0	2	0	0	2	1	1	1	1	1	0	2	1	0	1	0	0	0	1	1
1974-067	Regent	Brogdale	Diploid	2680	1	2	1	2	2	0	0	0	2	2	1	0	2	0	1	2	2	1	0	2	2
1949-051	Reichenboicher Luiken Apfel	Brogdale	Diploid	2956	0	1	2	0	0	2	9	1	0	2	2	2	2	0	1	2	1	1	0	2	0
1949-211	Reids Seedling	Brogdale	Diploid	2944	1	2	1	1	0	1	1	1	1	2	1	0	2	1	0	1	1	0	0	0	0
1989-104	Reine des Pommes 1	Brogdale	Diploid	285	0	2	0	0	1	1	0	1	2	2	2	0	1	1	0	0	2	2	1	2	2
1948-598	Reinette a la Reine	Brogdale	Triploid	893	0	1	1	1	2	1	1	0	1	2	2	0	1	0	2	1	1	1	1	2	1
1947-198	Reinette a Longue Queue	Brogdale	Diploid	364	1	1	0	0	1	0	1	1	1	1	1	0	2	0	0	0	1	1	0	1	1
1948-236	Reinette Clochard	Brogdale	Diploid	118	1	2	2	1	2	1	1	1	0	1	1	0	0	0	1	1	1	1	1	1	1
1958-058	Reinette Coulon	Brogdale	Triploid	630	1	2	1	1	2	0	1	1	0	2	1	0	1	1	0	1	1	1	1	2	1
1948-170	Reinette Courthay	Brogdale	Triploid	892	0	1	0	1	2	0	1	0	0	2	1	1	1	0	1	1	2	2	9	2	0
1947-262	Reinette dAmerique	Brogdale	Diploid	226	0	0	1	0	2	0	2	0	2	2	2	1	1	0	2	1	1	1	0	2	0
1950-117	Reinette dAnjou	Brogdale	Triploid	369	2	1	1	1	2	1	1	1	1	1	0	0	1	1	1	1	1	0	0	1	1
1947-223	Reinette dAnthezieux	Brogdale	Diploid	405	0	1	2	1	2	0	2	0	2	2	1	2	2	1	1	0	9	1	1	1	0
1948-203	Reinette dArmorique	Brogdale	Triploid ?	746	0	1	1	1	2	0	2	1	0	2	2	1	1	1	1	2	1	1	1	2	1
2001-022	Reinette de Bordeaux	Brogdale	Diploid	135	0	2	1	1	1	1	1	1	0	1	0	1	1	0	0	1	1	0	0	2	1
1999-085	Reinette de Brucbrucks	Brogdale	Triploid	371	1	1	1	1	1	0	1	0	1	1	2	1	0	1	1	2	1	1	1	1	1
1948-667	Reinette de Champagne	Brogdale	Diploid	91	1	1	2	1	1	1	2	1	1	1	0	0	2	0	1	2	2	1	1	1	2
1948-221	Reinette de France	Brogdale	Triploid	541	0	1	1	2	2	1	9	1	1	1	1	1	2	1	1	1	9	1	1	1	1
1947-189	Reinette de Geer	Brogdale	Diploid	89	0	1	2	1	1	1	1	0	0	1	1	0	1	0	0	2	1	1	0	2	1
1947-098	Reinette de Granville	Brogdale	Diploid	513	1	2	1	1	2	0	1	1	1	1	0	1	1	1	1	2	2	1	0	0	0
1949-044	Reinette de Lucas	Brogdale	Diploid	100	0	0	1	2	2	1	1	0	0	1	2	1	1	1	0	2	2	0	0	1	1
1948-610	Reinette de Macon	Brogdale	Triploid	478	1	2	1	1	2	1	1	1	1	2	1	0	1	1	1	1	2	1	0	1	1
1948-272	Reinette de Maurs	Brogdale	Diploid	332	0	2	2	1	2	0	1	0	0	1	1	0	2	0	0	2	1	1	0	2	2
1948-784	Reinette de Plouerc	Brogdale	Diploid	218	1	0	2	0	2	0	9	0	0	2	1	1	1	0	0	1	2	1	0	2	9
1948-280	Reinette de Pluvigne	Brogdale	Diploid	699	0	1	1	1	2	0	1	1	1	1	1	0	1	2	1	2	2	0	0	2	0
1947-465	Reinette de Versailles	Brogdale	Diploid	38	9	1	1	2	1	1	2	1	2	1	1	1	2	1	1	1	2	1	0	2	2
1947-466	Reinette Descardre	Brogdale	Triploid	808	1	1	1	1	2	0	1	0	0	1	0	0	1	1	1	1	1	1	0	1	1
2001-125	Reinette du Canada	Brogdale	Triploid	294	1	1	1	1	2	0	1	1	1	1	1	0	1	0	1	1	1	1	1	1	1
2011-042	Reinette du Mans	Brogdale	Diploid	131.1	1	1	1	1	2	0	0	1	0	0	0	0	2	0	1	1	2	1	9	2	2
1949-203	Reinette Dubuisson	Brogdale	Triploid	848	1	1	2	1	2	0	0	1	9	1	1	1	1	0	1	1	2	1	1	1	1
1948-217	Reinette Grise de Billon	Brogdale	Diploid	159	0	2	1	1	2	0	1	0	2	1	0	0	1	0	1	1	0	1	0	1	2
1947-141	Reinette Grise de Portugal	Brogdale	Triploid	867	1	1	1	0	2	0	1	0	1	1	2	1	1	1	0	1	1	0	0	2	1
1956-065	Reinette Grise du Canada	Brogdale	Triploid	294	1	1	1	1	2	0	1	1	1	1	1	0	1	0	1	1	1	1	1	1	1
1947-140	Reinette Grise Haute Bonte	Brogdale	Diploid	425	0	1	1	0	2	0	1	0	1	2	2	1	2	0	0	1	2	0	0	1	0
1947-195	Reinette Marbree	Brogdale	Diploid	500	0	2	2	1	2	0	1	1	1	1	0	0	1	1	1	2	0	1	0	1	1
2000-082	Reinette Rouge Etoilee	Brogdale	Diploid	46	0	1	0	0	2	0	0	1	2	2	0	0	2	0	2	0	2	0	1	2	1
1947-263	Reinette Sanguine du Rhin	Brogdale	Diploid	491	0	9	2	1	1	1	1	0	1	2	1	0	0	0	2	0	2	0	1	1	2
1950-114	Reinette Simirenko	Brogdale	Diploid	784	0	0	2	1	2	0	1	0	1	1	0	0	2	1	0	2	2	0	0	2	1
1952-186	Reinette Thouin	Brogdale	Diploid	134	0	9	1	1	1	1	0	0	0	1	1	0	1	0	9	2	2	0	0	1	0
1949-180	Reinette van Ekenstein	Brogdale	Triploid	551	1	1	1	0	2	0	1	0	1	2	1	0	1	1	2	0	2	1	1	1	0
1948-273	Reinette Verte	Brogdale	Diploid	3017	9	0	2	1	2	0	2	0	1	1	1	1	1	0	0	1	2	0	0	2	0
2000-111	Reinstar	Brogdale	Diploid	137	9	2	2	0	2	1	1	1	1	1	0	1	2	1	0	1	2	1	0	1	0
2011-029	Reka	Brogdale	Diploid	1119	1	0	1	2	2	0	1	1	1	1	1	1	2	0	0	0	2	1	2	2	0
1958-030	Renetta Grigia di Torriana	Brogdale	Diploid	435	1	1	1	1	2	1	1	1	1	1	1	1	1	0	1	1	2	1	1	1	1
1994-045	Renora	Brogdale	Diploid	1012	0	2	1	0	2	0	1	0	1	2	2	1	1	1	0	1	1	2	1	1	0
1968-061	Renown	Brogdale	Diploid	661	1	1	1	1	2	0	0	1	2	1	0	1	2	2	0	0	2	2	0	0	0
2011-027	Resista	Brogdale	Diploid	5588	1	2	2	0	1	1	0	2	2	1	0	1	2	2	1	2	2	2	0	1	1
1994-047	Retina	Brogdale	Diploid	1407	1	2	1	0	2	1	1	1	1	2	0	9	2	1	0	1	2	1	0	1	1
1979-183	Reverend W. Wilks	Brogdale	Diploid	679	1	1	0	1	2	0	1	2	9	1	0	1	2	0	1	1	2	1	0	1	0
1994-046	Rewena	Brogdale	Diploid	1049	1	2	2	2	2	0	1	2	1	1	2	1	1	1	1	2	2	1	0	1	1
1951-054	Rheinischer Krummstiel	Brogdale	Diploid	461	0	1	1	1	2	1	0	1	1	2	1	1	1	1	0	1	2	0	1	1	1
1945-176	Rhode Island Greening 1	Brogdale	Triploid	806	9	1	1	1	2	0	1	0	1	1	1	0	0	1	1	2	1	1	0	2	1
1965-044	Rhode Island Greening 2	Brogdale	Tetraploid	2738	2	1	1	1	1	1	1	0	1	1	1	1	1	1	1	2	1	1	0	2	1
1947-200	Ribonde	Brogdale	Diploid	1091	1	1	0	2	2	0	0	1	1	1	0	1	2	2	1	0	2	2	0	1	1
1973-142	Ribston Pippin 1	Brogdale	Triploid	907	2	1	1	1	2	0	1	1	1	1	1	0	1	1	0	2	2	1	0	1	1
1974-124	Richardson 2	Brogdale	Diploid	2676	2	2	0	0	0	1	1	0	2	2	1	0	2	1	0	2	1	0	0	1	2
1979-184	Richared Delicious	Brogdale	Diploid	448	2	0	0	2	2	0	2	0	0	2	2	1	1	0	1	2	2	1	2	2	2
1924-004	Ringer	Brogdale	Diploid	3180	0	1	0	1	1	2	0	1	1	2	1	9	2	0	1	1	2	0	1	2	1
1927-012	Ringstad	Brogdale	Diploid	487	1	0	0	1	1	1	0	1	1	2	2	0	2	1	1	0	1	0	0	2	1
1907-006	Rival	Brogdale	Diploid	660	2	0	1	1	2	0	0	1	2	0	0	1	2	1	0	1	2	1	0	0	0
2000-083	Rivers Early Peach	Brogdale	Diploid	2099	0	2	0	0	2	2	1	1	1	2	1	1	0	0	1	1	2	0	1	2	9
1974-069	Roanoke	Brogdale	Diploid	2679	1	1	2	1	2	0	1	0	1	2	0	0	2	2	1	2	0	0	0	2	1
1994-055	Roba	Brogdale	Diploid	2538	0	2	0	1	2	1	1	0	2	2	1	0	1	2	0	0	2	2	0	2	0
1961-047	Robert Blatchford	Brogdale	Diploid	2047	2	0	2	1	2	1	2	0	0	1	2	1	1	1	1	1	1	0	1	1	0
1961-097	Robin Pippin	Brogdale	Diploid	2048	1	0	1	1	1	1	1	0	1	1	0	0	2	2	0	0	1	1	1	2	2
1960-009	Robinson 1	Brogdale	Diploid	7804	1	0	2	2	1	1	1	2	2	1	0	1	1	1	0	1	2	1	0	1	1
1963-007	Robinson 2	Brogdale	Diploid	2751	2	1	1	2	1	1	0	1	1	1	0	1	2	2	0	0	1	1	0	0	0
1947-031	Rock	Brogdale	Diploid	1955	0	2	0	1	1	1	2	0	2	1	2	9	2	1	0	1	1	1	0	2	2
1950-120	Rod Tonnes	Brogdale	Diploid	750	1	2	0	2	2	0	1	1	0	2	0	0	1	0	0	1	2	1	0	2	1
1963-053	Rode Wagenaar	Brogdale	Triploid	2750	0	1	1	1	2	0	1	1	1	1	2	0	2	1	1	1	2	0	0	2	2
2002-038	Rodluvan	Brogdale	Diploid	107	0	2	0	1	0	2	0	1	1	2	0	2	1	0	2	1	2	1	0	2	1
1979-167	Rogers McIntosh	Brogdale	Diploid	508	0	2	1	1	2	0	0	0	1	2	1	0	1	1	1	1	2	1	0	2	1
1951-256	Rokewood	Brogdale	Diploid	2877	0	1	1	1	2	0	1	2	1	2	1	0	2	0	1	1	1	0	0	2	1
1943-007	Rome Beauty	Brogdale	Diploid	334	1	2	2	0	2	9	1	1	1	1	0	0	9	2	1	2	1	1	0	1	2
1951-184	Rosa del Caldaro	Brogdale	Diploid	101	0	1	1	2	1	0	1	0	1	2	2	1	2	0	1	1	2	1	0	1	0
1947-202	Rosa du Perche	Brogdale	Triploid	830	1	1	1	1	2	1	2	1	1	2	1	1	1	1	1	1	2	0	0	2	1
1957-081	Rose de Benauge	Brogdale	Diploid	930	1	0	1	1	1	1	2	0	1	2	1	1	1	0	0	0	2	0	1	2	1
1948-253	Rose de Bouchetiere	Brogdale	Triploid	399	1	0	2	1	2	0	1	0	1	2	1	1	2	0	0	0	2	1	1	1	0
1948-233	Rose Double	Brogdale	Diploid	192	0	0	2	1	1	1	2	0	0	2	2	2	2	0	1	0	2	1	0	2	1
1950-178	Rose Rouge	Brogdale	Diploid	428	0	0	2	0	1	1	1	0	1	2	2	1	2	0	0	0	2	0	2	2	0
1973-143	Rosemary Russet 1	Brogdale	Diploid	2692	0	1	1	1	2	0	1	0	1	2	1	0	1	1	1	1	1	1	0	2	1
1948-368	Rosii de Geoagiu	Brogdale	Diploid	70	1	2	1	2	2	1	1	0	0	2	0	1	1	0	0	0	0	1	0	2	2
1951-197	Rosmarina Bianca	Brogdale	Diploid	55	0	0	0	0	1	1	0	0	1	2	2	1	1	0	1	0	2	2	0	1	1
2000-084	Ross Nonpareil	Brogdale	Diploid	2100	2	1	1	0	2	0	1	0	1	2	1	0	1	2	1	1	1	1	1	1	2
1939-025	Rossie Pippin	Brogdale	Triploid	912	1	1	1	1	2	1	1	0	1	2	1	9	1	0	1	2	1	1	0	2	1
1958-038	Rosso del Povero	Brogdale	Diploid	940	1	0	1	1	2	0	1	1	2	1	0	1	1	1	0	1	1	1	0	1	1
1925-034	Rosy Blenheim	Brogdale	Diploid	3163	1	2	1	2	2	0	1	1	1	1	1	0	2	1	0	1	0	1	0	0	0
1967-093	Rote Goldparmane	Brogdale	Diploid	37	1	1	1	1	0	0	1	0	1	1	0	0	1	0	1	0	2	0	0	2	0
1947-108	Roter Ananas	Brogdale	Diploid	537	1	1	1	0	2	2	0	0	1	2	1	1	2	1	0	1	0	1	0	0	2
1948-662	Roter Eiserapfel	Brogdale	Triploid	877	0	1	0	1	1	1	1	1	1	2	1	0	1	0	2	1	1	1	0	2	1
1951-168	Roter Munsterlander Borsdorfer	Brogdale	Triploid	2894	1	1	0	0	2	0	1	0	1	2	2	0	1	0	0	1	2	1	1	2	2
1947-059	Roter Sauergrauech	Brogdale	Diploid	670	1	1	1	2	1	1	2	0	0	1	1	0	2	0	1	0	1	0	0	1	0
1948-409	Roter Stettiner	Brogdale	Triploid	854	0	1	1	1	2	1	1	0	1	2	2	0	1	1	1	1	1	1	0	2	1
2011-020	Rouge des Antis	Brogdale	Diploid	320	1	1	0	1	2	0	0	1	1	1	1	1	2	1	1	1	2	1	0	1	1
1993-018	Rougemont	Brogdale	Triploid	872	1	1	1	1	2	0	1	1	1	1	1	9	1	1	0	1	1	1	0	2	2
1948-278	Rouget	Brogdale	Diploid	472	1	0	2	1	2	0	1	0	1	2	1	0	2	1	2	2	2	2	0	0	1
1948-778	Rouget de Born	Brogdale	Diploid	353	0	0	1	1	1	2	1	0	2	2	2	0	2	1	0	2	2	2	0	0	1
1999-044	Rougette Douce	Brogdale	Diploid	2508	1	0	1	0	1	1	0	0	1	2	2	0	1	1	1	0	1	1	1	2	2
1984-002	Rough Pippin	Brogdale	Diploid	2075	1	2	2	0	2	0	1	1	1	2	1	1	2	0	1	2	0	0	1	2	2
1957-225	Roundway Magnum Bonum 1	Brogdale	Triploid	775	0	0	0	1	2	0	0	0	1	2	1	1	1	2	1	0	2	1	1	0	0
1952-111	Roxbury Russet	Brogdale	Triploid	2866	1	1	2	1	2	0	1	1	1	0	1	0	1	0	0	2	1	0	0	9	1
2002-039	Royal Blush	Brogdale	Diploid	2448	1	1	2	2	2	0	1	0	1	1	0	0	1	1	1	1	2	0	1	1	1
1933-013	Royal Snow	Brogdale	Diploid	3132	9	1	1	0	1	1	1	1	1	1	1	0	1	0	0	1	2	1	9	1	1
1955-008	Rubens	Brogdale	Diploid	1894	0	2	1	0	2	0	1	0	2	2	1	0	1	1	2	1	1	1	0	2	0
1978-135	Rubin	Brogdale	Diploid	690	2	2	1	1	1	1	1	2	2	1	0	1	1	1	1	1	2	0	9	1	1
1936-026	Ruby 1	Brogdale	Diploid	1914	1	2	0	0	2	1	1	0	2	2	2	0	0	1	0	1	2	0	0	1	1
1925-030	Ruby 2	Brogdale	Diploid	3166	1	2	1	1	2	0	0	0	2	1	0	0	9	2	1	1	2	2	0	0	1
1958-040	Runse	Brogdale	Diploid	697	1	2	1	1	2	0	0	1	2	1	0	0	1	1	2	1	2	1	0	2	2
2001-023	Rushock Pearmain	Brogdale	Diploid	257	1	1	0	1	2	0	2	1	1	1	1	0	1	0	1	0	1	0	0	2	1
1971-001	Russet Lambourne	Brogdale	Diploid	254	1	1	1	2	1	1	1	1	2	1	0	0	0	1	1	1	2	0	0	1	1
1969-028	Russet Superb	Brogdale	Diploid	667	2	2	1	2	2	1	0	0	1	1	0	1	1	2	0	1	1	0	1	1	0
2011-040	Russian Seedling 12740 7A	Brogdale	Diploid	7819	0	1	0	0	2	0	1	0	1	2	1	2	2	0	0	1	1	2	0	2	0
1974-206	Ruzena Blahova	Brogdale	Diploid	743	0	1	0	1	2	1	1	1	1	2	1	0	1	1	1	0	1	1	1	2	0
1947-319	Sabaros	Brogdale	Diploid	1198	0	2	1	0	2	0	1	1	2	2	2	0	2	0	1	0	0	0	0	2	1
1955-026	Sacramentsappel	Brogdale	Diploid	2822	1	0	1	1	2	0	2	1	0	1	0	0	0	0	0	1	2	1	0	1	1
1952-109	Saint Ailred	Brogdale	Diploid	2867	2	1	1	2	1	1	2	0	2	1	0	0	1	2	0	1	2	0	0	1	0
1947-348	Saint Baussan	Brogdale	Diploid	1442	1	1	2	2	2	1	2	0	2	1	0	0	2	0	0	2	0	2	0	2	1
1973-144	Saint Cecilia 1	Brogdale	Diploid	2691	2	1	1	2	2	1	0	0	1	1	0	0	2	2	0	1	2	1	0	1	0
1921-024	Saint Everard	Brogdale	Diploid	3193	2	1	1	1	2	0	1	2	2	1	1	0	2	1	1	1	0	0	0	0	1
1950-305	Saint Lawrence	Brogdale	Diploid	2911	0	0	0	1	2	1	0	0	1	2	1	1	2	0	1	2	2	1	0	1	2
2000-086	Saint Martins	Brogdale	Diploid	2101	2	1	1	1	2	0	0	0	1	0	1	0	2	1	0	1	2	1	0	1	2
1926-023	Saltcote Pippin	Brogdale	Diploid	767	1	1	1	1	2	9	1	1	1	1	1	0	2	1	1	1	2	1	0	1	9
	Sam Young	Brogdale	Diploid		0	0	1	0	1	1	0	2	2	2	1	0	1	1	1	1	2	2	1	2	2
1974-207	Sampion	Brogdale	Diploid	741	1	2	1	1	2	0	0	2	2	1	0	9	1	9	0	1	2	1	0	1	0
2002-053	Sams Crab	Brogdale	Diploid	818	1	1	1	1	2	0	1	1	1	2	0	1	2	1	0	1	1	0	0	1	2
1950-041	Sandew	Brogdale	Diploid	7183	1	2	0	0	1	1	2	1	1	1	1	1	2	1	1	1	2	1	0	2	1
1930-044	Sandow	Brogdale	Diploid	814	2	1	2	1	2	0	1	0	0	2	2	9	2	0	0	1	2	0	0	1	1
2000-087	Sandringham	Brogdale	Diploid	41	0	2	0	1	2	1	1	0	9	2	1	9	1	2	0	0	2	2	0	2	0
1957-226	Sanspareil 1	Brogdale	Diploid	20	1	1	0	0	1	1	1	0	0	2	1	1	2	2	1	1	2	2	0	1	2
2000-110	Santana	Brogdale	Diploid	1010	2	2	2	0	2	0	0	1	2	1	1	1	2	1	1	0	2	1	0	1	1
1997-023	Saturn	Brogdale	Diploid	934	0	2	2	1	2	1	1	1	2	2	1	1	2	1	1	1	2	0	0	2	2
1927-003	Savstaholm	Brogdale	Diploid	573	0	1	1	0	2	1	9	0	0	2	1	0	0	9	0	0	1	1	0	2	2
2002-050	Sayer No 23	Brogdale	Diploid	2447	2	2	0	1	2	1	0	0	0	2	0	0	9	0	1	0	1	0	1	2	0
1950-073	Scarlet Crofton	Brogdale	Diploid	2933	0	2	0	2	2	1	0	1	0	2	1	0	1	1	1	2	1	1	2	2	2
1957-227	Scarlet Pearmain	Brogdale	Diploid	2037	0	0	1	1	2	0	0	1	1	1	1	0	2	0	0	2	2	1	0	1	1
1952-041	Scarlet Staymared	Brogdale	Triploid	117	1	1	0	1	2	0	2	1	0	1	1	1	2	1	1	1	1	1	1	2	2
1951-050	Schmidtbergers Rote Reinette	Brogdale	Diploid	1015	0	0	1	1	2	0	1	0	0	2	0	0	2	1	1	2	1	2	0	1	1
1951-172	Schoner aus External	Brogdale	Diploid	2893	0	2	2	1	2	1	1	0	0	1	1	9	1	2	0	1	1	1	1	2	1
1951-058	Schoner aus Herrnhut	Brogdale	Diploid	779	0	1	0	1	2	1	0	0	0	1	0	0	0	0	2	2	2	0	0	1	0
1947-073	Schoner von Nordhausen	Brogdale	Diploid	99	0	1	2	0	2	1	1	0	1	2	1	0	2	0	1	1	2	2	0	2	2
1920-017	Schoolmaster	Brogdale	Diploid	1876	2	1	1	2	1	1	1	1	1	2	1	0	2	1	2	2	0	1	0	2	0
1951-200	Schurapfel	Brogdale	Diploid	2887	2	1	0	0	2	0	2	1	0	2	1	0	1	0	1	1	1	1	1	2	1
1956-014	Schweizer Orange	Brogdale	Diploid	764	1	0	2	1	2	0	0	1	2	1	0	9	2	1	1	1	2	1	0	9	1
1924-005	Scilly Pearl	Brogdale	Diploid	1889	2	1	1	1	2	2	1	1	2	1	2	1	0	1	1	2	0	0	1	1	2
1945-019	Scotch Bridget	Brogdale	Triploid	3094	1	1	1	1	2	0	0	1	1	1	1	0	1	0	1	1	1	1	1	2	2
1949-276	Scotch Dumpling	Brogdale	Diploid	1992	0	1	0	1	1	1	2	0	1	2	1	0	2	1	1	1	1	0	1	2	2
1965-027	Scotia	Brogdale	Diploid	2740	0	1	0	0	2	0	0	0	1	2	1	1	2	9	1	1	1	1	0	2	1
2000-001	Scrumptious	Brogdale	Diploid	2492	2	2	0	0	2	1	1	1	1	2	0	1	2	1	1	1	2	1	0	1	1
1925-012	Seabrooks Red	Brogdale	Diploid	220	1	1	0	1	1	1	1	0	0	2	1	0	2	0	1	1	2	2	0	2	1
2000-088	Seaton House	Brogdale	Diploid	2463	2	2	0	1	2	1	1	1	0	2	0	0	1	1	1	1	1	0	9	2	1
1984-111	Sensyu	Brogdale	Diploid	2612	1	1	0	2	2	0	2	1	0	2	0	1	2	0	0	2	1	1	1	2	1
2000-089	September Beauty	Brogdale	Diploid	2102	2	0	1	1	1	1	1	0	2	0	1	0	2	1	0	2	2	1	0	1	1
1975-273	Septer	Brogdale	Diploid	1120	2	2	2	1	2	0	0	1	0	2	0	1	1	0	0	2	2	0	0	2	2
1960-044	Sergeant Peggy	Brogdale	Diploid	2046	1	1	1	1	2	0	1	0	1	1	1	0	2	2	1	1	2	0	1	1	0
1947-203	Serveau	Brogdale	Tetraploid	3053	0	1	1	0	2	0	1	0	1	2	2	0	1	0	1	0	1	1	0	2	0
1974-033	Severn Bank 1	Brogdale	Triploid	2687	1	2	1	1	1	1	0	1	1	1	1	0	1	0	1	2	1	1	1	2	1
1989-105	Severn Bank 2	Brogdale	Triploid	2578	0	0	1	0	1	1	1	0	1	0	2	1	2	0	1	1	1	1	0	1	1
1954-069	Sexton	Brogdale	Diploid	2836	1	1	0	0	2	0	1	2	1	1	1	0	2	2	0	2	0	1	0	1	1
1999-031	Shamrock 1	Brogdale	Diploid	2510	1	2	0	1	2	1	0	0	1	2	0	1	1	2	0	2	2	1	0	2	1
	Sharleston Pippin	Brogdale	Diploid	706	0	2	1	0	2	0	1	9	1	2	2	1	1	1	0	1	1	2	1	1	0
1923-073	Sharon	Brogdale	Diploid	3184	0	2	0	2	1	1	0	0	2	2	1	1	1	0	0	0	2	0	1	2	1
1951-003	Sheeps Nose 1	Brogdale	Diploid	2910	1	1	2	1	2	0	0	0	0	0	1	0	1	0	0	2	1	0	0	1	2
1974-071	Shenandoah	Brogdale	Diploid	678	1	1	1	1	2	0	1	2	2	1	1	0	2	2	0	0	0	1	0	1	1
1953-005	Shin Indo	Brogdale	Diploid	2849	0	1	9	1	2	0	1	1	1	2	1	2	2	1	0	1	2	2	1	2	1
1944-006	Shinfield Seedling	Brogdale	Diploid	3101	1	2	1	1	0	1	1	1	2	1	2	0	1	2	1	2	2	1	0	1	1
1953-006	Shinko	Brogdale	Diploid	2848	2	0	1	2	2	0	1	0	0	2	0	0	1	1	0	1	2	1	0	0	1
1953-002	Shinsei	Brogdale	Diploid	1218	0	2	1	1	2	1	1	0	1	2	1	1	2	2	1	1	2	1	1	2	1
1957-270	Shoesmith	Brogdale	Diploid	2041	1	1	0	0	2	1	0	1	1	2	1	0	0	1	1	1	1	1	0	1	1
1947-512	Shoreditch White	Brogdale	Diploid	1964	1	0	2	0	2	0	0	1	2	2	1	0	2	1	1	0	1	1	0	2	1
1934-001	Siddington Russet	Brogdale	Diploid	295	0	1	1	1	2	0	1	1	2	1	1	0	1	1	0	1	1	1	1	0	1
1954-030	Sidney Strake	Brogdale	Triploid	884	1	1	1	1	2	0	1	1	0	1	2	9	1	1	1	1	2	0	0	1	1
1927-007	Signe Tillisch	Brogdale	Diploid	34	1	2	1	0	1	1	1	0	1	2	1	9	2	1	0	1	2	1	0	1	0
1948-399	Sikulai Alma	Brogdale	Diploid	287	0	1	1	1	1	1	1	1	1	2	0	0	1	1	0	1	2	0	1	2	1
1978-389	Silva	Brogdale	Diploid	574	0	1	0	1	1	2	1	0	0	2	0	1	1	0	2	2	2	0	0	1	1
1948-400	Simonffy Piros	Brogdale	Diploid	1377	0	0	0	1	2	0	1	0	0	2	9	9	0	1	1	1	2	1	0	2	1
1973-129	Sinta	Brogdale	Diploid	2697	2	2	1	0	2	1	1	1	1	2	0	9	1	2	0	1	1	9	0	2	1
1921-020	Sir John Thornycroft	Brogdale	Diploid	3194	2	2	1	1	2	0	0	1	1	1	1	0	2	1	0	1	2	1	0	0	0
1974-180	Sir Prize	Brogdale	Triploid	1050	0	2	0	0	2	9	1	1	1	2	0	9	2	1	1	1	2	1	0	1	1
1955-143	Sissonss Worksop Newtown	Brogdale	Diploid	2027	2	1	0	1	2	1	9	0	0	2	1	1	2	1	9	2	2	1	0	0	1
1976-107	Siugisdesert	Brogdale	Diploid	2651	1	2	1	1	2	0	1	0	1	2	1	1	1	0	1	1	2	0	0	1	9
1981-142	Skinner	Brogdale	Diploid	2623	1	2	0	2	2	1	0	1	2	1	2	0	1	2	1	1	1	1	1	1	1
1927-005	Skovfoged	Brogdale	Diploid	345	0	1	0	1	1	1	1	1	1	2	2	0	1	2	1	1	2	0	0	2	1
1992-132	Slack ma Girdle 1	Brogdale	Diploid	2547	0	0	1	1	2	0	0	2	2	2	1	0	2	2	1	0	0	0	0	1	1
1966-038	Slavyanka	Brogdale	Diploid	2735	0	0	0	1	2	2	2	1	0	2	9	1	0	1	1	2	2	2	9	2	0
1947-485	Sleeping Beauty	Brogdale	Diploid	3034	2	2	1	1	2	0	0	1	1	2	2	0	2	1	0	1	1	1	0	2	1
1949-287	Smalls Admirable	Brogdale	Triploid	845	0	1	1	1	1	1	1	1	1	1	0	0	1	1	0	1	2	1	1	2	1
1957-261	Smarts Prince Arthur	Brogdale	Diploid	2788	2	2	1	1	2	0	9	0	1	2	0	0	2	1	1	2	1	1	0	1	1
1935-001	Smiler	Brogdale	Diploid	3129	1	0	2	2	2	0	0	1	2	1	0	0	2	2	0	0	2	0	1	1	1
1979-185	Smoothee	Brogdale	Diploid	65	1	2	1	0	2	1	1	1	1	2	0	2	2	1	0	1	2	1	0	1	1
1955-067	Snovit	Brogdale	Diploid	483	0	1	0	1	2	2	1	0	2	1	1	0	0	0	2	1	2	0	1	2	0
1995-008	Snub Nose	Brogdale	Diploid	2534	1	2	0	0	1	0	0	1	0	1	2	2	1	1	2	0	2	0	0	2	2
1989-106	Somerset Redstreak 1	Brogdale	Diploid	2577	0	0	1	1	1	1	1	2	1	2	1	1	1	0	0	1	2	1	2	2	1
1995-018	Soppy Withers	Brogdale	Diploid	2533	0	2	1	9	1	0	1	0	1	1	1	0	1	0	0	2	2	0	0	2	1
1979-036	Sops in Wine 1	Brogdale	Diploid	601	1	1	1	1	2	0	1	0	1	2	2	0	2	0	2	1	0	2	1	0	1
1992-133	Sops in Wine 2	Brogdale	Diploid	601	1	1	1	1	2	0	1	0	1	2	2	0	2	0	2	1	9	2	1	0	1
1958-109	Sovari Comun	Brogdale	Diploid	2776	0	1	1	1	2	0	1	0	1	2	9	0	1	2	1	2	1	0	0	2	2
1958-110	Sovari Nobil	Brogdale	Diploid	740	1	1	0	1	2	0	2	1	1	2	1	0	2	1	2	0	2	1	0	2	2
1927-070	Sowmans Seedling	Brogdale	Diploid	1896	1	1	0	9	2	1	1	0	1	2	1	0	2	1	0	0	2	0	1	2	1
1948-599	Spaanse Keiing	Brogdale	Diploid	133	0	1	1	1	2	0	1	0	1	2	1	0	1	1	2	1	1	2	0	2	1
1964-076	Spartan 1	Brogdale	Diploid	309	1	1	0	2	2	0	1	0	0	2	2	1	1	0	2	1	2	2	1	2	2
1974-351	Spartan 2	Brogdale	Diploid	309	1	1	0	2	2	0	1	0	0	2	2	1	1	0	2	1	2	2	1	2	2
1974-252	Spartan No.3	Brogdale	Tetraploid	309	1	1	0	2	2	0	1	0	0	2	2	1	1	0	2	1	2	2	1	2	2
1967-080	Spartan Scotland	Brogdale	Tetraploid	309	1	1	0	2	2	0	1	0	0	2	2	1	1	0	2	1	2	2	1	2	2
1965-040	Spartan Sweden	Brogdale	Tetraploid	309	1	1	0	2	2	9	1	0	0	2	2	1	1	0	2	1	2	2	1	2	2
1953-051	Spatbluhender Taffetapfel	Brogdale	Diploid	301	0	1	1	1	0	2	1	1	0	1	1	1	1	0	1	2	2	1	1	2	0
1963-107	Spencer	Brogdale	Diploid	1118	0	2	1	1	2	1	1	1	1	2	1	1	2	0	1	1	2	1	0	2	2
1970-070	Spencer Seedless	Brogdale	Diploid	2705	1	1	1	0	2	0	0	0	0	2	0	0	2	2	1	2	2	1	0	2	2
1969-040	Spijon	Brogdale	Diploid	2709	2	0	2	1	1	1	2	0	1	2	1	0	1	1	0	2	1	1	0	2	1
1951-032	Spiza	Brogdale	Diploid	2906	2	1	1	2	1	2	9	0	2	1	1	0	1	1	1	0	1	0	0	2	1
1961-074	Splendour	Brogdale	Diploid	2764	2	1	1	1	2	0	2	1	1	2	1	1	2	0	0	2	2	1	1	2	2
1977-161	St. Edmunds Pippin 1	Brogdale	Diploid	2065	1	1	1	1	2	0	1	1	0	1	1	1	2	0	0	1	2	0	0	0	2
1926-034	S.T. Wright	Brogdale	Diploid	1895	0	1	0	2	1	1	0	1	2	2	2	1	2	1	0	0	2	1	1	1	1
2003-001	St. Brita	Brogdale	Diploid	2441	0	2	0	2	2	0	2	0	0	2	1	0	2	0	0	1	2	1	0	2	0
1989-107	Stable Jersey 1	Brogdale	Diploid	2576	0	1	0	1	1	1	1	1	0	1	1	1	2	2	1	0	2	0	1	2	1
1947-096	Stafner Rosen	Brogdale	Triploid	849	1	1	1	9	1	0	1	1	1	2	1	1	2	9	0	2	2	1	0	2	1
1920-019	Stanway Seedling	Brogdale	Diploid	104	2	2	0	0	2	0	0	0	2	2	1	0	1	1	2	2	2	0	0	2	1
1944-008	Star of Devon	Brogdale	Diploid	1929	2	2	0	1	2	0	0	1	1	0	0	0	1	1	0	1	1	0	1	2	1
1961-037	Stark Earliblaze	Brogdale	Diploid	2768	2	1	0	1	2	1	0	1	1	2	1	9	1	1	0	1	1	9	0	1	2
1951-034	Starking	Brogdale	Diploid	448	2	0	0	2	2	0	2	0	0	2	2	1	1	0	1	2	2	1	2	2	2
1979-188	Starkrimson	Brogdale	Diploid	448	2	0	0	2	2	0	2	0	0	2	2	1	1	0	1	2	2	1	2	2	2
1979-186	Starks Earliest	Brogdale	Diploid	468	0	1	1	0	9	1	1	0	1	2	2	0	2	0	0	1	1	1	0	2	9
1967-081	Starks Late Delicious	Brogdale	Diploid	448	2	0	0	2	2	0	2	0	0	2	2	1	1	0	1	2	2	1	2	2	2
1979-189	Starkspur Golden Delicious	Brogdale	Diploid	65	1	2	1	0	2	1	1	1	1	2	0	2	2	1	0	1	2	1	0	1	1
1973-126	Starkspur McIntosh	Brogdale	Diploid	508	0	2	1	1	2	0	0	0	1	2	1	0	1	1	1	1	2	1	0	2	1
1979-046	Starkspur Supreme	Brogdale	Diploid	448	2	9	0	2	2	0	2	0	0	2	2	1	1	0	1	2	2	1	2	2	2
1952-118	Starr	Brogdale	Diploid	2395	1	2	1	0	1	1	0	0	1	2	0	0	2	1	2	2	1	1	0	2	1
1984-027	Statefair	Brogdale	Diploid	2614	1	1	1	1	2	1	0	0	1	2	1	9	2	1	0	2	1	2	0	1	1
1960-050	Statesman	Brogdale	Diploid	557	0	2	2	1	2	0	2	0	1	1	1	1	2	1	0	1	1	0	0	2	1
1951-103	Staymans Winesap	Brogdale	Diploid	117	1	9	0	1	2	0	2	1	1	1	1	1	2	1	1	1	1	1	1	2	2
1952-122	Stearns	Brogdale	Diploid	2860	1	1	1	0	2	0	2	1	0	2	2	0	2	1	2	1	1	1	0	2	1
1951-201	Steirischer Roter Marschansker	Brogdale	Diploid	264	1	0	2	2	2	1	2	1	2	1	1	1	2	0	1	1	2	0	0	1	2
1989-108	Stembridge Cluster 1	Brogdale	Diploid	1454	1	1	1	0	1	1	0	1	1	2	1	0	1	2	1	2	1	0	2	2	2
1989-109	Stembridge Jersey 1	Brogdale	Diploid	1455	0	1	1	0	1	1	1	1	1	2	1	0	2	2	1	2	2	0	2	2	1
1974-073	Stevenson Wealthy	Brogdale	Tetraploid	6	2	2	1	1	2	1	9	0	1	2	1	0	1	9	0	1	1	0	0	1	1
1933-005	Steyne Seedling	Brogdale	Diploid	3133	2	0	2	2	1	0	1	2	1	1	0	0	1	2	0	1	1	1	0	0	0
1951-202	Stina Lohmann	Brogdale	Diploid	2886	1	0	0	1	2	0	1	0	1	2	0	0	1	1	1	1	2	0	0	1	1
2000-090	Stirling Castle	Brogdale	Diploid	2103	1	1	1	1	2	1	2	1	1	2	1	1	2	2	1	0	1	0	1	2	1
1923-112	Stobo Castle	Brogdale	Diploid	1888	2	1	0	0	2	1	1	1	1	2	2	1	1	0	1	1	1	1	0	1	1
1950-042	Stoke Allow	Brogdale	Diploid	1997	1	1	1	1	0	1	0	1	1	1	2	9	2	1	1	1	0	0	1	1	2
1945-130	Stoke Edith Pippin	Brogdale	Diploid	1942	0	2	2	1	2	0	1	0	0	1	1	0	1	2	1	2	1	0	0	9	1
1989-110	Stoke Red 1	Brogdale	Diploid	2575	0	2	0	2	2	0	2	2	1	2	0	1	1	1	1	2	1	0	1	2	2
1957-204	Stonecrop	Brogdale	Diploid	2795	0	1	0	1	0	2	1	1	0	2	2	1	1	1	0	2	2	1	0	2	2
1957-205	Stonehenge	Brogdale	Diploid	2794	0	2	0	0	1	1	0	1	2	2	1	0	1	1	0	2	1	0	0	1	2
1925-022	Stonetosh	Brogdale	Diploid	3168	0	2	0	0	2	0	1	0	1	2	1	0	0	0	1	2	1	1	0	2	1
1945-001	Storeys Seedling	Brogdale	Diploid	1935	2	2	0	0	2	0	1	1	0	1	0	0	2	2	0	2	1	0	0	1	2
1974-322	Stowell Cox	Brogdale	Diploid	2671	1	2	1	2	2	0	0	1	2	9	0	0	2	1	0	0	1	1	0	1	0
1992-134	Strawberry Norman 1	Brogdale	Triploid	2546	1	1	1	1	1	1	1	0	0	1	1	0	1	0	1	1	2	1	1	2	2
	Strawberry Pippin 1	Brogdale	Diploid	2072	0	1	2	1	2	0	2	1	1	1	0	0	1	2	1	1	0	1	2	2	1
	Strawberry Pippin 2	Brogdale	Diploid	2430	0	2	0	2	2	0	0	1	2	2	0	0	2	0	0	0	1	1	1	1	0
	Strawberry Pippin 3	Brogdale	Diploid	2532	1	2	0	1	2	0	1	2	2	2	1	1	1	1	1	0	2	1	0	1	1
1946-017	Striped Beefing	Brogdale	Triploid	3071	1	2	1	1	1	1	9	1	0	2	1	1	1	0	1	1	1	0	0	1	1
1949-206	Strippy	Brogdale	Diploid	1984	1	1	1	0	0	1	1	1	2	1	2	0	2	1	1	1	2	0	0	1	1
2000-091	Sturmer Pippin	Brogdale	Diploid	5249	2	1	2	1	9	1	1	0	1	1	1	0	2	1	0	2	2	1	0	0	2
2000-092	Summer Apple	Brogdale	Diploid	761	1	0	1	0	1	1	2	1	1	1	1	1	2	0	1	0	1	1	0	1	1
1949-077	Summer Blenheim	Brogdale	Triploid	370	1	1	1	1	2	0	1	0	0	1	1	0	1	0	1	1	1	0	0	1	0
1945-157	Summer Broaden	Brogdale	Diploid	3076	1	1	1	1	1	1	1	0	1	2	1	1	2	1	1	1	1	1	1	2	2
1930-020	Summer Golden Pippin	Brogdale	Diploid	1901	0	0	0	1	2	1	2	0	0	1	0	9	0	0	1	0	9	1	0	0	1
1949-221	Summer John	Brogdale	Diploid	1988	0	1	0	1	1	0	0	0	2	2	2	0	2	0	2	1	1	0	2	1	2
1950-186	Summer Rose	Brogdale	Diploid	2916	1	2	0	0	2	0	1	0	1	2	2	0	1	0	1	0	2	2	0	1	1
1943-024	Summer Stibbert	Brogdale	Diploid	3103	1	1	0	0	1	1	1	1	1	1	2	1	2	1	0	0	2	1	0	2	1
1974-251	Summerland	Brogdale	Diploid	1219	0	2	1	1	2	0	0	0	0	2	0	1	1	1	0	0	2	2	0	2	1
1965-003	Summerred	Brogdale	Diploid	507	0	2	0	1	1	1	0	0	1	2	1	1	1	2	0	0	1	2	0	1	2
1925-033	Sunburn	Brogdale	Diploid	3164	2	1	1	1	2	1	0	0	1	1	0	0	1	2	1	2	2	0	1	1	0
1999-087	Sunrise 1	Brogdale	Diploid	2086	2	1	0	1	2	0	0	0	0	2	1	0	0	2	1	2	2	0	1	2	1
1999-032	Sunrise 2	Brogdale	Diploid	456	1	2	1	0	2	1	0	1	0	9	0	1	2	2	1	1	2	1	0	1	1
1979-190	Sunset 1	Brogdale	Diploid	164	2	0	2	2	0	1	0	2	2	1	0	0	1	1	0	0	2	2	1	1	0
1963-104	Sunset sport	Brogdale	Diploid	164	2	0	2	2	0	1	0	2	2	1	0	0	1	1	0	0	2	2	1	1	0
1978-220	Sure Crop	Brogdale	Diploid	2636	2	2	2	1	2	0	1	1	1	1	0	0	2	0	2	2	0	0	0	0	1
2000-093	Surprise	Brogdale	Diploid	2104	1	0	2	2	2	0	1	2	1	1	1	1	2	1	0	1	2	0	1	1	1
1950-002	Sussex Mother	Brogdale	Diploid	1996	1	1	1	0	2	0	0	0	1	1	1	1	2	2	0	1	2	1	1	2	2
1948-180	Swaar	Brogdale	Diploid	3022	1	2	2	0	2	1	2	2	1	2	1	0	2	1	1	2	1	1	0	1	1
1989-112	Sweet Coppin	Brogdale	Diploid	2574	0	0	2	1	0	2	0	1	1	2	2	1	1	2	1	1	1	0	1	2	1
1968-098	Sweet Cornelly	Brogdale	Diploid	2713	1	1	1	0	2	1	0	0	0	2	1	1	2	2	1	2	2	2	1	1	1
1950-149	Sweet Delicious	Brogdale	Diploid	2922	2	1	1	2	2	1	2	1	0	1	1	1	2	1	2	2	2	0	1	1	1
1976-004	Sweet Sixteen	Brogdale	Diploid	1047	1	1	0	1	2	0	1	0	1	2	1	0	2	1	2	1	2	1	0	1	1
1982-038	Sweet Tart	Brogdale	Diploid	2621	2	1	1	2	2	0	2	1	0	2	1	1	1	0	0	2	2	1	1	2	2
1976-019	Sylvia	Brogdale	Diploid	238	0	0	2	1	1	0	1	0	1	2	0	0	0	1	1	0	2	1	0	2	0
1953-142	Symonds Winter	Brogdale	Diploid	2020	1	1	1	0	1	1	2	0	0	2	1	0	1	0	1	2	1	1	0	2	0
1948-405	Szacsvay Tafota	Brogdale	Diploid	2989	1	1	2	0	2	0	2	0	0	2	1	1	1	0	1	0	2	0	0	2	2
1948-403	Szaszpap Alma	Brogdale	Diploid	2990	0	0	1	1	2	0	2	1	1	2	0	1	2	0	1	1	2	1	0	0	1
1948-401	Szechenyi Renet	Brogdale	Diploid	2992	1	1	0	0	0	0	2	1	0	2	1	0	2	1	0	1	1	2	0	2	1
1994-057	Tailman	Brogdale	Diploid	154	1	1	1	1	0	2	1	0	2	2	1	1	1	0	2	0	2	0	0	1	0
1989-113	Tale Sweet	Brogdale	Diploid	2573	1	1	0	0	1	2	1	2	2	2	2	0	2	1	0	1	2	0	1	1	1
1992-135	Tan Harvey 1	Brogdale	Diploid	2545	1	1	1	0	0	1	9	0	1	1	1	1	1	1	1	0	2	1	1	2	2
1989-086	Tardive de la Sarthe	Brogdale	Diploid	367	1	2	2	1	1	2	1	0	1	1	2	0	1	1	0	1	2	0	0	2	2
1989-114	Tardive Forestier 1	Brogdale	Diploid	723	1	1	0	0	0	1	2	1	1	1	0	0	2	2	0	1	1	1	1	2	1
1958-111	Tare de Ghinda	Brogdale	Diploid	2775	1	0	1	0	2	0	1	0	1	2	2	0	1	0	2	0	1	0	1	1	0
1952-036	Tasman Pride	Brogdale	Diploid	2871	0	2	1	2	2	0	2	1	1	2	0	1	2	1	0	1	1	0	1	1	0
1989-115	Taylors	Brogdale	Diploid	2572	1	2	0	1	2	0	9	1	0	9	1	1	1	1	0	1	2	0	1	2	1
2005-007	Taylors Favourite	Brogdale	Diploid	2432	1	1	2	1	0	1	1	1	2	2	9	0	2	1	1	1	2	1	0	2	2
1947-155	Teint Frais	Brogdale	Triploid	889	0	2	1	1	2	0	1	1	1	1	0	1	1	1	1	2	2	1	1	1	0
1996-073	Telamon	Brogdale	Diploid	711	1	2	1	1	2	0	1	1	2	2	0	1	2	1	1	0	2	0	0	1	1
1958-151	Tellina	Brogdale	Diploid	386	0	1	1	9	1	1	1	0	2	2	0	0	1	0	2	1	2	0	0	1	0
1976-110	Tellisaare	Brogdale	Diploid	2649	0	1	1	0	1	1	1	0	1	2	1	0	1	1	1	1	2	1	1	2	1
1961-068	Telstar	Brogdale	Diploid	2765	2	1	2	1	2	0	1	1	2	1	1	9	9	2	0	0	2	1	0	1	0
1974-034	Ten Commandments 1	Brogdale	Diploid	729	0	0	1	1	2	0	1	1	1	1	0	1	0	0	1	1	1	1	0	1	1
1979-047	Tenroy	Brogdale	Diploid	739	2	1	2	1	2	1	1	1	1	1	0	1	2	2	0	1	2	1	0	2	1
1975-178	Testerspur Golden Delicious	Brogdale	Diploid	65	1	2	1	0	2	1	1	1	1	2	0	2	2	1	0	1	2	1	0	1	1
1947-250	Teton de Demoiselle	Brogdale	Diploid	621	1	1	2	1	0	0	1	9	2	2	1	1	2	1	0	1	2	1	0	2	1
1944-005	Tewkesbury Baron	Brogdale	Diploid	262	1	2	1	1	2	0	0	1	2	1	1	0	2	0	1	1	2	0	0	2	1
1930-042	Texola	Brogdale	Diploid	3142	1	1	2	1	2	0	0	1	1	2	9	0	1	1	0	1	2	0	0	1	2
1962-002	Thodays Quarrenden	Brogdale	Diploid	2049	1	2	1	0	1	1	1	0	0	2	1	0	2	0	1	2	1	0	0	0	1
1923-114	Thomas Jeffrey	Brogdale	Diploid	7651	0	1	1	1	2	1	0	0	2	2	1	0	1	1	0	1	2	0	1	2	1
1957-230	Thomas Rivers	Brogdale	Diploid	735	1	1	1	1	1	1	1	1	1	2	2	9	1	1	0	1	1	1	0	2	1
1950-071	Thompsons Apple	Brogdale	Diploid	2000	0	0	0	0	0	2	1	1	1	2	2	0	2	0	1	0	0	0	9	2	9
2000-094	Thorle Pippin	Brogdale	Diploid	2105	1	2	0	1	1	1	1	0	2	2	2	0	1	1	1	1	2	2	0	2	2
1928-011	Thorpes Peach	Brogdale	Diploid	1898	1	1	0	2	2	2	0	0	0	2	0	0	1	2	1	0	2	0	2	2	0
1948-615	Thurgauer Weinapfel	Brogdale	Diploid	1100	1	1	0	0	1	1	0	0	1	2	0	2	2	0	1	1	2	1	0	1	9
1925-019	Thurso	Brogdale	Diploid	3170	0	2	1	0	2	0	1	0	1	2	2	1	1	1	0	1	1	2	9	1	0
2011-056	Tien Shan Barrie Juniper	Brogdale	Diploid	7826	1	1	0	1	1	0	0	0	2	2	0	1	1	1	0	1	2	0	0	1	0
1951-230	Tiffen	Brogdale	Diploid	2881	0	2	0	0	2	1	2	1	1	2	2	9	2	1	0	1	1	1	0	2	1
1976-175	Tims Early	Brogdale	Diploid	11	2	1	1	0	0	2	1	0	1	1	0	1	2	1	0	0	0	2	0	2	1
1942-003	Tinsley Quince	Brogdale	Diploid	1922	2	1	2	1	2	0	1	0	1	2	1	0	2	2	0	2	1	1	0	1	2
1951-203	Tiroler Spitzlederer	Brogdale	Diploid	465	0	1	0	1	2	0	2	0	2	2	1	1	1	0	2	0	2	2	0	1	2
1957-079	Titovka	Brogdale	Diploid	2809	0	0	0	0	2	0	2	0	1	2	2	1	1	0	1	1	9	0	1	1	1
1947-088	Tobiasler	Brogdale	Diploid	1006	0	1	1	2	2	0	0	0	0	2	1	0	1	0	1	1	0	0	1	2	0
	Tom Putt 1	Brogdale	Triploid	884	1	1	1	1	2	0	1	1	0	1	2	1	1	1	1	1	2	0	0	1	1
1999-088	Tommy Knight	Brogdale	Diploid	2087	1	0	2	1	2	0	0	1	1	1	1	1	1	0	0	2	2	0	1	2	2
2000-109	Tonino	Brogdale	Diploid	2457	1	2	2	1	2	1	1	1	1	2	0	0	2	1	1	1	2	2	0	1	0
1948-737	Topaz	Brogdale	Diploid	1973	2	0	2	2	2	0	0	0	1	1	1	0	1	2	1	0	2	1	1	1	1
1948-406	Tordai Alma	Brogdale	Triploid	482	0	1	1	0	2	1	1	1	1	2	1	1	1	0	0	1	0	1	0	2	1
1948-411	Tordai Piros Kalvil	Brogdale	Diploid	2988	1	2	0	1	1	1	1	0	2	2	2	0	1	1	1	1	2	2	0	2	2
2011-024	Torstein	Brogdale	Diploid	1867	1	2	0	1	2	1	1	0	1	2	1	2	1	0	2	0	2	1	9	1	1
1996-072	Totem	Brogdale	Diploid	2530	0	1	1	1	2	9	0	1	2	2	1	1	0	0	1	1	2	0	0	2	2
1956-006	Toyo	Brogdale	Diploid	2820	2	1	1	1	1	1	1	0	0	2	2	0	2	0	0	1	1	0	1	2	2
1987-046	Trajan	Brogdale	Diploid	711	1	2	1	1	2	0	1	1	2	2	0	1	2	1	1	0	2	0	0	1	1
1948-277	Transparente de Bois Guillaume	Brogdale	Diploid	932	1	1	0	1	1	2	1	0	2	1	2	1	0	1	9	2	0	1	0	0	2
1948-683	Transparente de Croncels	Brogdale	Diploid	62	2	0	1	1	1	1	1	0	1	1	2	0	1	1	0	1	1	0	0	0	1
1948-293	Trelage	Brogdale	Diploid	401	1	0	1	0	2	0	2	0	2	2	2	2	2	0	1	1	2	2	1	2	0
1989-117	Tremletts Bitter 1	Brogdale	Diploid	2571	0	1	1	1	0	2	0	2	0	2	1	0	2	1	2	2	2	0	1	2	1
1981-041	Trezeke Meyers	Brogdale	Triploid	906	1	2	1	2	2	1	1	1	1	2	1	1	1	1	0	1	1	2	0	2	2
1961-087	Tropical Beauty	Brogdale	Diploid	2762	1	0	0	2	2	1	2	1	1	2	2	1	0	0	1	2	2	0	1	2	2
1948-650	Trotuse	Brogdale	Diploid	2976	0	1	0	2	2	1	2	1	2	2	1	1	1	0	0	1	2	1	0	1	0
2011-037	TSR1T187	Brogdale	Diploid	7816	1	1	2	1	2	0	0	0	1	2	0	0	1	2	1	1	2	1	0	1	2
1981-115	Tsugaru	Brogdale	Diploid	1339	1	2	2	1	2	0	1	0	0	2	0	1	1	0	0	1	2	0	0	2	1
1999-033	Tukker	Brogdale	Diploid	2083	1	1	1	0	2	1	0	0	2	1	1	1	2	0	0	2	2	0	0	2	1
1948-412	Tukor Alma	Brogdale	Diploid	2987	1	1	1	1	1	1	1	1	2	0	9	0	2	0	1	2	2	1	0	9	2
2006-004	Tullebolle	Brogdale	Diploid	2429	0	1	1	1	0	2	2	1	0	1	1	0	2	1	1	2	2	1	1	1	1
1945-136	Tupstones	Brogdale	Diploid	3079	0	1	1	2	2	0	0	1	0	1	1	0	1	1	0	2	2	0	0	0	1
1987-044	Tuscan	Brogdale	Diploid	719	1	2	1	1	2	1	1	1	1	1	0	1	1	0	0	9	2	1	0	1	1
2000-095	Twenty Ounce	Brogdale	Diploid	2462	1	1	2	0	2	0	9	1	0	2	2	0	2	0	1	2	2	0	0	1	2
2006-011	Tydemans Early Worcester 1	Brogdale	Diploid	204	1	2	0	1	2	0	0	0	1	2	1	9	1	2	9	0	2	0	0	1	0
1979-191	Tydemans Late Orange 1	Brogdale	Diploid	665	2	2	1	2	2	0	0	1	2	0	0	0	1	2	0	1	1	0	1	1	1
1943-016	Tydemans Michaelmas Red	Brogdale	Diploid	3105	0	1	1	1	2	0	0	0	1	2	0	0	1	1	2	2	2	1	1	2	0
1921-026	Tylers Kernel 1	Brogdale	Triploid	3192	1	1	1	1	2	0	1	1	0	1	0	1	1	1	0	1	1	0	0	1	0
1999-052	Udales Cardinal Red	Brogdale	Diploid	7809	1	1	0	1	2	0	2	1	0	2	1	1	2	0	1	1	2	1	1	1	2
1922-084	Uland	Brogdale	Diploid	3186	1	1	0	0	2	0	1	0	2	2	1	0	1	0	1	0	2	1	0	1	0
1951-207	Ulmer Reinette	Brogdale	Diploid	449	0	1	1	1	2	1	0	0	2	2	0	2	1	1	0	1	2	0	0	1	0
1967-092	Underleaf 1	Brogdale	Diploid	2717	1	2	2	0	2	0	2	1	1	2	9	0	2	1	1	2	2	0	0	2	1
1977-094	Undine	Brogdale	Diploid	1431	2	1	1	1	2	0	0	1	0	2	0	0	0	1	0	2	2	1	1	1	2
	UNKNOWN 1	Brogdale	Not Known		1	1	1	0	1	0	9	0	1	1	2	0	1	1	1	1	1	1	1	1	1
	UNKNOWN 2	Brogdale	Not Known		0	2	1	1	1	1	2	1	0	1	2	1	1	0	0	0	1	1	2	2	2
1931-009	Upton Pyne	Brogdale	Diploid	490	1	2	1	0	2	0	0	1	2	0	1	0	2	2	0	2	1	1	1	0	0
1989-172	Vagon Archer	Brogdale	Diploid	2561	1	1	1	0	1	1	1	0	0	2	2	1	1	0	0	1	2	0	1	1	2
1948-417	Vajki Alma	Brogdale	Triploid	770	1	1	1	1	2	1	1	0	1	1	1	1	2	0	0	1	1	2	1	2	1
1999-034	Vanda	Brogdale	Diploid	1238	0	1	0	2	0	1	1	0	1	1	0	0	0	1	1	2	2	1	1	2	1
2001-009	Veekmans Jonaster	Brogdale	Triploid	901	1	1	1	1	2	1	9	1	1	2	0	1	9	1	0	1	2	1	0	1	1
1999-066	Vegi Cox	Brogdale	Diploid	163	2	1	0	0	2	1	1	0	9	2	2	0	1	0	1	0	2	2	0	1	1
1944-004	Venus Pippin	Brogdale	Diploid	489	1	2	1	1	2	1	1	0	0	1	2	1	1	1	2	2	2	0	1	2	1
1948-266	Verallot	Brogdale	Diploid	389	0	0	0	1	2	0	0	0	2	2	9	0	1	0	2	1	2	1	0	1	0
1957-082	Verde Doncella	Brogdale	Diploid	810	0	0	1	0	2	0	2	0	1	2	1	0	1	0	1	0	2	1	0	1	1
1958-042	Verdese	Brogdale	Triploid	853	0	1	1	1	2	0	1	0	1	2	2	0	1	0	1	1	1	0	0	2	0
1958-162	Verdona	Brogdale	Triploid	539	0	1	1	0	1	1	1	0	1	2	0	1	1	0	1	1	2	1	0	2	1
1948-283	Verite	Brogdale	Diploid	180	0	2	0	1	2	0	1	0	0	1	0	0	1	2	1	1	0	0	1	2	1
1948-210	Vernade	Brogdale	Diploid	681	0	1	1	1	2	0	1	1	0	2	1	0	2	1	1	1	0	1	0	2	1
1947-204	Vernajou	Brogdale	Diploid	298	0	2	1	0	2	0	1	0	1	2	2	1	1	1	0	1	1	2	1	1	0
1946-094	Vicar of Beighton	Brogdale	Triploid	3067	1	2	1	1	2	0	1	1	1	1	2	0	1	1	0	1	1	0	0	1	1
1994-048	Vicking	Brogdale	Diploid	572	1	0	0	1	1	1	0	1	2	2	1	1	1	0	9	2	1	2	0	0	2
1957-165	Victory 1	Brogdale	Diploid	2028	1	0	0	1	2	0	0	1	0	1	1	0	2	1	0	1	1	1	0	1	1
1951-066	Victory 2	Brogdale	Diploid	2898	1	2	0	1	2	1	0	0	2	2	1	0	1	0	1	1	1	1	0	1	0
1989-118	Vilberie 1	Brogdale	Triploid	846	1	0	2	1	1	1	1	1	1	1	1	1	1	1	0	0	1	1	2	2	1
1950-179	Vincent	Brogdale	Diploid	2918	0	0	1	2	2	0	2	1	0	1	1	0	1	2	0	1	0	0	0	2	1
1976-109	Vinnoe	Brogdale	Diploid	2650	0	1	0	0	2	2	0	2	1	2	2	2	2	1	1	1	0	0	1	2	1
1958-164	Violetta	Brogdale	Diploid	445	1	0	2	0	2	0	1	0	1	2	2	0	2	0	0	1	0	1	0	2	0
1945-002	Violette	Brogdale	Diploid	3098	0	2	0	0	1	1	0	0	2	2	1	0	2	1	1	1	2	2	0	2	2
1971-048	Vista Bella	Brogdale	Diploid	366	2	0	0	0	2	0	1	1	2	2	2	1	1	0	1	1	1	2	9	0	2
1927-014	Vitgylling	Brogdale	Diploid	3159	0	2	1	0	2	2	2	0	1	2	2	1	1	0	0	2	2	2	0	2	0
1948-605	Vlaanderens Roem Rode Boskoop	Brogdale	Diploid	2984	0	2	1	1	2	1	1	1	1	2	0	1	1	0	0	0	1	0	1	2	1
1949-082	Von Zuccalmaglios Renette	Brogdale	Diploid	56	1	0	2	0	2	0	2	0	2	1	2	0	2	0	1	1	0	1	0	2	1
1999-089	Voyager	Brogdale	Diploid	2494	1	1	1	2	2	0	1	0	1	2	0	0	1	1	0	1	1	0	1	0	1
1948-029	Wadeys Seedling	Brogdale	Diploid	3028	1	2	1	1	2	0	0	1	1	0	1	0	2	1	0	2	2	1	0	1	1
1945-102	Wadhurst Pippin	Brogdale	Diploid	3082	1	1	1	1	2	0	2	0	1	2	1	1	1	0	0	1	2	1	0	1	1
1976-149	Wagener	Brogdale	Diploid	462	9	2	1	1	2	0	1	1	1	2	0	0	2	0	1	1	0	2	0	1	0
1967-085	Wang Young	Brogdale	Triploid	117	1	1	0	1	2	0	2	1	0	1	1	1	2	1	1	1	1	1	1	2	2
1967-082	Warden	Brogdale	Diploid	2056	0	2	2	1	2	0	1	0	1	1	1	0	2	1	1	1	1	0	0	1	1
1946-019	Wardington Seedling	Brogdale	Diploid	3070	1	1	1	2	1	1	1	2	2	1	0	0	2	1	9	1	2	1	0	1	1
1976-150	Warners King	Brogdale	Triploid	260	1	1	1	1	2	0	1	1	1	1	1	0	2	0	1	1	1	1	1	1	1
1948-745	Warrens Seedling	Brogdale	Triploid	224	1	1	0	2	2	1	9	1	1	1	1	1	1	2	1	0	2	2	0	1	1
2000-097	Washington Strawberry	Brogdale	Triploid	2461	1	1	1	1	2	0	1	0	1	2	1	1	2	2	1	1	1	1	0	1	1
1962-037	Wayne	Brogdale	Diploid	2756	2	0	2	1	2	0	1	1	0	2	1	0	2	1	0	0	2	2	9	2	1
1948-761	Wayside	Brogdale	Diploid	1975	2	0	2	2	2	1	0	1	2	1	1	0	2	2	1	0	2	1	0	0	1
2000-098	Wealthy	Brogdale	Diploid	6	2	2	1	1	2	1	1	0	1	2	1	0	1	0	0	1	1	0	0	1	1
1948-736	Webbs Kitchen Russet	Brogdale	Diploid	2966	1	2	1	1	2	0	1	0	1	1	0	0	1	1	0	2	2	0	0	2	1
1951-039	Webster	Brogdale	Diploid	2905	1	0	1	1	1	1	1	1	0	2	1	0	1	1	0	1	1	0	0	9	2
1947-330	Weidners Goldreinette	Brogdale	Diploid	3040	1	1	1	1	2	0	1	0	0	2	1	0	1	0	2	0	0	0	0	1	0
1951-212	Weigelts Zinszahler	Brogdale	Diploid	2884	2	2	1	1	1	2	1	0	0	2	2	0	1	0	1	1	2	1	1	2	1
1967-083	Weight	Brogdale	Diploid	2057	2	1	1	1	2	0	9	1	0	2	0	0	0	1	0	1	2	1	0	1	2
1948-612	Weisser Winter Taffetapfel	Brogdale	Diploid	234	1	1	1	0	2	1	1	1	2	2	0	1	1	1	1	2	2	1	0	1	1
1953-141	Welcome	Brogdale	Diploid	2019	0	1	1	0	1	1	1	2	2	1	2	0	2	0	9	1	1	0	0	2	1
1966-039	Wellington Bloomless	Brogdale	Diploid	2734	1	1	1	0	2	0	1	0	0	1	1	0	1	2	1	2	1	0	0	1	1
1977-164	Wellspur	Brogdale	Diploid	448	2	0	0	2	2	0	2	0	0	2	2	1	1	0	1	2	2	1	2	2	2
1951-208	Welschisner	Brogdale	Triploid	1051	0	1	1	1	2	1	1	0	1	2	2	1	1	1	1	0	1	0	9	1	1
1943-003	West View Seedling	Brogdale	Diploid	1926	1	0	2	1	2	0	1	1	0	1	1	0	1	1	1	1	1	0	0	1	2
1948-182	Westfield Seek no Further	Brogdale	Diploid	3021	0	1	2	1	2	1	1	1	0	1	1	0	2	2	0	2	1	0	0	2	1
1948-727	Westons Seedling	Brogdale	Triploid	861	0	1	2	1	1	1	9	0	1	2	1	0	2	0	0	1	0	1	0	1	1
1944-001	Wheelers Russet	Brogdale	Diploid	843	0	9	1	1	1	1	1	1	1	2	9	0	1	0	1	2	1	0	0	2	2
2007-018	Wheelers Russet of Gloucesters	Brogdale	Diploid	2427	0	2	2	2	1	0	2	1	1	1	0	0	1	0	0	2	2	1	1	2	1
2011-006	White Angel	Brogdale	Diploid	5222	0	2	1	2	0	1	1	0	0	2	2	2	0	9	2	0	1	0	0	2	2
1989-121	White Jersey	Brogdale	Diploid	2568	1	1	1	0	2	0	0	1	0	1	0	1	2	1	1	0	2	0	0	2	9
2002-054	White Paradise	Brogdale	Diploid	2444	2	0	1	1	1	1	1	0	0	2	0	0	1	1	1	2	2	0	1	1	1
1979-124	White Quarrenden	Brogdale	Diploid	2067	1	2	0	1	2	0	2	0	2	2	2	0	1	2	0	2	2	2	0	1	2
2000-096	White Transparent	Brogdale	Diploid	25	0	0	0	0	2	1	2	1	2	2	1	1	0	0	1	2	2	1	1	1	1
1962-064	White Winter Pearmain	Brogdale	Diploid	2755	2	1	0	2	2	0	2	1	1	2	9	2	1	0	1	2	2	1	2	2	2
1953-056	Wickham Green	Brogdale	Diploid	2016	2	2	2	1	2	0	1	1	0	2	1	1	1	2	1	2	1	0	0	2	1
1961-088	Widdup	Brogdale	Diploid	2761	0	2	2	1	2	0	1	2	1	2	1	0	1	0	0	1	1	0	0	2	1
1981-095	Wilhelm Ley	Brogdale	Diploid	886	9	2	0	1	2	1	9	1	0	2	0	1	1	1	1	1	1	1	1	2	1
1947-365	Wilkenburger Herbstreinette	Brogdale	Diploid	3037	1	1	0	0	2	1	0	0	2	2	1	0	1	0	9	2	2	2	0	2	0
1915-102	William Crump	Brogdale	Diploid	333	1	0	2	1	2	0	2	9	1	2	1	0	1	1	1	1	2	0	0	1	1
1931-013	William Peters	Brogdale	Diploid	1907	1	1	1	1	2	0	1	1	1	0	1	1	1	1	0	1	2	0	9	1	1
1957-233	Williams Favourite	Brogdale	Diploid	591	1	1	1	1	2	0	2	1	1	1	2	1	1	0	1	1	2	0	2	1	2
1951-266	Willie Sharp	Brogdale	Diploid	241	0	1	2	1	2	0	2	2	1	1	1	0	1	1	0	2	1	1	1	2	1
1982-204	Wilmuta	Brogdale	Triploid	901	1	1	1	1	2	1	9	1	1	2	0	1	9	1	0	1	2	1	0	1	1
1951-209	Wilstedter	Brogdale	Diploid	2885	0	0	1	1	2	0	2	0	0	2	2	0	1	0	0	1	2	0	1	2	1
1974-410	Winston	Brogdale	Diploid	360	2	1	2	2	1	1	0	2	1	1	0	0	2	1	0	1	1	1	0	1	1
1958-013	Winston sport	Brogdale	Diploid	360	2	1	2	2	1	1	0	2	1	1	0	0	2	1	0	1	1	1	0	1	1
1921-094	Winter Banana	Brogdale	Diploid	50	0	1	2	9	2	0	0	1	2	2	0	1	2	0	0	1	2	0	1	1	2
1999-067	Winter Gem 1	Brogdale	Diploid	2500	2	2	1	1	2	1	0	0	2	1	0	1	2	2	0	2	2	1	0	0	1
1969-027	Winter Lemon	Brogdale	Diploid	547	0	1	2	2	2	0	1	1	0	1	1	0	1	9	0	1	2	0	0	1	0
2000-099	Winter Majetin	Brogdale	Diploid	2460	1	1	0	0	2	0	1	2	0	2	2	0	2	1	1	1	2	1	0	2	2
1979-125	Winter Peach	Brogdale	Diploid	786	0	0	2	1	1	1	2	1	1	1	0	0	1	0	1	1	2	1	0	2	2
1946-107	Winter Pearmain	Brogdale	Triploid	3065	1	1	1	1	1	1	1	1	1	2	1	1	1	0	1	1	2	1	0	2	9
2000-100	Winter Quarrenden	Brogdale	Diploid	2106	1	2	1	1	1	0	1	0	2	2	1	0	2	1	1	2	2	1	0	1	1
2002-164	Winter Queening	Brogdale	Diploid	2442	1	1	1	2	1	1	1	1	1	2	2	0	2	0	1	0	1	0	0	1	2
1949-194	Withington Fillbasket	Brogdale	Triploid	2945	0	1	2	1	2	0	1	0	0	1	1	1	1	0	1	9	0	0	9	1	0
1943-005	Wolf River	Brogdale	Diploid	27	1	9	1	0	2	0	0	1	1	1	1	1	1	1	0	2	2	1	1	2	0
	Woodford	Brogdale	Diploid	149	0	2	2	0	2	0	1	1	1	1	0	0	1	0	1	2	2	0	1	1	1
1927-026	Woolbrook Pippin	Brogdale	Diploid	3157	2	0	2	1	2	0	1	2	2	0	1	0	1	1	0	1	2	1	0	0	0
1928-010	Woolbrook Russet	Brogdale	Diploid	3154	2	1	2	1	1	1	9	1	1	0	1	1	1	1	9	2	2	0	0	1	2
1934-004	Worcester Cross 1	Brogdale	Diploid	3130	2	1	1	1	2	1	0	0	1	1	0	0	1	1	0	0	0	1	0	0	0
1973-192	Worcester Pearmain 1	Brogdale	Diploid	550	1	1	1	2	2	1	0	0	1	2	1	0	1	2	1	1	2	0	1	1	9
1976-151	Worcester Pearmain 2	Brogdale	Diploid	550	1	1	1	2	2	1	0	0	1	2	1	0	1	2	1	1	2	0	1	1	1
1992-015	Worcester Woodsil	Brogdale	Diploid	2078	0	1	1	1	0	0	1	1	1	2	1	0	2	0	0	2	2	0	0	1	1
1974-265	Wrixparent	Brogdale	Tetraploid	25	0	0	0	0	2	1	2	1	2	2	1	1	0	0	1	2	2	1	1	1	1
	Wyken Pippin	Brogdale	Diploid	582	1	1	1	2	2	0	9	0	0	1	1	0	1	0	1	2	2	0	0	1	0
2011-035	X3177	Brogdale	Not Known	2425	1	2	1	1	2	0	0	1	0	2	0	0	1	0	2	2	2	1	0	1	2
2011-036	X3263	Brogdale	Not Known	2418	1	2	1	1	2	0	0	0	0	2	1	1	2	0	1	2	2	1	0	1	1
1989-119	Yarlington Mill 1	Brogdale	Diploid	2570	0	0	2	1	1	1	2	1	2	2	1	0	1	2	1	0	1	1	1	0	9
1957-271	Ye Old Peasgood	Brogdale	Diploid	1045	1	2	0	1	2	1	1	1	0	2	0	0	1	2	1	1	0	0	0	2	2
1953-140	Yellow Bellflower	Brogdale	Diploid	77	1	1	2	1	2	0	1	0	1	2	1	1	2	1	0	1	2	2	0	2	2
2000-102	Yellow Ingestrie	Brogdale	Diploid	2459	1	0	1	1	2	0	1	0	2	1	0	0	1	1	1	0	0	1	0	2	1
2000-103	Yellow Newtown Pippin	Brogdale	Triploid	787	1	1	1	1	2	1	0	1	1	1	0	0	2	1	0	2	1	0	0	1	2
1970-038	Yellowspur	Brogdale	Diploid	65	1	2	1	0	2	1	1	1	1	2	0	2	2	1	0	1	2	1	0	1	1
1951-040	York a Red	Brogdale	Diploid	587	1	1	1	1	2	0	1	0	0	1	1	1	2	1	0	2	2	0	1	1	2
1949-282	Yorkshire Aromatic	Brogdale	Triploid	2941	0	1	1	1	2	1	1	0	2	2	1	1	1	1	0	1	1	1	1	2	2
1954-090	Young America	Brogdale	Diploid	2833	0	1	0	1	2	1	1	0	1	1	2	1	2	0	1	1	1	0	1	2	2
1935-047	Youngs Pinello	Brogdale	Diploid	1913	1	0	1	0	2	0	0	1	2	2	2	1	2	0	0	2	2	1	0	1	1
1951-055	Zabergau Renette	Brogdale	Triploid	2903	1	1	1	1	1	0	1	0	1	1	0	0	1	1	1	0	2	1	0	2	1
1951-217	Zelyonka Kharkovskaya	Brogdale	Diploid	2883	0	1	1	0	2	1	1	0	1	2	1	0	1	0	2	1	9	2	0	2	0
1976-108	Zhigulevskoe	Brogdale	Diploid	737	0	2	0	1	2	1	0	2	1	2	1	0	2	0	0	0	0	2	0	1	0
1957-253	Zigeunerin	Brogdale	Diploid	52	0	1	1	0	2	1	0	0	9	2	0	2	1	0	0	0	1	1	1	1	1
1978-133	Zlatava	Brogdale	Diploid	2639	1	1	1	2	2	0	0	0	2	1	0	0	1	2	0	1	2	0	0	2	1
1944-046	Zoete Ermgaard	Brogdale	Diploid	809	0	2	0	0	2	0	2	0	1	2	1	0	0	0	2	2	1	0	0	2	1
1966-047	Zomer Delicious	Brogdale	Diploid	2731	0	1	0	0	2	1	1	1	2	2	0	1	1	1	1	2	2	0	0	2	0
	line 13 108	Field Farm Nursery, Hereford	Not Known		1	0	2	2	1	1	1	0	1	2	0	1	0	0	0	0	1	1	2	2	0
	line 13 122	Field Farm Nursery, Hereford	Not Known		2	1	1	2	1	1	1	0	1	1	0	1	2	1	0	1	1	0	1	2	0
	line 13 151	Field Farm Nursery, Hereford	Not Known		1	1	1	2	0	2	1	0	1	1	1	0	1	1	0	1	1	1	1	2	1
	line 13 172	Field Farm Nursery, Hereford	Not Known		1	1	1	1	2	0	1	1	0	2	1	0	1	0	0	1	1	0	0	2	0
	line 13 175	Field Farm Nursery, Hereford	Not Known		1	1	1	1	0	2	0	2	0	2	1	0	1	0	0	0	1	0	0	2	1
	line 13 177	Field Farm Nursery, Hereford	Not Known		2	1	1	1	2	0	1	0	1	2	1	1	1	1	1	0	1	0	2	2	2
	line 13 20	Field Farm Nursery, Hereford	Not Known		0	1	1	1	2	1	0	1	1	2	2	0	0	2	0	0	1	0	1	1	1
	line 13 51	Field Farm Nursery, Hereford	Not Known		1	0	1	0	1	1	0	2	0	2	1	0	2	1	0	0	1	0	0	2	0
	line 13 60	Field Farm Nursery, Hereford	Not Known		1	1	1	0	0	2	1	1	0	2	0	1	2	2	1	1	0	0	1	2	0
	line 13 76	Field Farm Nursery, Hereford	Not Known		1	1	2	1	0	2	1	2	1	2	1	0	1	0	0	0	0	1	2	1	0
	line 13 85	Field Farm Nursery, Hereford	Not Known		2	1	1	1	1	0	0	0	1	1	1	0	1	1	0	1	1	0	0	1	1
	Yellow Redstreak	Field Farm Nursery, Hereford	Diploid		0	0	0	0	2	0	1	2	0	1	1	1	1	1	1	0	2	0	1	2	1
	Bramley 1	Frank Matthews	Triploid		2	1	1	1	2	1	1	0	1	2	1	1	1	0	1	1	0	1	1	2	1
	Cheddar Cross 3	Frank Matthews	Diploid		1	0	1	0	1	2	2	0	1	1	2	0	1	2	0	2	2	0	0	1	1
	Cox 1	Frank Matthews	Diploid		2	1	2	2	2	0	0	1	2	0	0	0	2	2	0	1	2	1	0	0	1
	Cox 2	Frank Matthews	Diploid		2	1	2	2	2	0	0	1	2	0	0	0	2	2	0	1	2	1	0	0	1
	Exeter Cross 3	Frank Matthews	Diploid		1	1	0	1	1	2	1	0	2	1	0	1	1	2	0	1	1	1	1	2	1
	Exeter Cross 4	Frank Matthews	Diploid		1	1	0	1	1	2	1	0	2	1	0	1	1	2	0	1	1	1	1	2	1
	Katy 2	Frank Matthews	Diploid		1	1	1	2	2	1	1	1	2	2	1	0	1	2	1	0	2	1	0	0	0
	Newport Cross 3	Frank Matthews	Diploid		1	1	1	1	2	0	1	1	2	1	0	0	2	2	0	2	2	0	0	1	2
	Taunton Cross	Frank Matthews	Diploid		2	1	1	2	2	1	1	1	1	1	0	0	2	2	0	1	2	0	1	1	0
	Worcester Cross 3	Frank Matthews	Diploid		2	1	1	1	2	1	0	0	1	1	0	0	1	1	0	0	0	1	0	0	0
	Amanda 1	Goldney	Diploid		2	0	2	2	1	1	1	1	1	2	1	0	1	1	0	0	1	1	1	1	1
	Angela 1	Goldney	Diploid		1	0	1	2	0	2	0	1	1	1	0	0	0	2	1	0	2	1	2	2	0
	Ashton Bitter 2	Goldney	Diploid		0	1	0	2	1	1	1	2	1	2	0	1	1	1	2	1	1	0	2	2	1
	Ashton Brown Jersey 2	Goldney	Diploid		0	2	1	2	2	0	2	1	0	1	0	1	1	2	1	1	1	0	1	1	1
	Cheddar Cross 2	Goldney	Diploid		1	0	1	0	1	2	2	0	1	1	2	0	1	2	0	2	2	0	0	1	1
	Chisel Jersey 3	Goldney	Diploid		0	1	0	1	1	1	1	2	0	2	1	0	2	2	1	1	2	0	2	2	0
	Cox 5	Goldney	Diploid		2	1	2	2	2	0	0	1	2	0	0	0	2	2	0	1	2	1	0	0	1
	Early Bird 2	Goldney	Diploid		0	1	1	1	0	2	1	0	0	2	0	1	2	1	0	0	1	0	2	2	1
	Exeter Cross 2	Goldney	Diploid		1	1	0	1	1	2	1	0	2	1	0	1	1	2	0	1	1	1	1	2	1
	Fiona 1	Goldney	Diploid		1	0	1	2	1	2	1	2	2	2	0	0	1	2	0	0	2	1	1	1	0
	Gilly 1	Goldney	Diploid		1	0	1	2	1	2	0	2	2	1	0	0	1	2	1	0	2	1	2	2	9
	Hastings 1	Goldney	Diploid		1	0	1	2	1	2	1	1	2	2	0	0	1	1	1	1	2	0	2	2	0
	Hereford Cross 2	Goldney	Diploid		1	1	1	1	2	0	0	1	2	1	0	0	2	2	0	1	2	2	0	1	1
	Jean 1	Goldney	Diploid		1	0	1	2	1	2	0	2	1	2	0	0	1	2	0	0	2	1	1	1	0
	Joanna 1	Goldney	Diploid		1	0	2	1	1	1	1	1	1	2	1	0	2	2	0	1	2	0	1	1	0
	Lizzy 1	Goldney	Diploid		1	1	1	1	0	2	1	1	1	2	0	1	0	2	0	0	2	1	0	9	0
	Margaret 1	Goldney	Diploid		2	0	2	2	1	2	1	1	1	2	1	0	0	1	0	0	0	1	0	2	0
	Newport Cross 2	Goldney	Diploid		1	1	1	1	2	0	1	1	2	1	0	0	2	2	0	2	2	0	0	1	2
	Plymouth Cross 2	Goldney	Diploid		2	1	1	2	2	1	2	1	0	2	1	0	2	0	0	1	1	0	0	1	1
	Prince William 1	Goldney	Diploid		2	0	2	1	1	1	0	2	1	2	0	1	0	1	0	0	2	1	0	1	1
	Queen Cox 4	Goldney	Diploid		2	1	2	2	2	0	0	1	2	0	0	0	2	2	0	1	2	1	0	9	1
	Taunton	Goldney	Diploid		2	1	1	2	2	1	1	1	1	1	0	0	2	2	0	1	2	0	1	1	0
	Three Counties 1	Goldney	Diploid		1	0	1	2	2	1	1	2	2	2	0	0	1	1	0	0	2	0	2	2	0
	Three Counties 2	Goldney	Diploid		1	0	1	2	2	1	1	2	2	2	0	0	1	1	0	0	2	0	2	2	0
	UNID Broxwood Foxwhelp 1	Goldney	Not Known		0	1	1	0	2	0	1	1	0	2	1	1	1	0	2	1	2	1	1	1	1
	UNID Connie 1	Goldney	Not Known		1	0	1	2	0	2	1	1	2	2	0	0	0	2	1	0	2	1	2	2	0
	UNID Debbie 1	Goldney	Not Known		2	1	1	1	2	0	2	1	1	2	0	1	1	0	0	0	0	0	1	1	1
	UNID Sweet Coppin 1	Goldney	Not Known		1	1	1	0	2	0	0	1	0	1	0	1	2	1	1	0	2	0	0	2	0
	Vicky 3	Goldney	Diploid		1	0	1	2	1	1	0	2	1	1	0	0	0	2	0	1	2	0	1	1	0
	Willy 1	Goldney	Diploid		1	0	1	2	0	2	1	1	2	2	0	0	0	2	1	0	2	1	2	2	0
	Worcester Cross 2	Goldney	Diploid		2	1	1	1	2	1	0	0	1	1	0	0	1	1	0	0	0	1	0	0	0
	Beauty of Bath_4	Horfield Organic Community Orchard	Diploid		2	1	1	0	1	2	1	0	1	1	0	1	2	1	0	0	0	2	0	2	1
	Blood Red	Horfield Organic Community Orchard	Diploid		0	1	1	1	2	1	1	0	1	2	1	1	2	2	1	0	0	0	1	1	1
	DArcy Spice 2	Horfield Organic Community Orchard	Diploid		0	1	2	1	2	0	1	1	2	1	1	0	1	1	0	2	1	0	0	1	1
	Discovery 4	Horfield Organic Community Orchard	Diploid		2	2	1	1	1	2	1	0	2	2	9	0	1	1	1	9	1	1	0	1	0
	George Cave 3	Horfield Organic Community Orchard	Diploid		2	0	2	1	2	0	1	0	2	1	9	0	1	1	2	1	2	1	1	1	1
	Gilliflower of Gloucester 2	Horfield Organic Community Orchard	Diploid		1	1	2	0	2	1	2	2	1	2	2	0	1	1	1	1	1	0	0	2	2
	Gloucestershire Underleaf	Horfield Organic Community Orchard	Diploid		1	2	2	0	2	0	2	1	1	2	2	0	2	1	1	2	2	0	0	2	1
	Golden Hill Pippin	Horfield Organic Community Orchard	Diploid		2	0	1	2	1	1	0	2	1	2	1	0	0	1	1	2	2	0	0	9	0
	Greensleeves 2	Horfield Organic Community Orchard	Diploid		2	1	2	1	1	1	1	2	2	1	0	1	2	1	0	1	2	0	1	1	1
	James Grieve 3	Horfield Organic Community Orchard	Diploid		2	0	2	2	2	9	1	1	2	1	0	0	1	1	0	1	2	1	1	1	0
	Katy 4	Horfield Organic Community Orchard	Diploid		1	1	1	2	2	1	1	1	2	2	1	0	1	9	1	0	2	1	0	9	0
	Kidds Orange Red 2	Horfield Organic Community Orchard	Diploid		2	0	1	2	2	0	1	1	1	1	1	1	1	1	0	1	2	2	1	1	1
	King of the Pippins 2	Horfield Organic Community Orchard	Diploid		1	1	1	1	1	0	1	0	1	1	0	0	1	0	1	0	2	0	9	9	0
	Mere de Menage_2	Horfield Organic Community Orchard	Triploid		1	0	1	1	2	0	1	0	1	1	1	0	1	0	1	1	2	1	9	2	1
	Orleans Reinette 3	Horfield Organic Community Orchard	Triploid		1	1	1	2	2	1	1	0	0	1	1	1	1	0	1	1	1	1	0	1	1
	Pitmaston Pineapple 4	Horfield Organic Community Orchard	Diploid		0	0	0	1	2	0	2	0	1	1	0	0	2	1	1	2	0	1	0	1	2
	Red Pippin	Horfield Organic Community Orchard	Diploid		2	2	2	2	2	0	0	1	9	1	0	0	2	1	1	1	2	2	0	0	0
	Ribston Pippin 2	Horfield Organic Community Orchard	Triploid		2	1	1	1	2	0	1	1	1	1	1	0	1	1	0	2	2	1	0	1	1
	Rosemary Russet 2	Horfield Organic Community Orchard	Diploid		2	1	1	1	2	0	1	1	1	1	1	0	1	1	0	2	2	1	0	1	1
	Rosemary Russet 3	Horfield Organic Community Orchard	Diploid		2	1	1	1	2	0	1	1	1	1	1	0	1	1	0	2	2	1	0	1	1
	Roundway Magnum Bonum 2	Horfield Organic Community Orchard	Triploid		1	1	1	0	1	1	1	1	1	1	1	0	1	0	0	1	2	1	9	1	1
	Rubinette	Horfield Organic Community Orchard	Diploid		1	2	1	1	2	1	1	2	2	1	0	1	2	2	0	0	2	0	0	1	0
	Sanspareil 2	Horfield Organic Community Orchard	Diploid		1	1	0	0	1	1	1	0	0	2	1	1	2	2	1	1	2	2	0	1	2
	Shepperdine Silt	Horfield Organic Community Orchard	Diploid		0	1	1	0	2	0	1	2	1	2	1	1	2	1	1	1	1	1	0	2	2
	St Edmunds Pippin 2	Horfield Organic Community Orchard	Diploid		1	1	1	1	2	0	1	1	0	1	1	1	2	0	0	1	2	9	0	0	2
	St Edmunds Pippin 3	Horfield Organic Community Orchard	Diploid		1	1	1	1	2	0	1	1	0	1	1	1	2	0	0	1	2	0	0	0	2
	Tydemans Early Worcester 2	Horfield Organic Community Orchard	Diploid		1	2	0	1	2	0	0	0	1	2	1	0	1	2	1	0	2	0	0	1	0
[truncated: 488 more rows]

## Sheet: Nominal Singletons
Name	Source	Ploidy	BA1	BA3b	BA04	BA05	BA06	BA07b	BA08	BA12	BA14	BA15	BA17	BA18b	BA19b	BA21	BA22	BA23	BA24b	BA26	BA27b	BA29	BA31		Number of Failed SNPs
A140 10	Brogdale	Not Known	2	2	0	0	2	0	1	0	0	2	1	1	2	0	1	2	2	0	0	2	2		0
A423 2	Brogdale	Not Known	0	0	0	1	2	0	1	0	0	2	1	2	2	0	1	2	2	2	1	2	1		0
A434 10	Brogdale	Not Known	2	2	0	0	2	0	1	0	0	2	2	0	2	0	1	1	1	0	0	2	1		0
A469 4	Brogdale	Not Known	2	0	1	1	2	1	1	1	2	1	1	1	1	0	1	2	0	0	0	1	0		0
A720 7	Brogdale	Not Known	1	2	9	1	2	0	0	0	1	2	0	0	0	0	2	2	2	1	0	1	1		1
A721 14	Brogdale	Not Known	1	1	2	2	2	1	0	0	1	2	2	0	2	1	1	1	2	0	9	1	1		1
A723 6	Brogdale	Not Known	1	2	0	2	2	1	0	1	1	1	0	1	1	1	1	1	2	1	1	1	1		0
A810 390	Brogdale	Not Known	1	2	2	2	2	1	1	0	1	2	1	1	0	2	1	0	2	0	1	2	9		1
Abbondanza	Brogdale	Diploid	1	2	2	0	2	1	2	0	0	2	2	0	2	1	0	1	2	1	1	2	1		0
Abondance	Brogdale	Diploid	1	1	2	0	0	2	2	1	1	1	2	0	2	0	1	2	2	1	1	1	2		0
Acklam Russet	Brogdale	Triploid	1	1	1	1	2	1	1	1	1	1	1	1	1	1	1	0	2	1	1	2	1		0
Acme	Brogdale	Diploid	1	1	1	1	1	0	1	0	1	1	1	0	2	2	0	0	2	9	1	1	0		1
Adams Pearmain 1	Brogdale	Diploid	1	1	1	2	2	0	0	1	0	1	0	0	2	1	0	1	1	0	0	1	0		0
Adams Pearmain 2	Metford Road Community Orchard	Diploid	1	1	1	1	2	0	1	0	1	2	1	0	2	1	1	2	2	1	1	2	1		0
Adams Pearmain 3	Horfiled Organic Community Orchard	Diploid	1	1	1	2	2	0	0	1	0	9	0	0	2	1	0	1	1	0	0	1	9		2
Adamsapfel Ostpreussischer	Brogdale	Diploid	0	2	0	1	2	1	2	1	0	2	1	0	2	0	1	0	2	0	1	1	2		0
Adersleber Calville	Brogdale	Diploid	1	1	1	2	2	0	1	0	1	1	1	1	1	1	0	2	2	1	0	0	0		0
Admiral	Brogdale	Diploid	1	1	2	2	2	0	2	1	0	2	0	0	1	0	0	1	1	1	0	1	1		0
Advance	Brogdale	Diploid	1	1	1	1	2	0	1	1	2	1	0	0	2	1	1	0	0	0	0	1	2		0
Afal Tudwal	Welsh Collection	Diploid	1	1	2	0	2	0	0	2	1	1	1	0	1	0	0	1	1	0	0	2	1		0
Aivaniya	Brogdale	Diploid	0	1	1	0	2	0	2	0	2	2	2	0	2	1	1	0	1	2	0	1	0		0
Akane	Brogdale	Diploid	2	1	1	2	2	0	1	1	1	2	0	0	1	1	0	1	2	0	1	1	1		0
Akero	Brogdale	Diploid	0	0	1	0	1	2	1	1	1	2	2	0	1	0	0	2	2	1	0	1	1		0
Alastair Cannon White	Brogdale	Diploid	1	1	0	1	1	1	1	1	2	2	1	1	2	1	0	1	1	1	1	1	1		0
Aldenham Blenheim	Brogdale	Triploid	1	1	1	2	2	0	1	0	0	1	0	1	1	1	1	1	1	0	0	1	1		0
Alderman	Brogdale	Diploid	1	2	2	2	2	0	9	2	2	1	1	0	2	1	9	1	2	0	1	1	1		2
Aldwick Beauty	Brogdale	Diploid	2	1	0	1	1	2	1	0	0	2	0	1	1	1	0	0	9	1	0	1	1		1
Alexander	Brogdale	Diploid	0	2	0	1	2	1	1	1	1	2	1	9	1	1	0	1	2	1	1	1	1		1
Alexis	Brogdale	Diploid	0	2	1	1	2	0	0	0	1	2	1	0	1	1	1	1	2	1	0	2	1		0
Alfa 68	Brogdale	Tetraploid	2	1	1	1	2	0	1	0	0	2	0	0	2	0	0	0	2	0	0	2	2		0
Alfred Jolibois	Brogdale	Diploid	1	0	0	1	2	1	1	0	1	1	2	0	1	1	1	2	2	1	0	1	1		0
Alfriston	Brogdale	Diploid	2	1	2	0	2	0	1	1	2	1	1	0	1	2	0	2	1	2	1	2	2		0
Alice	Brogdale	Diploid	1	1	1	0	2	0	2	0	0	0	1	0	2	1	0	1	1	1	1	2	0		0
Alkmene	Brogdale	Diploid	2	1	1	1	2	1	0	2	2	1	1	0	2	2	0	1	0	1	0	1	0		0
All Red Gravenstein	Brogdale	Triploid	1	1	0	1	2	0	1	1	1	2	2	0	1	0	1	1	1	1	1	2	2		0
Allens Everlasting	Brogdale	Diploid	1	2	0	1	0	1	1	1	0	0	0	0	2	0	1	1	0	0	0	2	1		0
Allington Pippin	Brogdale	Diploid	2	0	2	1	1	1	9	1	1	1	1	0	1	9	0	1	1	1	0	0	0		2
Alnarps Favorite	Brogdale	Triploid	1	1	1	2	2	0	1	1	0	2	1	1	1	1	1	1	1	1	0	2	1		0
Altlander Fettapfel	Brogdale	Diploid	1	1	0	0	1	1	2	0	1	2	1	0	1	1	1	1	2	0	0	1	0		0
Altlander Pfannkuchenapfel	Brogdale	Diploid	0	1	0	1	2	0	2	0	0	2	1	0	1	2	1	1	1	1	1	2	1		0
Altlander Rosenapfel	Brogdale	Diploid	1	1	1	0	1	0	2	0	0	1	0	0	1	0	1	2	2	1	0	2	1		0
Alton	Brogdale	Diploid	1	2	2	0	2	0	1	0	2	2	2	0	2	1	1	1	2	1	1	2	0		0
Amanishiki	Brogdale	Diploid	1	1	1	2	2	0	2	1	1	2	0	0	2	2	0	2	1	1	0	2	1		0
Amber	Brogdale	Diploid	2	1	2	1	2	0	9	1	1	0	0	0	2	1	0	0	2	1	0	0	0		1
Ambro	Brogdale	Diploid	1	1	1	1	2	0	0	1	1	1	9	1	1	1	0	1	2	1	1	2	0		1
American Beauty	Brogdale	Diploid	1	2	1	1	1	1	0	0	0	2	1	0	1	0	0	1	0	0	0	1	2		0
American Grindling	Brogdale	Diploid	1	2	0	1	2	0	2	0	0	1	1	1	2	1	0	2	0	0	0	1	1		0
American Summer Pearmain	Brogdale	Diploid	1	0	1	2	2	0	1	0	0	2	0	0	2	1	1	1	1	0	0	2	1		0
Ames	Brogdale	Diploid	0	1	1	0	1	1	0	0	1	2	1	1	2	0	0	0	1	0	0	1	1		0
Andre Briollay	Brogdale	Diploid	9	2	1	1	1	1	1	0	1	1	1	1	2	1	1	1	1	1	0	1	1		1
Anglesey Sweet Jane	Welsh Collection	Diploid	2	2	1	1	2	1	1	2	0	2	2	1	1	1	1	0	2	1	1	1	2		0
Angyal Dezso	Brogdale	Diploid	1	1	0	2	1	0	1	1	0	1	0	0	2	0	0	1	2	1	0	2	0		0
Anisa	Brogdale	Diploid	1	1	0	0	2	0	1	0	1	2	1	0	2	0	1	1	1	0	0	2	1		0
Anna Boelens	Brogdale	Diploid	1	1	1	0	1	1	0	0	1	1	2	0	1	1	0	1	2	1	0	1	0		0
Annie Elizabeth	Brogdale	Diploid	1	1	0	2	2	0	1	0	1	2	1	0	1	0	0	1	0	1	1	1	0		0
Annurca	Brogdale	Diploid	0	0	2	1	1	1	2	1	1	1	0	0	1	0	1	1	2	1	0	2	2		0
Antonovka	Brogdale	Diploid	0	0	0	1	2	0	0	1	2	2	1	0	2	0	9	1	2	2	0	2	2		1
Antonovka Grammovaya 600	Brogdale	Diploid	0	0	0	1	1	1	0	1	2	2	0	1	1	0	0	1	2	1	1	2	2		0
Antonovka Kamenichka	Brogdale	Diploid	0	2	1	1	1	1	1	0	1	1	1	1	2	1	0	0	0	1	0	1	1		0
Aori	Brogdale	Diploid	1	1	0	1	2	0	1	1	0	2	1	1	2	0	0	1	2	1	1	2	2		0
Apez Zagarra	Brogdale	Diploid	1	1	0	0	2	0	1	0	1	2	1	0	2	0	1	1	1	0	0	2	1		0
Api	Brogdale	Diploid	0	0	2	1	1	0	1	0	1	2	2	1	2	0	1	0	1	0	0	2	0		0
Api Noir	Brogdale	Diploid	0	1	2	0	1	0	0	0	2	2	2	1	1	0	1	1	1	0	0	2	0		0
Api Rose	Brogdale	Diploid	1	0	1	1	2	0	1	0	1	2	2	1	2	0	2	1	2	1	0	2	2		0
Appel van Paris	Brogdale	Diploid	1	2	1	1	2	1	2	0	0	1	1	0	0	1	0	1	2	0	0	1	2		0
Ard Cairn Russet	Brogdale	Diploid	1	1	1	1	2	0	0	0	1	1	0	9	2	2	1	1	0	1	2	1	2		1
Arditi	Brogdale	Diploid	0	2	1	0	2	0	0	1	2	2	0	0	2	1	1	1	0	2	1	0	1		0
Ariwa	Brogdale	Diploid	0	1	0	0	2	1	2	0	1	2	0	2	2	1	1	2	2	1	0	1	1		0
Arkansas	Brogdale	Triploid	1	1	1	1	2	0	1	0	0	1	1	1	2	1	1	1	1	1	1	2	1		0
Arkcharm	Brogdale	Diploid	1	2	1	0	1	2	0	1	0	2	1	0	2	1	0	1	1	0	9	1	1		1
Aromatic Russet	Brogdale	Diploid	1	2	2	1	2	0	1	2	0	0	0	0	1	0	0	2	0	0	0	1	1		0
Arthur Turner	Brogdale	Diploid	1	1	1	0	2	0	2	1	1	2	1	0	1	1	1	1	0	1	0	1	2		0
Arthur W. Barnes	Brogdale	Diploid	1	2	1	1	2	1	1	1	2	1	1	1	1	2	0	1	2	0	1	0	0		0
Ascot	Brogdale	Diploid	1	1	0	1	2	1	9	1	2	0	1	1	0	9	1	0	2	0	0	1	1		2
Ashdown Seedling	Brogdale	Diploid	2	0	1	1	1	2	0	0	0	1	0	0	1	1	0	0	1	1	1	2	1		0
Astillisch	Brogdale	Diploid	0	2	2	0	2	1	2	0	1	2	1	0	1	0	0	1	1	2	0	2	1		0
Astrachan Large Fruited	Brogdale	Diploid	0	2	2	0	2	0	1	1	0	2	2	0	9	0	0	2	2	1	0	1	1		1
Astramel	Brogdale	Diploid	1	1	1	0	2	1	1	0	1	2	2	0	0	1	0	2	2	0	0	2	1		0
Atalanta	Brogdale	Diploid	1	0	1	1	2	0	0	1	2	9	0	0	2	1	1	0	2	1	1	1	1		1
Atlas	Brogdale	Diploid	0	1	0	1	2	1	0	1	1	1	1	0	2	1	2	1	2	0	0	1	1		0
Auralia	Brogdale	Diploid	1	2	2	1	2	1	1	1	1	1	1	0	2	1	1	1	2	2	0	1	1		0
Autumn Arctic	Brogdale	Diploid	1	1	1	0	2	0	1	0	0	2	2	0	2	1	1	1	2	2	0	2	2		0
Autumn Harvest	Brogdale	Diploid	0	1	1	0	1	0	1	1	2	1	2	0	2	1	0	1	2	1	0	1	2		0
Autumn Pearmain	Brogdale	Diploid	0	2	1	0	1	1	1	1	2	2	0	0	1	1	2	9	1	0	0	2	2		1
Averdal	Brogdale	Diploid	2	0	0	2	2	0	2	0	0	2	2	1	1	0	1	2	2	1	2	2	2		0
Balder	Brogdale	Diploid	2	0	2	2	1	1	1	1	1	2	0	0	1	1	0	1	2	2	0	0	1		0
Baldwin	Brogdale	Triploid	1	1	1	1	1	1	1	1	1	1	1	1	1	1	1	1	9	1	0	1	0		1
Ballarat Seedling	Brogdale	Diploid	2	2	2	0	2	0	9	2	1	1	1	2	2	2	9	2	1	0	0	2	2		2
Ballyfatten	Brogdale	Diploid	0	2	1	0	2	0	1	0	2	2	1	0	2	2	1	1	2	2	0	2	1		0
Bancroft	Brogdale	Diploid	0	2	1	9	2	0	0	0	1	2	0	0	2	2	0	1	2	2	1	2	1		1
Banffy Pal	Brogdale	Diploid	0	0	1	1	2	0	9	0	0	2	1	0	1	0	1	2	1	2	0	2	0		1
Banns	Brogdale	Diploid	2	1	2	0	1	1	2	1	1	2	1	0	2	2	1	2	2	0	0	2	2		0
Banziger	Brogdale	Diploid	1	1	2	0	2	1	1	0	1	2	2	0	1	0	1	1	2	1	0	2	1		0
Barchards Seedling	Brogdale	Diploid	1	1	1	1	2	1	1	0	1	1	2	1	2	2	1	1	2	0	0	2	2		0
Barkley Red Rome	Brogdale	Diploid	1	2	2	0	2	0	9	1	1	1	0	0	9	2	1	2	1	1	0	1	2		2
Barnack Beauty	Brogdale	Diploid	1	1	0	2	2	1	1	0	1	2	1	1	0	0	0	1	0	0	1	1	1		0
Barnack Beauty sport	Brogdale	Diploid	1	1	0	2	2	1	1	0	1	2	1	1	0	0	0	1	0	0	1	1	1		0
Barnack Orange	Brogdale	Diploid	2	0	1	2	2	0	1	0	1	1	0	0	1	1	0	2	1	0	0	1	1		0
Barnhill Pippin	Brogdale	Diploid	0	1	2	0	2	0	9	1	2	2	0	0	1	1	1	1	2	1	1	2	2		1
Baron Ward	Brogdale	Diploid	1	1	2	1	2	1	2	1	2	2	2	1	2	1	2	2	1	0	1	2	1		0
Baron Wood	Brogdale	Triploid	1	1	0	2	1	2	1	0	1	1	2	1	1	1	1	2	2	1	0	2	1		0
Barraude	Brogdale	Diploid	1	1	2	2	1	1	2	0	0	2	1	1	2	0	1	1	2	1	0	1	1		0
Barre	Brogdale	Diploid	1	1	0	1	2	0	0	0	0	1	1	0	1	1	1	1	1	0	1	1	2		0
Barry	Brogdale	Diploid	1	2	2	1	2	0	0	0	1	1	0	0	1	2	1	2	2	1	0	1	0		0
Bascombe Mystery	Brogdale	Diploid	1	0	1	2	1	1	9	1	1	1	1	0	1	0	9	1	2	1	0	1	2		2
Bastien	Brogdale	Diploid	1	1	0	0	2	0	1	1	2	2	2	1	2	0	1	1	2	9	9	1	2		2
Baumanns Reinette	Brogdale	Diploid	1	1	0	0	1	2	9	0	2	2	2	0	2	1	1	1	2	1	0	1	1		1
Baunen	Brogdale	Diploid	1	1	1	1	0	0	1	0	1	1	0	0	1	0	1	0	2	0	0	2	0		0
Baxter	Brogdale	Diploid	2	1	1	1	2	0	0	2	1	1	0	0	2	2	0	1	1	0	0	1	1		0
Baxters Pearmain	Brogdale	Diploid	1	1	1	2	2	0	9	0	0	1	0	0	1	0	9	1	1	0	0	1	0		2
Beach Seedling	Brogdale	Diploid	1	1	1	0	1	1	1	0	2	1	1	1	2	1	9	0	9	2	0	1	1		2
Beacon	Brogdale	Diploid	0	2	9	1	2	1	1	1	1	2	2	1	2	0	0	1	1	2	0	2	1		1
Beauty of Bedford	Brogdale	Diploid	2	0	1	1	1	1	2	0	1	1	1	0	2	1	1	1	2	1	0	1	1		0
Beauty of Hants	Brogdale	Triploid	1	1	1	1	2	0	1	0	0	1	1	0	1	0	1	1	1	0	0	1	0		0
Beauty of Kent	Brogdale	Triploid	0	1	2	1	1	2	1	1	1	1	0	1	2	1	1	1	1	0	0	1	1		0
Beauty of Moray	Brogdale	Diploid	1	1	0	1	2	1	2	0	1	2	2	1	2	1	1	0	9	1	1	2	2		1
Beauty of Stoke	Brogdale	Diploid	1	1	1	1	1	1	1	0	1	1	1	0	1	1	1	1	1	0	0	1	1		0
Bebe Rose	Brogdale	Diploid	0	0	2	1	0	1	9	9	0	2	1	0	2	1	1	1	1	1	0	1	1		2
Bec dOie	Brogdale	Diploid	0	1	0	1	2	0	0	0	0	1	2	0	1	1	1	2	2	1	0	1	1		0
Bedford Red	Brogdale	Diploid	1	2	0	2	2	0	1	0	9	2	0	0	2	1	1	2	1	0	0	2	2		1
Bedfordshire Foundling	Brogdale	Diploid	2	1	1	1	2	1	2	1	1	1	1	0	1	1	1	1	1	0	0	1	2		0
Bedminster Pippin	Brogdale	Diploid	1	2	2	1	2	0	2	0	1	0	0	0	2	1	0	2	1	0	0	2	1		0
Bedwyn Beauty	Brogdale	Diploid	2	1	1	0	1	1	1	1	0	2	1	0	2	0	2	2	1	0	0	2	2		0
Bee Bench	Brogdale	Diploid	1	1	1	1	2	0	0	2	1	2	0	0	1	1	1	2	1	1	1	2	1		0
Beeley Pippin	Brogdale	Diploid	2	0	0	2	2	1	0	1	1	2	2	0	1	0	0	2	1	0	0	2	2		0
Bel el	Brogdale	Diploid	2	2	2	0	2	1	1	1	1	1	0	1	2	1	0	1	2	1	0	1	0		0
Belgica	Brogdale	Diploid	0	2	0	1	2	0	1	1	1	9	1	1	2	2	1	1	2	1	0	2	0		1
Bellaqueeny	Brogdale	Triploid	1	1	1	1	2	0	1	1	1	1	1	1	1	1	0	1	1	1	0	2	2		0
Belle de France	Brogdale	Diploid	2	1	0	0	1	1	1	1	1	1	0	0	0	1	0	1	0	1	1	1	1		0
Belle de Longue	Brogdale	Triploid	0	1	1	1	2	0	1	1	0	1	1	1	1	1	1	1	2	1	1	1	0		0
Belle de Magny	Brogdale	Diploid	1	1	2	1	2	0	9	0	1	1	1	1	0	0	0	1	2	1	0	2	2		1
Belle de Pontoise	Brogdale	Diploid	1	1	1	2	1	2	1	1	1	2	1	1	1	0	0	2	2	1	1	1	1		0
Belle de Tours	Brogdale	Triploid	0	1	1	1	2	1	1	1	1	1	2	1	1	1	1	1	2	0	0	2	1		0
Belle des Buits	Brogdale	Diploid	2	0	1	1	2	0	1	0	1	1	1	1	2	0	1	2	0	1	0	0	1		0
Belle Ente	Brogdale	Diploid	0	2	0	1	1	1	2	0	0	2	1	0	1	0	1	1	1	2	0	2	1		0
Belle Fille de la Manche	Brogdale	Triploid	1	1	1	1	2	1	1	1	0	1	1	1	1	1	0	1	2	1	1	2	1		0
Belle Fille Normande	Brogdale	Diploid	0	2	1	0	1	1	0	1	1	1	1	0	1	1	1	2	0	2	0	0	0		0
Belle Flavoise	Brogdale	Diploid	1	0	0	0	2	0	1	1	1	2	2	0	0	1	1	2	0	0	0	2	2		0
Belle Fleur de France	Brogdale	Triploid	0	1	0	1	1	1	1	0	1	1	1	0	0	1	0	1	1	1	0	2	1		0
Belle Fleur de Saint Benoit	Brogdale	Diploid	1	2	1	1	1	1	1	1	1	1	1	1	2	0	1	1	1	2	0	2	1		0
Belle Fleur Large Mouche	Brogdale	Triploid	0	1	0	1	2	1	1	1	1	1	1	0	1	1	0	1	1	1	0	2	1		0
Bellefleur Kitaika	Brogdale	Diploid	0	0	1	0	1	1	1	1	2	2	2	0	1	0	1	2	2	1	0	2	1		0
Bellefleur Krasny	Brogdale	Diploid	0	0	1	0	2	0	1	2	1	2	1	0	1	0	0	2	2	2	1	2	2		0
Bellida	Brogdale	Diploid	1	2	2	1	2	0	0	2	1	1	0	0	2	0	1	2	1	1	0	1	1		0
Belvoir Seedling	Brogdale	Diploid	2	1	1	1	1	1	1	0	0	2	1	0	0	0	0	1	0	2	0	0	0		0
Benenden Early	Brogdale	Diploid	0	1	1	1	2	0	1	0	0	1	1	1	2	0	1	1	1	1	0	0	1		0
Bensemans Seedling	Brogdale	Diploid	2	0	0	2	1	1	1	1	1	2	0	0	2	1	1	1	2	1	0	2	1		0
Bereczki Mate	Brogdale	Diploid	0	2	1	1	2	0	1	9	1	2	0	0	2	0	0	2	2	2	1	1	0		1
Beregi Sovari	Brogdale	Diploid	0	1	1	0	1	0	1	0	1	2	0	0	1	0	2	1	1	1	0	2	1		0
Berna	Brogdale	Diploid	1	2	2	1	2	0	0	0	2	1	0	0	2	1	0	0	2	1	0	1	2		0
Berner Rosen	Brogdale	Diploid	1	0	0	1	2	0	0	0	2	1	1	1	1	9	1	1	2	0	0	1	1		1
Bess Pool	Brogdale	Diploid	1	2	0	0	2	0	1	0	0	0	2	1	2	0	0	1	2	2	0	2	1		0
Bessemyanka Michurina	Brogdale	Diploid	0	2	0	0	1	2	1	0	1	2	2	1	0	1	0	0	1	0	0	0	0		0
Betsey	Brogdale	Diploid	1	1	1	2	1	1	2	1	1	1	1	0	2	1	0	1	2	1	1	0	2		0
Betty Geeson	Brogdale	Diploid	1	1	0	2	2	1	1	1	0	2	2	1	0	1	0	2	2	1	0	2	1		0
Beurriere	Brogdale	Diploid	1	1	0	1	1	1	0	0	1	2	2	0	2	0	1	1	0	2	1	2	0		0
Beverly Hills	Brogdale	Diploid	0	1	1	0	2	1	1	0	2	2	1	1	2	1	2	2	2	2	1	1	1		0
Bielaar	Brogdale	Triploid	1	2	0	1	2	1	9	1	0	2	0	1	1	1	0	1	1	1	1	2	1		1
Biesterfelder Renette	Brogdale	Diploid	1	2	0	1	2	1	1	1	0	1	1	0	1	0	1	1	1	0	9	1	1		1
Bietigheimer	Brogdale	Triploid	0	1	1	0	2	1	9	1	1	2	1	1	1	0	9	1	0	1	0	2	1		2
Biggss Nonsuch	Brogdale	Diploid	1	1	0	1	1	0	9	0	1	2	0	1	2	1	9	0	2	0	0	2	1		2
Birgit Bonnier	Brogdale	Diploid	1	2	0	1	2	0	1	0	1	2	0	0	1	0	1	1	2	1	0	2	2		0
Bismarck	Brogdale	Diploid	1	1	0	0	2	1	1	0	2	2	2	1	1	1	0	0	2	1	0	1	1		0
Bitter Owen	Welsh Collection	Diploid	1	1	1	1	1	1	0	0	0	1	1	2	2	2	0	1	1	1	1	1	1		0
Black Ben Davis	Brogdale	Diploid	1	1	1	1	1	1	1	1	0	2	2	0	1	1	1	1	1	0	0	2	2		0
Black David	Brogdale	Diploid	1	1	1	1	1	1	1	1	0	2	2	0	1	1	1	1	1	0	0	2	2		0
Black McIntosh	Brogdale	Diploid	0	2	1	1	2	0	0	0	1	2	1	0	1	1	1	1	2	1	0	2	1		0
Black Mickey	Brogdale	Diploid	0	2	1	1	2	0	0	0	1	2	1	0	1	1	1	1	2	1	0	2	9		1
Blackjon	Brogdale	Diploid	2	1	2	2	2	0	1	1	0	2	0	0	0	0	0	2	2	1	0	1	2		0
Blackmoors Upright	Brogdale	Diploid	1	1	2	1	2	1	0	0	1	2	1	0	1	1	0	0	2	2	0	1	2		0
Blahova Reneta	Brogdale	Diploid	1	0	2	2	2	0	1	0	1	1	1	0	2	2	0	1	1	1	0	1	0		0
Blake	Brogdale	Diploid	1	1	2	1	2	0	2	1	1	1	2	0	1	0	0	2	2	1	0	1	1		0
Blanc Sur	Brogdale	Diploid	0	2	0	0	1	1	1	1	1	1	2	2	2	1	1	0	2	1	1	2	1		0
Blandurette	Brogdale	Diploid	1	0	1	1	2	0	1	0	1	2	2	1	2	0	2	1	2	1	0	2	2		0
Blaxtayman	Brogdale	Triploid	1	1	0	1	2	0	2	1	0	1	1	1	2	1	1	1	1	1	1	2	2		0
Blaze	Brogdale	Diploid	1	0	1	0	2	0	2	9	9	2	0	0	2	2	0	1	0	0	0	2	2		2
Blood Red	Horfield Organic Community Orchard	Diploid	0	1	1	1	2	1	1	0	1	2	1	1	2	2	1	0	0	0	1	1	1		0
Bloody Butcher	Brogdale	Triploid	1	1	1	1	2	1	1	0	1	1	1	1	2	0	0	1	1	2	1	2	1		0
Bloody Ploughman	Brogdale	Diploid	1	0	1	1	2	1	1	0	0	2	2	0	1	2	1	2	1	1	0	1	1		0
Blue Pearmain	Brogdale	Diploid	0	2	1	2	1	1	0	0	1	2	1	1	0	0	0	2	1	0	0	1	2		0
Blushing Golden	Brogdale	Diploid	1	1	1	1	2	1	2	0	1	1	1	2	2	0	1	1	2	2	0	1	1		0
Bodikers Gold Reinette	Brogdale	Diploid	1	1	0	1	2	0	2	0	0	2	1	0	2	0	0	1	0	1	0	1	1		0
Bodil Neergaard	Brogdale	Diploid	2	0	1	1	2	0	0	1	1	2	2	0	1	0	1	0	2	0	0	2	1		0
Bohemia	Brogdale	Diploid	2	2	1	1	1	2	1	2	2	2	0	1	1	1	1	1	2	0	0	1	1		0
Bohnapfel	Brogdale	Triploid	0	1	1	1	2	1	1	0	1	1	1	0	1	1	1	1	1	1	1	2	9		1
Boiken	Brogdale	Diploid	1	0	0	0	2	0	9	0	1	2	2	0	1	1	1	1	9	0	0	1	1		2
Bondon	Brogdale	Diploid	0	1	1	2	9	1	1	0	1	2	0	1	2	0	1	1	2	0	0	2	1		1
Bonne Hotture	Brogdale	Diploid	1	2	1	2	2	0	1	1	0	1	0	1	2	0	0	1	0	1	0	2	0		0
Bonnet Carre	Brogdale	Diploid	0	0	2	2	2	0	1	0	0	1	1	1	2	0	0	1	1	1	0	2	1		0
Bosbury Pippin	Brogdale	Diploid	0	2	2	1	0	2	0	1	2	1	2	1	2	0	0	2	0	0	0	1	1		0
Bossom	Brogdale	Triploid	0	1	1	1	1	1	1	1	1	1	1	9	2	1	0	1	9	1	1	1	1		2
Botden	Brogdale	Triploid	1	2	0	1	2	1	9	1	0	2	0	1	1	1	0	1	1	1	1	2	1		1
Boucasse de Bres	Brogdale	Diploid	0	2	1	1	2	0	0	1	1	2	2	0	2	1	0	1	2	1	1	2	1		0
Bouet de Bonnetable	Brogdale	Diploid	1	1	2	1	1	1	2	0	0	2	9	0	1	0	2	0	2	2	0	2	1		1
Bountiful	Brogdale	Diploid	2	1	2	1	2	1	0	0	1	1	0	0	2	2	0	1	2	1	1	1	1		0
Bouquepreuve	Brogdale	Diploid	1	1	1	1	2	0	1	0	0	2	2	1	2	0	1	1	2	1	0	1	0		0
Bouscasse de Bres	Brogdale	Diploid	2	0	1	0	2	0	1	0	1	2	2	1	2	1	1	0	2	1	1	1	0		0
Bovarde	Brogdale	Triploid	1	0	1	1	2	0	9	1	1	1	1	0	1	0	1	1	2	0	0	2	1		1
Bow Hill Pippin	Brogdale	Diploid	1	1	2	0	1	0	2	1	2	1	0	0	2	1	0	1	1	1	1	2	1		0
Box Apple	Brogdale	Diploid	1	2	0	0	2	0	1	1	1	2	2	1	2	2	1	2	1	0	1	1	2		0
Brabant Bellefleur	Brogdale	Diploid	0	1	0	1	2	1	9	0	0	1	1	0	0	1	9	1	1	1	0	2	1		2
Braddick Nonpareil	Brogdale	Triploid	1	1	9	1	2	1	1	0	0	1	0	0	2	1	1	1	1	0	0	2	1		1
Bradleys Beauty	Brogdale	Diploid	0	0	1	0	0	1	1	1	2	2	2	0	2	1	1	2	2	1	0	2	2		0
Braeburn	Brogdale	Diploid	2	1	1	1	1	1	1	0	1	1	1	0	1	0	1	2	2	1	1	1	2		0
Braintree Seedling	Brogdale	Diploid	1	0	2	2	2	0	0	1	1	0	0	1	2	1	1	0	2	1	0	1	1		0
Bramley Clone 20		Triploid	2	1	1	1	2	1	1	0	1	2	1	1	1	0	1	1	0	1	1	2	1		0
Bramleys Seedling	Brogdale	Triploid	2	1	1	1	2	1	1	0	1	2	1	1	1	0	1	1	0	1	1	2	1		0
Bramshott Rectory	Brogdale	Diploid	1	1	1	0	2	0	1	0	1	1	1	1	2	0	1	2	1	0	0	0	1		0
Breedon Pippin	Brogdale	Diploid	2	1	1	1	2	1	1	1	2	2	2	1	1	1	1	1	1	1	1	2	1		0
Breitling	Brogdale	Triploid	9	1	1	0	9	1	1	1	1	1	1	0	1	0	0	1	2	1	1	1	1		2
Brenchley Pippin	Brogdale	Diploid	1	2	1	2	2	0	1	1	0	1	1	0	2	1	0	1	0	0	0	1	2		0
Brettacher Samling	Brogdale	Triploid	1	1	2	1	1	1	9	1	1	1	1	0	2	0	1	1	2	1	1	2	1		1
Bridgewater Pippin	Brogdale	Diploid	1	1	2	0	2	0	9	1	0	2	1	0	2	1	1	1	2	1	0	2	1		1
Brighton	Brogdale	Diploid	2	0	0	1	2	0	1	0	1	1	1	1	2	1	1	1	2	1	0	2	1		0
Britemac	Brogdale	Diploid	0	2	1	1	1	1	0	2	0	9	2	0	2	1	1	1	2	1	0	1	2		1
Brith Mawr 1	Welsh Collection	Diploid	0	1	0	0	1	1	1	1	2	2	2	1	2	2	2	1	2	1	1	2	1		0
Brith Mawr 2	Welsh Collection	Diploid	0	1	0	0	1	1	1	1	2	2	2	1	2	2	2	1	2	1	1	2	1		0
Broad Eyed Pippin	Brogdale	Diploid	1	1	0	2	2	1	1	1	1	2	2	1	0	1	9	2	2	1	0	2	1		1
Broadleaf Jersey	Shepton Mallet Cider Apple Collection	Diploid	2	1	0	1	1	1	0	1	0	1	0	1	2	1	0	1	2	1	1	2	2		0
Brookess	Brogdale	Diploid	2	2	0	2	2	0	2	0	1	1	1	0	1	0	0	2	2	0	0	0	0		0
Broom Apple	Welsh Collection	Diploid	0	1	1	0	2	0	1	2	1	2	1	1	2	1	1	1	1	1	0	2	2		0
Brown Crofton	Brogdale	Diploid	0	2	0	2	2	1	0	1	1	2	9	0	2	2	2	2	1	1	1	2	2		1
Brown Kenting	Brogdale	Diploid	1	2	1	9	1	0	1	0	0	2	1	0	1	1	1	2	2	1	9	1	1		2
Brownlees Russet	Brogdale	Diploid	1	2	2	1	2	0	1	0	1	1	1	0	2	1	0	2	1	0	0	1	0		0
Browns Seedling	Brogdale	Diploid	0	0	1	0	1	1	1	0	1	2	2	0	2	0	1	1	2	1	0	1	2		0
Budai Ignac	Brogdale	Diploid	1	1	1	1	1	0	1	0	2	2	1	1	1	0	0	1	1	0	1	1	0		0
Budimka	Brogdale	Diploid	0	2	0	0	2	0	2	0	1	2	0	1	9	1	0	0	2	2	0	2	0		1
Bukhovitsa	Brogdale	Triploid	1	1	1	1	1	1	2	0	1	1	1	1	1	1	1	1	2	1	1	2	1		0
Burchardts Reinette	Brogdale	Diploid	0	2	0	1	2	0	1	1	0	1	1	0	2	1	2	1	0	0	0	2	1		0
Burgundy	Brogdale	Diploid	1	1	1	0	2	0	0	1	2	2	1	0	2	1	2	1	1	1	0	2	2		0
Burns Seedling	Brogdale	Diploid	1	1	1	1	2	1	0	1	0	1	2	1	1	2	0	2	2	2	0	1	1		0
Burrowhill Early	Brogdale	Diploid	0	2	0	0	1	1	0	1	0	1	1	0	1	2	1	2	2	0	1	2	1		0
Bushey Grove	Brogdale	Diploid	1	2	0	1	2	1	1	0	1	2	1	1	1	1	0	1	1	0	1	1	0		0
Buzaval Ero Alma	Brogdale	Diploid	0	0	1	1	1	1	1	2	1	2	2	0	2	0	0	1	1	2	0	2	1		0
Byeloborodovka	Brogdale	Diploid	0	2	1	1	1	1	1	9	1	1	1	1	2	1	0	0	0	1	0	1	1		1
Byfleet Seedling	Brogdale	Triploid	1	0	1	1	1	0	0	1	0	1	0	1	1	1	1	1	1	1	0	1	1		0
Byford Wonder	Brogdale	Triploid	1	1	2	1	1	1	1	0	1	1	1	0	1	1	0	1	0	1	1	1	2		0
Cabusse	Brogdale	Diploid	1	1	1	1	2	1	0	0	0	1	1	0	1	0	0	1	2	0	0	1	1		0
Cacanska Pozna	Brogdale	Diploid	2	0	1	2	2	0	2	0	0	2	1	1	1	0	0	2	2	2	1	1	2		0
Cadbury		Diploid	1	1	0	1	2	0	2	0	1	2	2	0	1	9	0	2	2	2	1	2	1		1
Calville Blanc dHiver	Brogdale	Diploid	2	0	1	2	2	0	1	0	2	0	1	0	1	1	0	2	1	1	0	1	1		0
Calville dAout	Brogdale	Diploid	0	1	1	1	1	1	2	1	2	1	1	0	1	0	0	1	2	0	1	1	1		0
Calville de Doue	Brogdale	Diploid	0	0	0	1	2	0	1	1	0	1	2	1	2	0	1	2	0	1	0	2	2		0
Calville de Maussion	Brogdale	Diploid	1	0	1	2	2	0	1	0	2	1	1	0	2	1	0	1	1	0	0	2	1		0
Calville de Saint Sauveur	Brogdale	Diploid	1	1	1	2	2	0	1	0	2	0	1	1	1	1	0	2	1	1	0	1	1		0
Calville des Femmes	Brogdale	Triploid	0	1	1	1	1	1	1	0	1	1	1	0	1	1	1	2	1	0	1	1	1		0
Calville des Prairies	Brogdale	Diploid	0	0	1	1	2	0	0	0	0	1	0	1	1	0	0	1	1	0	0	2	1		0
Calville dOullins	Brogdale	Diploid	1	0	1	1	2	0	1	0	1	1	2	1	1	0	2	1	2	1	0	0	1		0
Calville dUlzen	Brogdale	Diploid	0	2	1	2	2	0	0	0	2	0	1	0	2	1	0	2	2	1	0	1	0		0
Calville Duquesne	Brogdale	Diploid	1	2	1	0	2	1	1	0	0	2	1	1	1	1	1	1	2	1	1	2	0		0
Calville Malingre	Brogdale	Diploid	1	0	1	2	2	0	1	0	0	1	1	0	0	0	0	2	1	1	0	0	1		0
Calville Rouge dAutomne	Brogdale	Diploid	0	2	9	0	1	1	2	1	1	2	1	0	2	0	0	1	2	2	0	2	1		1
Calville Rouge du Mont dOr	Brogdale	Diploid	1	1	0	1	2	0	1	2	1	1	9	1	0	0	1	2	2	2	1	1	1		1
Cambusnethan Pippin	Brogdale	Diploid	1	0	1	1	2	1	1	2	2	2	2	1	1	1	1	1	0	1	0	2	2		0
Campanino	Brogdale	Diploid	0	1	2	1	2	0	1	0	0	2	2	1	1	0	1	0	1	0	0	0	1		0
Canvada	Brogdale	Diploid	0	1	2	1	2	0	2	2	1	1	1	0	1	1	0	2	1	1	1	2	1		0
Captain Broad 2	Shepton Mallet Cider Apple Collection	Diploid	0	1	1	1	1	1	1	1	1	1	0	0	1	1	9	1	2	1	1	2	1		1
Captain Kidd	Brogdale	Diploid	2	0	1	2	2	0	1	1	1	1	1	1	1	1	0	1	2	2	1	1	1		0
Caravel	Brogdale	Diploid	9	0	9	1	1	1	0	1	1	2	2	1	2	0	1	1	0	1	0	1	2		2
Cardinal	Brogdale	Diploid	1	2	1	1	2	1	1	0	0	2	2	0	0	2	0	2	2	1	0	2	2		0
Carlisle Codlin	Brogdale	Diploid	0	2	0	1	1	1	1	0	1	2	0	0	2	1	9	2	2	1	1	1	1		1
Carlton	Brogdale	Diploid	1	1	0	1	2	1	2	0	0	1	1	0	1	1	0	1	1	2	1	1	1		0
Carmingnolle	Brogdale	Diploid	1	1	1	1	2	0	0	0	2	1	0	1	2	0	9	1	1	0	1	2	2		1
Carnet	Brogdale	Diploid	0	1	1	1	1	1	1	0	1	2	0	1	2	0	0	1	2	1	1	2	1		0
Caroli dItalie	Brogdale	Diploid	0	0	1	0	2	1	2	0	0	2	1	2	2	0	1	0	9	1	0	1	1		1
Caroline	Brogdale	Diploid	1	2	1	0	2	1	1	1	1	2	9	2	2	1	0	1	2	1	0	1	1		1
Carrara Brusca	Brogdale	Triploid	1	0	2	1	2	0	1	0	1	2	9	1	2	0	0	0	2	0	1	1	0		1
Carrata	Brogdale	Diploid	9	0	2	1	2	0	2	0	0	1	1	1	2	0	0	1	2	0	1	2	0		1
Carrey	Brogdale	Diploid	2	0	0	0	2	0	1	0	1	1	9	0	2	1	1	2	1	0	0	1	1		1
Carswells Honeydew	Brogdale	Diploid	2	1	1	2	2	1	0	0	2	1	1	0	1	2	1	0	2	1	1	1	1		0
Carswells Orange	Brogdale	Triploid	2	1	1	2	2	1	0	1	1	1	1	0	2	2	1	1	2	1	0	0	9		1
Cartaut	Brogdale	Diploid	1	2	1	1	1	1	1	0	1	1	1	1	1	0	1	2	0	0	0	2	1		0
Carters Blue	Brogdale	Diploid	2	2	0	0	2	0	0	0	1	1	1	0	2	1	0	1	2	0	1	2	2		0
Carters Pearmain	Brogdale	Diploid	1	1	2	2	2	0	1	1	1	1	9	0	1	0	0	2	1	1	0	1	1		1
Case Wealthy	Brogdale	Diploid	2	2	1	1	2	1	1	0	1	2	1	0	1	0	0	1	1	0	0	1	1		0
Castle Major	Brogdale	Diploid	1	2	0	0	2	0	1	0	2	1	9	0	1	1	1	1	1	0	1	1	1		1
Catherine	Brogdale	Triploid	1	1	0	2	2	1	1	1	1	9	1	1	2	1	1	0	1	1	0	9	1		2
Catshead	Brogdale	Triploid	1	1	1	1	1	1	2	1	1	2	2	1	0	1	1	1	1	1	2	2	1		0
Caudal Market	Brogdale	Diploid	1	1	0	0	1	2	1	0	0	2	1	0	1	1	1	1	2	1	0	2	1		0
Ceeval	Brogdale	Diploid	2	1	1	1	2	1	0	2	2	1	1	0	2	2	0	1	0	1	0	1	0		0
Cellini	Brogdale	Diploid	1	2	0	1	2	2	1	1	1	2	0	1	1	2	1	0	1	0	1	2	9		1
Celt	Brogdale	Diploid	2	1	1	1	2	0	1	0	0	1	1	0	1	1	1	2	2	1	1	1	2		0
Chads Favourite	Brogdale	Diploid	2	1	1	2	1	1	1	1	1	1	0	0	2	1	0	1	0	1	0	1	1		0
Champ Gaillard	Brogdale	Diploid	0	0	1	0	2	0	1	0	1	2	2	1	1	0	1	0	1	2	0	0	1		0
Chantecler	Brogdale	Diploid	2	2	1	1	2	1	2	2	1	2	1	1	1	1	1	1	1	0	1	0	2		0
Chantegrise	Brogdale	Diploid	2	2	1	1	2	1	2	9	1	2	1	1	1	1	1	1	1	0	1	0	2		1
Charden	Brogdale	Triploid	1	2	1	0	2	1	1	1	9	2	0	1	1	1	1	1	1	1	0	1	1		1
Charles Eyre	Brogdale	Diploid	1	1	1	1	2	1	1	2	1	1	0	0	1	2	0	2	0	1	0	1	1		0
Charles Ross	Brogdale	Diploid	2	2	1	1	2	0	0	2	1	0	1	0	1	2	0	2	1	2	0	0	0		0
Charlot	Brogdale	Diploid	1	2	1	1	1	1	1	0	1	1	1	1	1	0	1	2	0	0	0	2	1		0
Charlotte	Brogdale	Diploid	1	1	1	2	2	1	1	1	1	1	1	1	1	1	0	1	2	1	1	2	1		0
Chataignier	Brogdale	Diploid	1	1	2	1	2	2	1	2	0	1	2	1	2	0	1	1	2	1	1	2	0		0
Chatley Kernel	Brogdale	Diploid	0	2	1	1	1	1	1	1	0	2	0	0	1	1	1	1	0	0	0	1	2		0
Chaux	Brogdale	Diploid	0	1	1	2	2	0	2	1	1	1	1	1	2	0	1	2	0	1	0	1	1		0
Chaxhill Red	Brogdale	Diploid	0	1	1	1	2	0	1	2	1	2	2	0	0	0	1	2	1	1	0	2	1		0
Chehalis	Brogdale	Diploid	1	2	1	0	1	1	0	1	1	2	1	1	2	1	0	0	9	0	0	2	1		1
Chelmsford Wonder	Brogdale	Diploid	1	1	1	0	0	1	1	0	2	2	2	0	1	2	0	1	2	0	0	1	1		0
Chenango Strawberry	Brogdale	Diploid	0	1	0	1	2	1	0	1	0	2	1	0	1	2	2	0	0	1	0	2	0		0
Cherry Cox	Brogdale	Diploid	9	1	2	2	2	0	0	1	9	0	0	0	2	2	0	1	2	1	0	0	1		2
Chieftain	Brogdale	Diploid	2	0	1	2	2	0	1	0	0	2	1	1	1	0	1	2	2	2	1	2	2		0
Chiloe	Brogdale	Diploid	2	2	0	0	2	0	1	0	0	2	2	0	2	0	0	1	1	0	0	2	1		0
Chivers Delight	Brogdale	Diploid	2	1	1	1	2	1	0	0	1	1	0	0	2	1	0	1	2	2	0	0	1		0
Chorister Boy	Brogdale	Diploid	1	2	0	0	2	1	0	1	1	1	0	2	2	1	0	0	1	0	0	2	1		0
Christie Manson	Brogdale	Diploid	1	1	2	1	1	1	2	0	0	2	1	0	2	1	1	1	2	1	0	0	1		0
Christmas Pearmain	Brogdale	Diploid	1	2	1	2	2	1	1	0	1	1	2	0	2	1	0	2	1	1	0	1	1		0
Chusenrainer	Brogdale	Diploid	0	1	1	1	1	1	1	1	0	1	1	0	1	1	1	1	2	1	2	1	1		0
Cigany Alma	Brogdale	Triploid	0	1	1	1	2	1	1	0	1	2	2	0	1	1	1	1	1	1	0	2	1		0
Cinq Cotes	Brogdale	Diploid	2	0	1	2	2	0	1	1	1	1	1	0	1	0	0	2	0	0	0	1	0		0
Ciodo	Brogdale	Triploid	0	2	1	1	2	0	1	0	1	1	1	1	1	0	1	1	1	1	1	1	0		0
Cistecke	Brogdale	Diploid	1	1	1	1	2	0	0	1	1	2	1	0	2	1	0	0	1	0	1	0	2		0
Citron dHiver	Brogdale	Triploid	1	1	0	0	1	0	1	0	1	2	2	1	1	0	1	1	1	1	0	1	0		0
Clarinette	Brogdale	Diploid	0	2	1	1	1	1	2	1	0	2	0	0	1	1	0	1	2	0	1	2	0		0
Clarkes Royal	Brogdale	Diploid	2	1	2	2	2	0	0	1	2	0	0	0	2	2	0	1	2	1	0	0	1		0
Clarks Seedling	Brogdale	Diploid	1	1	1	1	2	0	1	0	1	1	0	1	0	0	1	1	1	0	0	1	2		0
Claygate Pearmain	Brogdale	Triploid	1	1	1	2	2	0	1	1	1	1	0	0	1	1	0	2	1	0	0	1	1		0
Clear Gold	Brogdale	Diploid	1	1	0	1	2	2	2	1	1	2	0	1	2	1	0	1	2	0	1	1	2		0
Clearheart	Brogdale	Diploid	1	2	1	1	2	0	0	1	2	2	1	1	1	0	0	1	1	1	1	0	2		0
Cleeve	Brogdale	Diploid	1	1	1	1	9	1	0	2	1	1	1	0	2	1	0	0	0	1	0	0	0		1
Clemens	Brogdale	Diploid	1	2	1	2	2	0	1	0	1	1	0	0	1	1	1	1	1	0	0	2	1		0
Climax	Brogdale	Diploid	1	0	2	1	2	0	2	0	1	1	2	0	1	0	1	0	2	1	0	2	0		0
Clivia	Brogdale	Diploid	1	2	1	1	2	0	1	2	2	1	1	1	2	2	0	1	2	0	0	0	9		1
Cloden	Brogdale	Diploid	1	2	1	0	2	2	2	2	0	1	0	1	1	1	1	0	1	1	1	2	1		0
Clopton Red	Brogdale	Diploid	2	1	1	2	2	0	0	0	2	1	0	0	2	2	1	0	2	1	1	1	0		0
Close	Brogdale	Triploid	1	0	1	0	2	1	1	1	0	2	1	1	1	0	1	1	2	1	0	1	9		1
Cludius Herbstapfel	Brogdale	Diploid	9	1	1	1	2	0	1	0	1	1	1	0	0	1	0	2	0	2	0	1	1		1
Clydeside	Brogdale	Diploid	1	0	1	2	2	1	1	1	2	2	0	0	0	1	1	1	0	1	0	2	1		0
Cocketts Red	Brogdale	Diploid	1	1	1	0	2	0	0	1	1	2	1	1	0	1	1	1	2	0	1	2	2		0
Cockle Pippin	Brogdale	Diploid	0	1	1	2	2	0	1	1	1	1	1	0	1	0	0	1	1	0	9	1	2		1
Cockpit	Brogdale	Triploid	0	2	0	1	1	1	1	1	1	1	1	0	1	2	1	1	2	0	1	2	1		0
Coeur de Boeuf	Brogdale	Triploid	1	1	1	1	1	1	1	0	0	2	1	0	1	1	1	1	1	1	0	2	0		0
Cola Gelata	Brogdale	Diploid	0	1	2	0	1	1	0	0	1	2	1	1	2	0	1	0	1	2	0	0	1		0
Colapuy	Brogdale	Diploid	0	1	0	2	1	1	1	0	1	2	1	0	2	2	2	1	1	0	0	2	0		0
Collins	Brogdale	Diploid	0	0	0	2	1	2	1	1	0	2	2	1	2	1	0	2	9	0	1	2	2		1
Colonel Vaughan	Brogdale	Diploid	0	1	0	0	0	1	1	1	1	2	1	1	2	0	0	1	2	2	0	2	2		0
Colonel Yate	Brogdale	Diploid	2	1	1	0	2	1	0	0	0	2	1	0	1	2	0	2	2	0	0	2	1		0
Colwall Quoining	Brogdale	Diploid	2	1	1	1	2	0	0	1	1	2	2	1	0	2	0	2	2	0	0	1	2		0
Contessa	Brogdale	Triploid	0	1	2	1	1	2	1	1	1	1	0	1	2	1	9	1	9	0	0	1	1		2
Coos River Beauty	Brogdale	Diploid	0	2	1	0	2	0	2	1	1	2	0	0	2	1	1	0	2	1	0	1	1		0
Coquette	Brogdale	Diploid	0	0	1	1	2	0	2	0	2	2	2	1	1	0	1	9	1	1	0	1	0		1
Coquette dAuvergne	Brogdale	Diploid	0	1	1	1	2	0	1	1	1	2	1	0	2	0	1	1	2	0	0	2	2		0
Cornish Aromatic	Brogdale	Diploid	1	1	1	2	2	0	1	0	0	1	2	1	0	1	1	2	2	0	0	0	1		0
Cornish Burr	Brogdale	Diploid	1	2	1	0	2	1	1	1	1	2	0	2	2	1	0	1	2	1	0	1	1		0
Cornish Gilliflower	Brogdale	Diploid	2	1	0	1	2	0	0	0	0	2	2	0	2	2	1	2	2	1	0	2	2		0
Cornish Honeypin	Brogdale	Diploid	1	2	2	1	2	0	1	1	0	1	1	0	0	0	1	1	0	1	0	0	2		0
Cornish Pine	Brogdale	Triploid	1	1	1	2	2	0	1	0	1	1	2	1	1	1	1	2	2	9	0	1	1		1
Coronation	Brogdale	Diploid	1	2	1	1	2	0	0	1	1	0	0	1	2	1	0	1	1	1	0	0	1		0
Corrys Wonder	Brogdale	Diploid	2	0	1	1	2	1	0	0	0	2	1	0	1	1	1	0	2	1	0	1	1		0
Cortland	Brogdale	Diploid	1	1	0	1	1	1	1	1	0	2	0	0	2	1	1	1	2	1	0	2	1		0
Cottenham Seedling	Brogdale	Diploid	1	1	1	0	2	0	0	0	0	1	1	0	2	1	0	2	2	1	0	1	1		0
Coul Blush	Brogdale	Triploid	1	1	1	1	2	0	1	1	1	2	1	0	2	2	1	1	1	1	1	9	1		1
Courtagold	Brogdale	Diploid	1	2	1	0	2	9	1	1	1	2	0	2	2	1	0	1	2	1	0	1	1		1
Cox Cymraeg	Welsh Collection	Diploid	1	2	0	1	2	1	1	1	0	2	0	1	1	1	0	1	1	1	1	2	1		0
Cox La Vera	Brogdale	Diploid	2	1	2	2	2	0	0	1	2	0	0	0	2	2	0	1	2	1	0	0	1		0
Cox Rouge des Flandres	Brogdale	Diploid	2	1	2	2	2	0	0	1	2	0	0	0	2	2	0	1	2	1	0	0	1		0
Cox Self Fertile	Thatchers Exhibition	Diploid	2	1	2	2	2	0	0	1	2	0	0	0	2	2	0	1	2	1	0	0	1		0
Cox Self Fertile Clone 9	Brogdale	Diploid	2	1	2	2	9	0	0	1	2	0	0	0	2	2	0	1	2	1	0	0	1		1
Coxs Early Export	Brogdale	Diploid	1	1	1	1	0	1	2	0	1	1	0	0	2	1	1	0	0	1	0	2	1		0
Coxs Orange Pippin spur type	Brogdale	Diploid	2	1	2	2	2	0	0	1	2	0	0	0	2	2	0	1	2	1	0	0	1		0
Coxs Pomona	Brogdale	Diploid	1	2	1	0	2	1	9	0	1	1	2	1	9	0	0	1	2	0	1	1	0		2
Coxstone	Brogdale	Diploid	0	2	0	1	0	1	1	1	2	2	1	1	1	1	0	2	1	0	0	2	2		0
Craciunesti	Brogdale	Diploid	2	2	2	2	2	0	1	0	2	2	0	2	2	1	1	1	1	1	0	2	0		0
Craggys Seedling	Brogdale	Diploid	1	1	2	1	2	0	1	0	1	1	2	0	2	0	1	2	2	0	0	1	2		0
Cravert	Brogdale	Triploid	1	1	2	1	2	0	2	1	0	1	1	1	2	0	1	1	1	1	1	2	2		0
Cravert Rouge	Brogdale	Diploid	1	1	2	1	2	0	2	1	0	1	1	1	2	0	1	1	1	1	1	2	2		0
Crawley Beauty	Brogdale	Diploid	2	1	0	0	1	1	1	1	1	1	0	0	0	1	0	1	0	1	1	1	1		0
Crawley Reinette	Brogdale	Diploid	2	2	1	1	1	0	1	1	1	1	1	0	0	0	0	0	2	1	0	1	0		0
Cretesc de Breaza	Brogdale	Diploid	0	1	2	0	2	1	2	0	0	2	2	0	1	2	2	1	0	1	0	2	2		0
Cretesc Rosu	Brogdale	Diploid	0	1	1	0	1	0	1	0	1	2	1	2	1	2	0	2	2	0	2	2	0		0
Crimson Beauty	Brogdale	Diploid	0	1	0	0	9	1	0	1	2	2	2	1	2	1	0	0	1	1	0	1	2		1
Crimson Beauty of Bath	Brogdale	Diploid	2	1	1	0	0	2	1	0	1	1	0	1	2	1	0	0	0	2	0	2	1		0
Crimson Bramley	Brogdale	Triploid	2	1	1	1	2	1	1	0	1	2	1	1	1	0	1	1	0	1	1	2	1		0
Crimson Newton	Brogdale	Diploid	1	1	1	2	1	1	1	1	1	2	1	0	1	0	1	2	1	0	0	1	0		0
Crimson Peasgood	Brogdale	Diploid	1	1	0	1	2	0	0	1	1	9	1	9	1	1	0	1	1	2	0	0	0		2
Crimson Queening	Brogdale	Diploid	0	0	0	0	1	2	0	1	2	0	2	1	2	0	1	1	1	0	0	0	0		0
Crimson Spy	Brogdale	Diploid	2	0	1	1	0	1	1	0	1	1	2	0	2	1	1	1	1	1	0	2	0		0
Crimson Superb	Brogdale	Diploid	2	2	1	2	2	1	0	0	1	1	0	1	1	2	0	1	1	0	1	1	0		0
Criterion	Brogdale	Diploid	2	1	0	1	2	0	1	0	0	2	1	1	2	0	0	1	2	0	1	2	1		0
Croen Mochyn	Welsh Collection	Diploid	0	0	1	1	1	2	1	1	2	2	2	0	1	0	1	0	2	0	0	2	2		0
Crowngold	Brogdale	Triploid	1	1	1	1	2	1	9	1	1	2	0	1	1	1	0	1	2	1	0	1	1		1
Cure	Brogdale	Triploid	0	1	1	1	2	0	1	0	1	1	1	9	1	1	0	1	1	1	0	2	9		2
Curl Tail	Brogdale	Diploid	0	1	0	1	1	1	1	0	2	1	0	1	2	1	0	2	2	2	0	1	2		0
Cusset Blanc	Brogdale	Diploid	0	1	1	1	0	2	1	0	0	2	1	1	0	0	2	0	2	2	0	1	0		0
Cutler Grieve	Brogdale	Diploid	0	2	0	2	2	0	1	0	2	2	0	0	1	1	0	1	2	0	0	1	2		0
Dalice	Brogdale	Diploid	2	1	2	1	2	0	1	1	2	1	0	0	2	1	0	1	1	1	0	1	2		0
Daliest	Brogdale	Diploid	2	2	2	0	2	1	1	1	1	1	0	1	2	1	0	1	2	1	0	1	0		0
Dalili	Brogdale	Diploid	1	2	1	0	2	0	1	0	0	2	0	1	2	1	0	0	1	0	0	0	1		0
Damjanich	Brogdale	Diploid	1	0	2	1	1	1	2	0	2	1	0	1	2	0	0	1	2	1	9	1	2		1
Daniel Fele Renet	Brogdale	Triploid	1	1	1	2	2	0	1	0	1	1	0	0	1	0	1	1	1	0	0	1	0		0
Danziger Kantapfel	Brogdale	Diploid	0	2	0	1	2	1	2	1	0	1	1	0	1	0	1	0	2	0	1	1	2		0
Dark Red Staymared	Brogdale	Triploid	1	1	0	1	2	0	2	1	0	1	1	1	2	1	1	1	1	1	1	2	2		0
Dashayes Crab	Linden Lea	Diploid	1	2	0	0	1	1	1	2	0	1	0	0	2	1	0	2	2	0	1	1	1		0
Davey	Brogdale	Diploid	1	2	2	2	2	0	0	0	0	2	0	0	0	1	1	1	2	0	0	1	1		0
Dawn	Brogdale	Diploid	1	2	1	2	2	1	1	2	1	1	0	0	1	2	0	1	1	1	1	1	1		0
De Bonde	Brogdale	Diploid	0	0	2	2	2	0	2	0	1	1	1	1	2	0	0	1	1	0	0	1	0		0
De Casse	Brogdale	Diploid	0	0	0	1	2	0	1	0	1	2	1	0	1	0	1	2	2	0	0	2	2		0
De Flandre	Brogdale	Diploid	0	1	0	1	2	1	2	0	0	1	1	0	0	1	0	1	1	1	0	2	1		0
De Jaune	Brogdale	Diploid	1	1	1	1	2	0	0	1	0	0	0	0	2	0	1	1	2	1	1	2	2		0
De lEstre	Brogdale	Diploid	1	1	1	2	2	0	1	1	0	1	9	0	1	0	0	2	1	0	0	1	1		1
De Quint	Brogdale	Diploid	2	1	1	1	1	1	0	1	9	1	1	0	1	0	1	1	0	1	0	2	0		1
De Vendue lEveque	Brogdale	Diploid	1	0	1	1	2	0	1	1	0	1	1	0	2	0	0	1	0	1	0	1	1		0
Decio	Brogdale	Diploid	0	1	1	1	2	0	1	0	0	2	2	1	2	0	1	0	2	1	0	1	1		0
Decosta	Brogdale	Triploid ?	1	1	1	1	2	1	1	1	1	2	0	1	1	1	0	1	2	1	0	1	1		0
Dekkers Glory	Brogdale	Diploid	0	1	1	1	2	0	1	0	0	1	2	0	2	0	1	0	2	1	1	1	1		0
Delcorf	Brogdale	Diploid	1	2	1	0	2	0	1	0	0	2	0	1	2	1	0	0	1	0	0	0	1		0
Delectable	Brogdale	Diploid	2	1	1	2	2	1	0	1	1	1	0	0	1	1	0	0	2	1	1	1	9		1
Delgollune	Brogdale	Triploid ?	1	1	2	0	2	0	0	1	0	1	0	2	2	1	0	0	2	1	1	2	1		0
Delgoton	Brogdale	Diploid	2	2	1	1	1	1	1	1	2	1	0	1	9	1	0	1	1	0	0	1	1		1
Delgrared	Brogdale	Diploid	1	2	1	1	2	1	0	1	0	2	0	1	2	1	0	2	2	1	1	1	1		0
Deljeni	Brogdale	Diploid	0	2	0	0	2	1	0	0	1	2	0	1	1	2	0	2	2	1	0	0	1		0
Deljorom	Brogdale	Diploid	1	1	1	1	2	0	1	1	1	2	0	0	1	1	0	2	2	1	0	2	2		0
Delkistar	Brogdale	Diploid	1	1	0	2	2	0	1	1	0	2	1	1	1	1	0	2	2	2	1	2	2		0
Delnimb	Brogdale	Diploid	2	1	2	1	1	1	2	1	1	2	0	1	1	0	0	0	0	2	1	2	1		0
Delorgue	Brogdale	Diploid	1	1	1	1	2	0	1	0	0	2	0	0	1	1	0	1	1	0	1	1	0		0
Delprim	Brogdale	Diploid	2	1	1	1	2	0	2	0	1	2	0	1	2	1	0	0	2	0	0	0	0		0
Delprivale	Brogdale	Diploid	1	1	2	1	2	0	1	0	1	1	0	1	1	1	0	1	2	0	0	0	0		0
Delvale	Brogdale	Diploid	1	2	0	0	2	1	1	1	1	2	0	1	2	1	0	0	1	0	0	0	2		0
Democrat	Brogdale	Diploid	0	2	1	2	2	0	0	1	1	2	0	1	2	0	0	1	1	0	1	2	0		0
Dermen Winesap	Brogdale	Tetraploid	1	0	0	1	2	0	2	0	0	1	2	1	2	1	2	1	1	1	1	2	2		0
Desse de Buff	Brogdale	Diploid	1	1	0	2	2	0	1	0	0	0	0	9	1	1	0	1	0	0	0	2	1		1
Desseffy Arisztid	Brogdale	Diploid	0	2	1	0	2	1	2	0	2	2	0	1	2	0	1	0	2	1	1	2	1		0
Devon Winter Stubbard	Linden Lea	Diploid	1	1	2	0	1	1	1	1	1	1	1	1	2	1	0	2	1	1	1	2	2		0
Devonshire Buckland	Brogdale	Diploid	0	0	2	1	1	1	2	1	1	1	0	0	1	0	1	1	2	1	0	2	2		0
Devonshire Quarrenden	Brogdale	Diploid	0	2	0	0	2	0	1	0	1	2	1	0	2	1	1	2	2	1	0	1	2		0
Dewdneys Seedling	Brogdale	Triploid	1	1	1	1	0	9	1	1	1	2	1	0	1	1	0	1	1	0	0	1	1		1
Dewdulip Seedling	Brogdale	Diploid	9	1	1	1	2	0	1	1	0	1	0	0	2	0	2	1	1	0	0	2	1		1
DEylau	Brogdale	Triploid	0	0	1	1	2	0	1	1	1	2	1	0	2	1	1	1	1	1	1	1	1		0
Diamond	Welsh Collection	Diploid	2	1	2	2	2	0	1	1	1	9	0	0	1	1	0	1	2	1	0	9	1		2
Diamond Jubilee	Brogdale	Diploid	2	2	0	1	2	0	0	1	0	2	1	0	1	1	2	2	1	9	0	1	1		1
Diana	Brogdale	Diploid	2	2	2	1	2	1	0	0	1	2	1	1	2	0	0	1	2	1	0	2	1		0
Diane		Diploid	2	2	1	2	2	1	0	0	1	1	0	1	1	2	0	1	1	0	1	1	0		0
Dicks Favourite	Brogdale	Triploid	1	1	1	2	1	9	2	0	1	9	1	1	1	1	1	1	1	0	1	1	2		2
Dillington Beauty	Brogdale	Diploid	1	1	2	1	2	0	2	1	1	2	1	1	2	1	0	2	0	1	0	2	2		0
Directeur Lesage	Brogdale	Diploid	0	1	0	1	2	2	1	1	1	2	1	1	0	0	0	2	2	1	1	2	1		0
Directeur van de Plassche	Brogdale	Diploid	1	1	1	2	2	0	1	1	0	2	0	0	0	0	0	2	1	1	0	1	1		0
Discovery spur type	Brogdale	Diploid	2	2	1	1	0	2	1	0	2	2	0	0	1	1	1	0	1	1	0	1	0		0
Dockney	Brogdale	Diploid	1	0	2	0	2	0	2	1	2	2	0	0	2	1	0	2	1	0	1	1	1		0
Doctor Clifford	Brogdale	Diploid	0	1	0	1	1	1	1	2	2	2	1	1	2	1	0	1	2	1	0	1	1		0
Doctor Hogg	Brogdale	Triploid	1	1	1	0	2	0	1	1	0	2	2	0	1	1	1	1	1	0	1	2	1		0
Dodd	Brogdale	Diploid	1	1	1	2	2	0	0	0	0	1	1	0	2	1	0	2	1	1	0	1	2		0
Domino	Brogdale	Diploid	1	2	0	1	1	1	2	1	1	2	1	0	2	1	1	0	1	0	0	2	2		0
Domnesc	Brogdale	Triploid	1	0	0	1	2	1	2	1	2	2	1	1	2	1	1	0	2	1	1	1	1		0
Domnicele	Brogdale	Diploid	1	0	1	0	1	1	0	0	1	1	9	1	1	0	1	1	2	1	1	1	1		1
Doree de Tournai	Brogdale	Diploid	2	0	1	2	2	0	1	0	1	0	1	0	0	0	1	1	0	0	0	0	1		0
Dorsett Golden	Brogdale	Diploid	2	1	1	1	2	0	2	1	1	2	1	0	2	1	1	2	1	1	1	1	2		0
Double Golden Delicious	Brogdale	Tetraploid	1	2	1	0	2	1	1	1	1	2	0	2	2	1	0	1	2	1	0	1	1		0
Double Red Baldwin	Brogdale	Triploid	1	1	1	1	1	1	1	1	1	1	1	1	1	0	1	1	1	1	0	1	9		1
Double Rose	Brogdale	Diploid	1	1	2	1	2	0	2	1	1	1	1	1	2	0	0	1	2	0	1	9	0		1
Douce de Hollande	Brogdale	Diploid	0	2	0	1	2	1	1	1	1	2	1	2	1	1	0	1	2	1	1	1	9		1
Downton Pippin	Brogdale	Diploid	1	0	2	1	2	0	9	0	2	1	0	0	1	1	1	1	0	1	0	1	1		1
Dr Ramburg	Brogdale	Triploid	1	1	1	9	2	0	1	0	0	1	1	9	1	1	1	1	1	1	1	2	1		2
Drap dOr	Brogdale	Diploid	1	1	1	0	2	0	2	0	1	2	2	2	1	0	1	2	0	1	0	2	0		0
Dredges Fame	Brogdale	Triploid	1	1	1	1	1	1	1	0	1	1	1	1	2	0	1	1	1	1	0	2	0		0
Dubbele Belle Fleur	Brogdale	Triploid	0	1	0	1	2	1	2	0	1	1	1	9	1	1	0	1	1	1	0	2	1		1
Dubbele Zoete Aagt	Brogdale	Triploid	1	1	0	1	2	0	1	0	1	2	1	0	2	1	0	2	2	1	1	1	1		0
Duchess of Bedford	Brogdale	Diploid	2	2	1	0	1	2	1	1	0	1	0	2	1	2	0	0	1	1	1	2	2		0
Duchess of Oldenburg	Brogdale	Diploid	1	1	0	0	1	2	1	1	1	2	2	0	1	1	0	1	0	1	0	1	1		0
Duchesss Favourite	Brogdale	Diploid	1	0	2	1	2	0	1	0	9	1	0	1	1	0	1	1	2	1	0	1	1		1
Ducks Bill	Brogdale	Diploid	0	1	1	1	1	1	2	0	1	2	1	0	2	1	0	1	1	1	0	1	2		0
Duegne	Brogdale	Diploid	1	1	1	1	9	1	0	1	1	1	2	1	1	0	1	1	2	0	0	2	0		1
Dugamel	Brogdale	Diploid	2	1	1	2	2	0	2	1	9	2	1	1	0	0	0	2	2	2	1	2	2		1
Dukat	Brogdale	Diploid	1	1	1	1	2	0	1	2	2	1	1	0	2	2	0	0	9	1	0	1	1		1
Dukat spur type	Brogdale	Diploid	1	1	1	1	2	0	1	2	2	1	1	0	2	2	0	0	0	1	0	1	1		0
Duke of Devonshire	Brogdale	Diploid	1	2	1	1	2	0	0	0	1	1	0	0	1	1	0	2	1	0	1	1	2		0
Dulmener Rosenapfel	Brogdale	Diploid	1	1	1	1	2	1	2	1	0	2	1	0	0	9	0	0	2	1	1	2	1		1
Dumelows Seedling	Brogdale	Diploid	2	1	1	1	1	1	1	1	1	2	1	0	1	1	1	1	1	1	0	1	1		0
Dunkerton Late	Brogdale	Diploid	2	1	1	2	2	0	1	0	0	2	0	0	2	1	1	0	2	0	0	2	1		0
Dunning	Brogdale	Diploid	1	1	2	1	2	1	1	0	1	1	1	0	2	2	1	2	2	1	0	1	2		0
Dunns Seedling	Brogdale	Diploid	1	2	2	1	2	0	1	0	1	2	1	1	2	0	0	1	1	0	9	2	1		1
Durello	Brogdale	Diploid	0	0	2	0	2	0	1	0	1	2	9	1	2	0	1	0	2	1	1	2	1		1
Dutch Codlin	Brogdale	Diploid	1	2	1	1	2	0	1	0	1	2	1	0	1	1	0	2	2	0	0	2	0		0
Dutch Mignonne	Brogdale	Diploid	1	2	0	1	2	0	2	1	0	2	0	0	1	1	0	1	1	2	1	2	1		0
E558 1	Brogdale	Diploid	2	1	2	2	2	0	1	2	0	2	1	1	2	1	1	1	1	1	0	0	0		0
E559 13	Brogdale	Diploid	1	2	2	2	2	0	0	1	0	2	1	0	2	1	2	0	2	2	0	9	9		2
Eadys Magnum	Brogdale	Diploid	1	1	2	1	1	1	2	1	1	2	2	0	1	1	0	1	0	0	0	1	1		0
Early Julyan	Brogdale	Diploid	0	0	0	0	1	2	1	1	2	2	0	0	2	0	0	1	0	0	1	2	2		0
Early McIntosh	Brogdale	Diploid	0	1	1	1	2	1	1	0	1	2	2	1	1	1	1	2	2	2	1	2	1		0
Early Strawberry	Brogdale	Diploid	2	1	1	2	2	1	1	1	2	1	1	1	2	1	1	2	2	1	0	2	1		0
Early victoria	Metford Road Community Orchard	Diploid	2	1	1	1	2	1	1	0	1	2	1	1	1	0	1	1	0	1	1	2	1		0
East Lothian Pippin	Brogdale	Diploid	2	1	1	1	2	1	1	1	0	2	0	0	0	1	1	2	1	0	1	2	1		0
Eastbourne Pippin	Brogdale	Diploid	1	1	1	0	0	2	1	0	1	2	9	1	2	1	0	1	1	1	1	2	0		1
Easter Orange	Brogdale	Not Known	2	1	1	0	1	1	1	1	1	1	1	0	2	1	0	2	2	0	0	1	0		0
Eaton 1	Brogdale	Diploid	1	1	1	0	2	1	2	0	1	2	1	1	2	2	0	1	0	0	0	1	2		0
EB52 1	Brogdale	Diploid	1	2	1	1	2	0	2	2	0	2	2	1	1	1	1	9	1	1	1	2	2		1
EB54 1	Brogdale	Diploid	0	2	1	1	1	1	2	1	0	1	2	1	1	0	0	0	1	1	2	2	2		0
Eccleston Pippin	Brogdale	Diploid	0	2	2	2	2	0	0	1	1	0	0	0	2	1	1	1	0	0	1	0	1		0
Ecklinville	Brogdale	Diploid	1	9	0	9	2	1	1	2	1	2	1	0	2	1	1	1	0	1	0	2	2		2
Ecolette	Brogdale	Diploid	1	2	2	0	2	1	0	1	1	2	0	1	2	1	1	2	2	0	0	1	1		0
Ed Gould Golden	Brogdale	Diploid	1	2	1	0	2	1	1	1	1	2	0	2	2	1	0	1	2	1	0	1	1		0
Edelborsdorfer	Brogdale	Diploid	0	1	2	2	1	0	2	0	0	2	2	1	1	0	2	0	2	0	1	2	0		0
Eden	Brogdale	Diploid	1	2	1	1	1	1	0	0	2	1	0	0	2	1	0	2	2	1	1	1	1		0
Edgar	Brogdale	Diploid	0	1	1	0	2	0	0	0	0	1	1	0	2	9	1	2	2	1	0	2	1		1
Edginton	Brogdale	Diploid	1	2	1	1	2	0	0	2	1	0	1	0	2	1	0	1	2	1	0	0	1		0
Edith Hopwood	Brogdale	Diploid	2	0	2	1	1	1	1	1	2	1	0	0	1	1	0	2	2	0	1	1	0		0
Edmund Jupp	Brogdale	Diploid	1	0	0	1	1	1	1	0	1	2	2	0	2	0	0	1	1	2	0	2	1		0
Edward VII	Brogdale	Diploid	2	2	1	1	2	0	1	0	1	2	1	0	2	1	1	2	1	0	0	2	1		0
Edwards	Brogdale	Triploid	1	1	1	1	1	1	0	1	0	1	1	0	1	1	1	1	2	1	0	1	1		0
Eglwys Wen	Welsh Collection	Diploid	1	1	1	2	9	1	1	2	1	1	0	0	1	9	1	1	2	2	0	2	1		2
Eight Square	Brogdale	Diploid	0	2	0	1	2	0	1	9	1	2	1	0	2	2	1	1	2	1	1	1	2		1
Einset 8	Brogdale	Tetraploid	1	1	1	1	2	0	1	1	1	1	1	0	1	1	1	1	1	1	9	2	2		1
Elan	Brogdale	Diploid	2	2	1	0	2	2	0	2	2	1	1	1	2	1	0	0	2	1	0	0	1		0
Elbee	Brogdale	Diploid	1	2	1	0	2	1	1	1	1	2	0	2	2	1	0	1	2	1	0	1	1		0
Elektra	Brogdale	Diploid	1	0	1	1	2	0	1	1	2	1	1	0	2	2	0	1	2	1	0	1	1		0
Elise Rathke	Brogdale	Diploid	0	0	1	0	2	1	1	0	1	2	1	1	2	0	1	0	2	0	1	2	1		0
Elize	Brogdale	Diploid	2	2	2	2	2	0	0	2	1	1	0	1	2	1	0	1	2	1	0	1	1		0
Elmore Pippin	Brogdale	Diploid	1	1	2	2	2	0	1	2	1	0	1	0	1	1	0	1	0	0	0	1	0		0
Elnica	Brogdale	Diploid	2	2	2	0	2	1	1	1	1	1	0	1	2	1	0	1	2	1	0	1	0		0
Elshof	Brogdale	Diploid	2	2	2	0	2	1	1	1	1	9	0	1	2	1	0	1	2	1	0	1	0		1
Elstar	Brogdale	Diploid	2	2	2	0	2	1	1	1	1	1	0	1	2	1	0	1	2	9	0	1	0		1
Elton Beauty	Brogdale	Diploid	1	0	2	2	1	2	0	1	2	1	0	0	1	1	1	2	2	0	0	1	0		0
EM W1O	Brogdale	Diploid	2	1	1	2	2	0	1	1	2	1	0	0	1	1	0	2	2	0	1	1	0		0
EM W38	Brogdale	Diploid	2	0	2	2	1	1	1	0	2	1	1	0	2	1	1	0	2	0	1	0	0		0
Emilia	Brogdale	Diploid	2	1	1	1	1	2	1	0	2	1	2	0	1	1	1	1	2	0	0	2	1		0
Emneth Early	Brogdale	Diploid	1	1	1	1	1	1	1	0	2	2	1	0	2	0	0	1	2	0	1	2	1		0
Empire	Brogdale	Diploid	1	1	1	2	2	0	1	0	0	2	1	0	1	0	1	2	2	1	1	2	2		0
Encore	Brogdale	Diploid	0	2	1	1	2	0	1	0	2	1	0	0	1	0	0	2	0	1	2	2	0		0
Endsleigh Beauty	Brogdale	Triploid	1	1	1	1	2	0	1	0	0	1	1	0	1	0	1	1	1	1	0	1	1		0
Entz Rosmarin	Brogdale	Triploid	1	1	1	1	2	1	2	0	0	2	1	0	2	0	1	1	1	1	0	2	1		0
Epicure	Brogdale	Diploid	2	2	1	1	2	1	1	1	1	1	0	0	1	1	0	0	0	1	0	0	0		0
Epicurean	Brogdale	Diploid	2	2	1	1	2	1	1	1	1	1	0	0	1	9	0	0	0	1	0	0	0		1
Eri Zagarra	Brogdale	Diploid	1	0	0	0	2	1	2	0	0	1	2	0	2	0	0	2	2	1	0	2	0		0
Erich Neumanns Roter	Brogdale	Diploid	2	0	2	2	0	1	1	1	2	1	0	0	1	1	0	1	2	1	1	1	0		0
Erlijon	Brogdale	Diploid	2	1	1	1	1	2	1	1	0	2	0	0	2	1	1	1	1	1	0	2	1		0
Ernst Bosch	Brogdale	Diploid	0	2	1	0	2	0	1	0	1	2	2	1	1	1	0	1	1	2	1	1	0		0
Eros	Brogdale	Diploid	2	1	0	0	1	1	0	1	2	1	0	1	1	1	0	1	0	2	0	1	1		0
Esopus Spitzenburg	Brogdale	Diploid	2	0	2	2	2	0	0	1	0	1	1	1	0	0	0	2	1	0	0	0	1		0
Essching	Brogdale	Triploid	0	2	1	1	2	1	1	0	1	2	2	0	1	1	0	1	1	0	9	2	1		1
Etlins Reinette	Brogdale	Diploid	0	2	0	1	1	1	1	1	2	2	0	1	1	0	1	1	2	1	1	0	2		0
Eva Lotta	Brogdale	Diploid	1	1	1	1	1	1	2	2	1	1	0	0	2	2	0	0	2	1	0	1	0		0
Evagil	Brogdale	Diploid	1	2	1	1	2	0	1	1	0	1	1	0	0	1	0	1	2	1	0	2	1		0
Excel	Brogdale	Triploid ?	1	1	1	1	2	1	9	1	1	2	0	1	1	1	0	1	2	1	0	1	1		1
Excelsior	Brogdale	Triploid	1	1	1	1	2	0	1	1	1	1	1	1	1	1	0	1	1	1	0	2	2		0
Extraordinaire	Brogdale	Diploid	1	0	0	2	1	1	1	0	1	2	2	0	1	1	1	2	2	1	0	2	2		0
Eynsham Challenger	Brogdale	Diploid	2	0	0	1	1	1	1	9	0	1	1	0	1	1	0	0	1	0	0	2	1		1
Eynsham Dumpling	Brogdale	Diploid	0	1	1	0	2	1	0	0	1	1	1	0	2	0	1	1	2	0	0	0	0		0
Fair Maid of Devon	Shepton Mallet Cider Apple Collection	Diploid	1	1	1	0	1	1	1	1	1	2	1	0	2	1	2	2	2	0	2	2	1		0
Fairie Queen	Brogdale	Diploid	2	1	2	2	2	0	0	2	2	0	0	0	1	2	0	0	2	2	1	1	1		0
Fall Harvey	Brogdale	Diploid	2	0	1	0	2	0	1	0	0	1	2	0	2	0	0	2	2	2	0	2	1		0
Fall Pippin	Brogdale	Triploid	9	1	1	1	2	0	1	1	1	1	1	0	1	1	1	2	1	0	1	1	9		2
Fall Russet	Brogdale	Diploid	0	2	1	1	2	0	1	0	1	2	1	2	1	1	1	0	2	0	0	2	2		0
Fallbarrow Favourite	Brogdale	Diploid	0	0	2	0	1	0	0	0	2	2	1	0	2	1	1	2	2	1	0	1	1		0
Fameuse	Brogdale	Diploid	1	0	1	1	2	0	0	0	1	2	2	1	2	0	0	1	2	1	0	1	1		0
Fantazja	Brogdale	Diploid	0	2	0	0	2	0	0	0	2	2	0	0	1	1	1	1	2	0	0	2	1		0
Fara Nume	Brogdale	Diploid	0	0	1	1	2	0	1	0	1	2	2	0	1	1	2	1	2	1	2	0	1		0
Faros	Brogdale	Triploid	1	1	1	1	2	0	1	0	0	1	0	0	2	1	1	2	0	0	1	2	0		0
Faversham Creek Seedling	Brogdale	Diploid	1	1	0	1	2	0	1	1	1	2	2	9	1	0	1	1	1	0	1	2	1		1
Fearns Pippin	Brogdale	Diploid	1	1	2	2	1	1	1	0	0	1	0	0	0	1	9	2	1	1	0	0	1		1
Fekete Tanyeralma	Brogdale	Triploid	1	1	1	1	2	2	1	1	0	2	0	1	1	1	2	0	2	0	0	1	2		0
Feltham Beauty	Brogdale	Diploid	1	0	1	1	1	1	0	0	2	0	1	0	2	1	1	2	0	1	0	0	1		0
Fenouillet de Ribours	Brogdale	Diploid	1	1	2	0	1	1	1	1	1	2	2	0	1	0	0	1	1	2	0	2	0		0
Fenouillet Gris	Brogdale	Diploid	2	0	1	1	2	0	0	0	1	1	1	0	1	0	1	1	0	1	0	2	2		0
Fenouillet Rouge	Brogdale	Diploid	1	1	1	2	2	0	1	1	2	1	1	0	0	1	2	1	1	0	1	2	2		0
Feuillemorte	Brogdale	Diploid	0	2	0	2	2	1	1	0	0	1	1	0	0	2	0	1	0	0	0	2	2		0
Fiessers Erstling	Brogdale	Diploid	1	0	0	1	1	1	0	0	2	2	2	9	1	0	0	1	2	1	0	1	2		1
Fiesta	Brogdale	Diploid	2	2	2	2	2	0	0	1	1	1	0	0	2	1	1	1	2	2	0	0	0		0
Fil Jaune	Brogdale	Diploid	1	1	0	2	2	0	2	0	2	2	0	0	1	1	1	2	0	1	0	1	1		0
Filippa	Brogdale	Diploid	0	0	1	1	2	0	9	0	1	1	1	1	0	0	9	1	2	0	1	2	2		2
Fillingham Pippin	Brogdale	Diploid	0	1	0	0	1	1	0	1	1	2	1	0	2	0	1	1	2	1	0	2	1		0
Finasso	Brogdale	Diploid	0	0	2	1	1	1	1	0	1	2	2	0	2	0	1	1	2	2	0	1	0		0
Finkenwerder Prinz	Brogdale	Diploid	1	1	1	0	2	0	2	0	0	2	2	0	0	0	1	0	2	0	1	1	1		0
Fireside	Brogdale	Diploid	1	1	1	1	2	0	1	0	0	2	1	0	1	1	1	0	1	1	1	1	1		0
Firmgold	Brogdale	Diploid	2	1	1	1	2	1	2	1	1	2	1	1	1	0	0	2	2	2	1	1	1		0
Firs No 3	Brogdale	Diploid	2	0	2	2	1	1	9	1	2	1	1	0	1	1	9	2	1	0	0	0	1		2
Fisher Fortune	Brogdale	Diploid	2	2	2	1	2	1	0	1	1	1	0	0	1	1	0	2	1	0	0	0	0		0
Flame	Brogdale	Diploid	2	1	1	2	2	1	0	1	1	1	1	0	1	2	1	1	2	0	1	1	1		0
Flanders Pippin	Brogdale	Diploid	1	1	0	2	2	0	0	0	1	0	1	0	1	1	2	1	2	1	1	1	1		0
Fletchers Prolific	Brogdale	Diploid	0	2	1	1	1	1	2	0	0	1	1	0	2	0	0	2	2	2	9	2	1		1
Fleuritard	Brogdale	Diploid	1	0	1	2	2	0	1	0	0	0	2	0	2	1	0	1	0	1	0	2	1		0
Fleuritard Rouge	Brogdale	Diploid	1	1	0	1	1	2	0	0	2	1	1	1	1	0	1	1	1	1	1	1	1		0
Florence Bennett	Brogdale	Diploid	1	1	1	1	1	1	2	2	2	2	1	9	2	0	0	1	2	2	1	1	1		1
Florianer Rosenapfel	Brogdale	Diploid	0	0	0	1	1	0	9	0	0	2	9	0	2	0	1	0	2	1	0	2	1		2
Florina	Brogdale	Diploid	0	1	2	0	2	1	0	1	2	2	0	1	1	1	0	1	2	2	0	1	1		0
Flower of the Town	Brogdale	Diploid	1	1	1	2	1	1	9	1	1	1	2	0	0	0	9	0	0	0	0	1	2		2
Folkestone	Brogdale	Diploid	1	0	1	1	1	2	1	0	2	1	0	0	2	2	1	0	1	1	1	2	0		0
Fons Spring	Brogdale	Diploid	2	1	2	2	2	0	1	2	2	1	1	0	2	1	1	1	2	0	1	1	1		0
Forester	Brogdale	Diploid	1	2	1	0	1	0	2	1	0	1	0	0	2	2	0	2	0	0	1	2	0		0
Forge	Brogdale	Diploid	1	1	1	1	0	2	1	1	1	1	0	0	2	1	1	0	2	2	0	2	2		0
Forpear	Brogdale	Diploid	1	1	2	0	2	0	1	0	1	1	1	0	1	1	0	1	1	1	0	1	2		0
Fortosh	Brogdale	Diploid	0	2	1	1	2	0	0	0	0	2	1	0	1	2	0	2	2	1	1	2	2		0
Fortune	Brogdale	Diploid	2	2	2	1	2	1	0	1	1	1	0	0	1	1	0	2	1	0	0	0	0		0
Forty Shilling	Brogdale	Diploid	0	2	2	1	1	0	0	1	1	2	1	0	2	2	0	0	1	1	0	2	1		0
Fosters Seedling	Brogdale	Diploid	1	2	0	1	2	1	2	0	2	1	0	0	0	1	1	0	2	0	1	2	1		0
Foulkes Foremost	Brogdale	Diploid	1	1	0	1	1	1	1	1	2	0	0	1	1	1	0	1	0	1	0	1	1		0
Fraise de Buhler	Brogdale	Triploid	0	0	1	1	2	1	1	0	0	2	1	1	1	0	1	1	2	1	9	1	1		1
Framboise	Brogdale	Diploid	0	1	0	1	0	2	1	1	9	2	2	1	0	0	0	1	1	1	0	1	1		1
Franc Bon Pommier	Brogdale	Diploid	1	2	1	0	2	1	1	1	1	2	0	2	2	1	0	1	2	1	0	1	1		0
Franc Roseau	Brogdale	Diploid	1	1	0	2	2	0	1	0	0	0	0	0	1	1	0	1	0	0	0	2	1		0
France Deliquet	Brogdale	Diploid	0	1	0	1	2	0	1	1	0	2	2	2	2	0	1	2	2	0	0	0	1		0
Francis	Brogdale	Diploid	1	2	1	2	2	1	0	1	1	1	1	9	1	2	1	1	2	0	1	0	1		1
Frankettu	Brogdale	Diploid	0	1	1	2	1	1	1	0	1	1	2	1	1	0	1	1	0	1	0	2	1		0
Frau Margarete von Stosch	Brogdale	Diploid	0	1	1	0	2	1	2	1	2	1	1	0	1	2	0	0	2	1	0	2	0		0
Fred Webb	Brogdale	Diploid	1	2	0	0	1	1	2	0	2	2	1	2	1	0	0	2	2	1	0	1	2		0
Freedom	Brogdale	Diploid	0	1	1	1	2	0	1	1	1	2	9	0	1	1	0	1	2	2	0	2	2		1
Freiherr von Berlepsch	Brogdale	Diploid	1	1	1	2	1	1	2	0	1	1	1	0	1	1	0	0	1	0	0	1	2		0
Fremy	Brogdale	Triploid	1	1	1	2	1	1	1	1	1	0	1	0	1	0	1	1	1	0	1	1	1		0
French Crab	Brogdale	Diploid	1	2	2	1	2	0	0	2	0	1	0	1	1	1	1	2	1	0	0	1	2		0
Freyberg	Brogdale	Diploid	1	2	1	1	2	0	0	1	1	1	0	1	2	2	0	1	2	1	0	0	2		0
Friandise	Brogdale	Diploid	0	2	1	1	2	1	2	0	1	2	2	0	1	1	2	1	1	2	0	2	1		0
Friedrich der Grosse	Brogdale	Triploid	0	1	1	1	2	0	1	1	1	2	2	0	1	0	1	0	1	1	9	1	1		1
Frogmore Prolific	Brogdale	Diploid	1	1	1	0	1	1	0	0	1	9	2	1	1	9	0	1	2	0	1	2	1		2
Frome Vauchurch Red	Linden Lea	Diploid	0	2	0	0	1	1	0	1	1	2	1	1	2	0	1	2	2	1	2	1	1		0
Fromme Scab Resistant	Brogdale	Diploid	0	1	2	1	2	1	1	0	1	2	0	2	1	0	0	1	2	1	1	2	1		0
Frydeland Cox	Brogdale	Diploid	2	1	2	2	2	0	0	1	2	0	0	0	2	2	0	1	2	1	0	0	1		0
Fuji	Brogdale	Diploid	2	1	0	1	2	0	9	1	1	1	1	1	1	1	0	9	1	1	1	2	1		2
Fuji INRA Type4 Nagafu	Brogdale	Diploid	2	0	0	1	2	0	2	1	0	2	1	1	1	1	0	2	1	1	1	1	1		0
Fukunishiki	Brogdale	Triploid	1	0	1	1	2	0	2	1	0	2	1	0	2	1	1	1	1	1	1	1	1		0
Fyriki	Brogdale	Diploid	0	0	2	0	2	0	2	0	2	2	1	1	2	1	1	1	0	1	1	2	0		0
Gabalfa	Welsh Collection	Diploid	0	1	1	1	1	1	0	1	1	1	1	0	1	1	1	2	2	0	1	1	1		0
Gabiola	Brogdale	Diploid	1	1	2	1	2	0	0	1	1	1	1	1	1	1	0	1	1	1	0	0	0		0
Gaillarde	Brogdale	Triploid	1	1	1	1	2	0	2	1	1	2	1	1	2	0	1	1	2	0	1	1	0		0
Gala	Brogdale	Diploid	2	1	2	1	2	1	1	1	1	1	0	1	2	2	0	1	2	1	0	2	1		0
Galantine	Brogdale	Triploid	0	9	1	1	2	0	1	0	1	2	2	0	1	0	1	1	1	0	0	2	0		1
Galaxy	Brogdale	Diploid	2	1	2	1	2	1	1	1	1	1	0	1	2	2	0	1	2	1	0	2	1		0
Galeuse	Brogdale	Diploid	2	1	1	1	1	1	1	1	0	0	1	0	2	0	1	1	0	0	1	1	1		0
Galloway Pippin	Brogdale	Triploid	0	1	1	1	2	0	1	1	2	1	1	0	1	1	0	1	1	1	1	0	1		0
Galton	Brogdale	Diploid	2	1	1	0	2	0	0	0	2	1	2	0	2	1	0	0	1	1	0	2	1		0
Gambafina	Brogdale	Diploid	1	2	1	1	2	0	0	1	2	1	1	1	1	0	1	2	1	1	0	2	1		0
Garden Royal	Brogdale	Diploid	2	2	0	0	2	0	0	0	0	2	1	0	1	1	0	2	1	1	0	2	1		0
Garnet	Brogdale	Diploid	2	1	1	1	2	1	1	1	1	2	0	1	0	1	0	1	2	1	0	0	2		0
Gascoynes Scarlet	Brogdale	Diploid	1	1	1	1	2	0	1	1	1	1	2	2	1	1	0	1	2	0	0	0	1		0
Gazerau	Brogdale	Diploid	0	1	2	1	2	0	1	0	0	1	1	1	1	0	0	1	2	1	1	2	1		0
Geeveston Fanny	Brogdale	Diploid	0	2	1	1	2	1	1	1	1	2	1	1	0	0	1	1	1	1	0	9	1		1
Geheimrat Breuhahn	Brogdale	Diploid	2	0	0	0	0	2	1	0	1	1	1	0	1	1	1	1	0	0	0	9	1		1
Geheimrat Doktor Oldenburg	Brogdale	Diploid	1	1	0	1	2	1	1	1	2	2	2	1	1	2	0	0	1	1	0	1	0		0
Gelber Munsterlander Borsdorfe	Brogdale	Diploid	1	1	0	0	2	0	2	0	1	2	2	0	2	0	9	1	2	2	0	2	2		1
Gelber Trierer Weinapfel	Brogdale	Diploid	1	1	0	1	2	1	1	0	1	1	0	1	1	1	0	1	2	1	1	1	2		0
Gelli Aur	Welsh Collection	Diploid	1	1	1	0	1	1	2	0	1	1	1	1	1	1	1	1	2	0	0	1	1		0
Gene Pitney	Brogdale	Diploid	1	2	1	1	2	1	9	1	2	1	0	1	2	2	0	2	2	0	0	1	0		1
Geneva	Brogdale	Diploid	0	1	0	1	2	1	2	1	1	2	1	1	2	1	0	1	1	1	1	1	1		0
Geneva Ontario	Brogdale	Diploid	2	0	1	1	1	1	1	0	1	1	2	0	2	1	1	1	1	1	0	2	0		0
George Neal	Brogdale	Diploid	0	2	1	1	2	1	1	0	1	1	0	1	0	2	0	1	1	1	0	0	0		0
Gewurzluiken	Brogdale	Diploid	0	2	1	1	1	1	2	0	0	1	2	0	1	0	1	1	2	1	0	2	1		0
Giambun	Brogdale	Diploid	2	0	1	2	2	0	0	1	2	0	9	1	2	0	0	0	2	1	0	9	1		2
Gian Andre	Brogdale	Diploid	1	0	2	1	2	0	0	1	1	1	0	0	1	0	0	2	2	0	0	1	1		0
Giant Geniton	Brogdale	Diploid	1	0	2	2	2	0	2	1	0	2	1	0	2	1	0	1	1	2	0	1	1		0
Gibbons Russet	Brogdale	Diploid	0	2	0	1	1	1	0	1	1	2	1	1	1	9	0	1	1	1	0	1	1		1
Gin	Shepton Mallet Cider Apple Collection	Diploid	1	1	0	0	1	1	1	1	2	2	1	0	0	1	1	2	2	0	1	2	2		0
Glansevin	Welsh Collection	Diploid	1	2	1	1	2	0	2	0	0	2	2	0	2	1	1	1	1	0	0	2	1		0
Glasbury	Brogdale	Triploid	1	1	1	0	1	0	1	0	1	1	2	0	1	1	1	1	1	1	1	1	1		0
Glass Apple	Brogdale	Triploid	1	1	1	2	2	0	1	1	1	1	1	0	2	0	1	2	1	1	1	1	2		0
Glebe Gold	Brogdale	Diploid	1	1	0	0	2	1	1	1	1	2	0	1	2	2	1	0	1	1	1	2	1		0
Glengyle Red	Brogdale	Diploid	0	1	0	2	2	0	1	0	1	2	2	2	2	9	2	0	1	1	1	2	2		1
Glenton	Brogdale	Diploid	2	1	1	0	2	1	1	0	1	2	2	0	1	1	1	1	2	0	0	2	1		0
Gloria Mundi	Brogdale	Diploid	1	0	1	1	2	0	1	1	1	1	1	0	2	2	0	0	2	0	1	0	1		0
Glorie van Holland	Brogdale	Diploid	2	1	0	1	2	1	2	0	1	1	0	1	1	1	0	1	1	2	0	1	2		0
Gloster 69	Brogdale	Diploid	1	0	0	1	2	0	2	0	0	2	2	0	1	0	0	1	2	1	1	2	9		1
Gloucester Cross	Brogdale	Diploid	1	1	1	2	2	0	0	1	1	1	1	0	2	2	0	1	0	2	0	1	2		0
Gloucester Royal	Brogdale	Diploid	1	2	2	2	0	2	1	1	2	2	0	1	1	0	0	1	1	0	0	1	1		0
Gloucestershire Underleaf	Horfield Organic Community Orchard	Diploid	1	2	2	0	2	0	2	1	1	2	2	0	2	1	1	2	2	0	0	2	1		0
Golco	Brogdale	Diploid	2	2	1	0	2	0	0	2	1	1	1	1	2	1	0	1	2	0	1	1	0		0
Gold Medal	Brogdale	Diploid	1	2	1	2	1	1	2	0	2	2	1	0	2	1	0	2	2	1	1	2	1		0
Gold Reinette	Brogdale	Diploid	0	1	0	0	1	1	1	0	1	2	2	1	2	2	0	9	2	1	0	2	2		1
Golden Auvilspur	Brogdale	Diploid	1	2	1	0	2	1	1	1	1	2	0	2	2	1	0	1	2	1	0	1	1		0
Golden Ball	Linden Lea	Diploid	1	2	0	0	1	1	1	2	0	1	0	0	2	1	0	2	2	0	1	1	1		0
Golden Bounty	Brogdale	Diploid	2	1	1	2	2	0	1	0	2	1	1	0	2	1	0	2	2	0	1	1	2		0
Golden Delicious Horst No 2	Brogdale	Diploid	1	2	1	0	2	1	1	1	1	2	0	2	2	1	0	1	2	1	0	1	1		0
Golden Delicious kloon B	Brogdale	Diploid	1	2	1	0	2	1	1	1	1	2	0	2	2	1	0	1	2	1	0	1	1		0
Golden Delicious Russet Form	Brogdale	Diploid	1	2	1	0	2	1	1	1	1	2	0	2	2	1	0	1	2	1	0	1	1		0
Golden Harvey	Brogdale	Diploid	1	0	1	2	2	0	2	0	1	0	1	0	1	0	1	1	0	0	0	1	1		0
Golden Hill Pippin	Horfield Organic Community Orchard	Diploid	2	0	1	2	1	1	0	2	1	2	1	0	0	1	1	2	2	0	0	9	0		1
Golden Knob	Brogdale	Diploid	0	1	0	2	2	0	1	0	0	1	1	0	1	0	2	0	0	0	0	2	2		0
Golden Melon	Brogdale	Diploid	2	1	1	1	2	0	1	1	2	2	0	1	1	1	0	1	2	1	0	1	2		0
Golden Morspur	Brogdale	Diploid	1	2	1	0	2	1	1	1	1	2	0	2	2	1	0	1	2	1	0	1	1		0
Golden Nugget	Brogdale	Diploid	2	2	1	2	2	0	0	2	2	0	1	0	2	1	9	2	2	0	0	1	1		1
Golden Pippin	Brogdale	Diploid	1	1	1	1	1	0	1	0	2	2	0	0	0	0	1	0	1	1	0	2	1		0
Golden Reinette	Brogdale	Diploid	1	1	1	2	2	0	1	0	0	1	0	0	1	0	1	1	1	0	0	1	0		0
Golden Royal	Brogdale	Diploid	0	0	1	0	1	0	1	1	2	1	1	0	2	2	1	1	2	1	0	2	1		0
Golden Russet	Brogdale	Diploid	2	1	0	1	2	0	0	2	2	1	2	0	2	0	0	2	2	0	0	2	2		0
Golden Spire	Brogdale	Diploid	0	1	9	0	1	1	2	1	1	9	2	0	2	1	0	1	2	1	1	1	1		2
Goldensheen	Brogdale	Diploid	1	2	1	0	2	1	1	1	1	2	0	2	9	1	0	1	2	1	0	1	1		1
Goldjon	Brogdale	Diploid	2	1	2	1	2	1	1	2	0	2	0	1	1	0	0	2	2	1	0	1	2		0
Goldparmane	Brogdale	Diploid	1	1	1	1	1	0	1	0	1	1	0	0	1	0	1	0	2	0	0	2	0		0
Goldspur	Brogdale	Diploid	1	2	1	0	2	1	1	1	1	2	0	2	2	1	0	1	2	1	0	1	1		0
Goldwin	Brogdale	Diploid	2	1	1	1	1	1	0	1	2	1	0	0	2	2	0	1	2	0	0	0	1		0
Golly Knapp	Linden Lea	Diploid	1	2	0	1	1	1	0	0	1	2	0	0	2	0	0	2	2	0	1	2	1		0
Gomba Karoly	Brogdale	Diploid	1	1	0	1	2	1	2	2	1	2	1	0	1	0	1	0	1	2	0	2	1		0
Gooseberry	Brogdale	Triploid	1	1	2	1	1	1	1	0	1	1	1	0	0	1	0	1	1	1	1	1	1		0
Goro	Brogdale	Diploid	1	2	1	0	2	1	1	1	1	2	0	2	2	1	0	1	2	1	0	1	1		0
Grandmere	Brogdale	Diploid	0	1	0	1	2	0	2	1	1	2	1	0	0	0	0	2	1	2	1	2	2		0
Granges Pearmain	Brogdale	Triploid	1	1	1	2	1	1	2	0	1	1	1	1	1	1	1	1	1	0	1	1	2		0
Granny Giffard	Brogdale	Diploid	0	1	0	0	1	1	2	2	1	1	2	0	2	1	2	0	1	1	1	2	2		0
Granny Smith	Brogdale	Diploid	1	2	2	0	2	0	1	1	2	2	1	1	2	1	0	1	1	1	0	2	1		0
Granny Smith spur type	Brogdale	Diploid	1	2	2	0	2	0	1	1	2	2	1	1	2	1	0	1	1	1	0	2	1		0
Grantonian	Brogdale	Diploid	1	0	1	1	1	1	2	0	0	2	2	0	1	0	0	2	2	0	1	2	1		0
Graue Herbstrenette	Brogdale	Triploid	1	2	1	1	2	1	1	1	1	2	2	1	1	1	1	1	2	1	0	1	1		0
Gravenstein	Brogdale	Triploid	1	1	0	1	2	0	1	1	1	2	2	0	1	0	1	1	1	1	1	2	2		0
Greasy Pippin	Brogdale	Diploid	0	2	0	2	2	0	0	0	0	1	1	0	1	0	0	2	2	1	1	2	1		0
Great Expectations	Brogdale	Diploid	1	1	1	2	2	0	0	0	2	1	1	0	1	1	0	1	2	1	0	1	0		0
Green Balsam	Brogdale	Diploid	0	1	0	1	2	1	0	2	2	2	2	0	1	1	1	1	0	0	1	1	1		0
Green Custard	Brogdale	Triploid	0	0	0	1	2	0	2	1	0	2	0	1	1	1	0	1	1	1	0	2	2		0
Green Harvey	Brogdale	Diploid	1	0	2	0	2	1	2	1	2	2	1	0	1	1	0	1	2	0	0	2	1		0
Green Kilpandy Pippin	Brogdale	Diploid	1	0	1	1	1	2	1	1	2	2	1	9	9	1	0	0	0	0	0	2	1		2
Green Purnell	Brogdale	Diploid	2	9	0	1	1	1	9	1	0	1	1	0	1	2	0	1	1	1	1	1	1		2
Green Roland	Brogdale	Diploid	1	1	2	1	1	1	2	0	0	2	1	0	2	1	1	1	2	1	0	0	1		0
Greenups Pippin	Brogdale	Diploid	1	1	1	0	0	1	1	0	2	2	2	9	1	2	0	1	2	0	0	1	1		1
Grey Pippin	Brogdale	Diploid	0	1	1	2	2	0	1	1	1	1	1	0	1	0	0	1	1	0	0	1	2		0
Grimes Golden	Brogdale	Diploid	2	2	0	0	2	1	9	0	1	2	0	1	2	1	0	2	2	1	0	1	0		1
Grimoldby Golden	Brogdale	Diploid	1	2	0	2	1	2	1	1	1	2	1	0	2	1	0	0	1	0	1	2	1		0
Groninger Kroon	Brogdale	Diploid	1	2	1	2	2	0	1	1	0	2	0	0	2	1	1	0	2	0	0	2	1		0
Gronsvelder Klumpke	Brogdale	Diploid	0	1	1	1	2	1	0	1	1	2	1	1	1	1	0	1	2	0	1	1	1		0
Gros Api	Brogdale	Diploid	0	0	2	0	2	0	1	0	1	2	2	1	1	0	0	1	1	0	1	2	1		0
Gros Croquet	Brogdale	Triploid	0	1	0	1	9	1	1	0	0	1	1	0	1	1	1	1	1	1	0	2	1		1
Gros Doux Blanc	Brogdale	Triploid	0	2	1	1	2	0	1	1	1	2	0	1	1	1	1	1	1	0	1	1	1		0
Gros Fenouillet	Brogdale	Diploid	0	1	1	2	1	1	9	1	2	2	0	0	1	0	1	1	2	1	1	1	2		1
Gros Hopital	Brogdale	Triploid ?	0	1	0	0	1	1	2	1	1	2	1	0	1	1	1	2	1	1	0	2	2		0
Gros Locard	Brogdale	Triploid	1	0	1	1	1	1	1	0	1	1	1	1	1	0	1	1	2	1	1	1	1		0
Groseille	Brogdale	Diploid	0	1	1	0	1	1	1	0	1	2	2	1	1	0	1	0	2	2	0	1	1		0
Gross Launette	Brogdale	Diploid	0	1	0	0	2	0	1	1	1	2	1	1	1	0	1	0	2	0	2	2	1		0
Grosse Mignonnette dHerbassy	Brogdale	Diploid	0	1	2	1	2	0	1	0	2	2	2	1	2	0	1	1	2	1	0	1	1		0
Grosse Rouge	Brogdale	Diploid	0	0	1	0	2	0	2	0	2	2	2	2	2	0	1	0	2	0	0	2	1		0
Grosse Saulette	Brogdale	Diploid	1	0	2	2	2	1	0	1	2	1	0	0	1	0	1	2	0	0	0	1	2		0
Gruner Calviner	Brogdale	Diploid	0	1	0	0	1	1	1	0	1	1	2	0	1	0	1	1	1	1	1	2	2		0
Guelph	Brogdale	Diploid	2	1	2	2	1	1	1	2	2	1	1	0	1	1	0	0	2	2	1	1	0		0
Guldborg	Brogdale	Diploid	1	2	1	0	2	1	0	0	1	2	1	1	2	1	2	1	0	0	1	2	1		0
Gustavs Dauerapfel	Brogdale	Diploid	0	1	0	2	2	0	9	0	0	1	0	0	2	1	0	1	0	0	0	2	1		1
Gyllenkroks Astrakan	Brogdale	Diploid	0	1	1	1	1	0	2	0	1	1	1	1	1	0	0	1	0	2	0	2	0		0
Hains Green	Linden Lea	Diploid	0	1	1	1	1	1	1	1	0	2	1	1	1	0	0	1	2	1	1	2	1		0
Hains Late Sweet	Linden Lea	Diploid	2	2	2	1	1	1	1	1	1	1	0	1	2	2	0	0	0	2	0	1	2		0
Hains Red	Linden Lea	Diploid	0	1	1	1	1	1	0	1	1	1	0	0	2	1	0	2	2	0	2	1	2		0
Halberstadter Jungfernapfel	Brogdale	Diploid	0	1	1	1	2	1	2	0	1	2	0	1	0	1	1	0	2	1	1	2	2		0
Hambledon Deux Ans	Brogdale	Triploid	0	1	0	1	1	1	2	0	2	1	1	1	1	0	0	2	1	2	1	2	1		0
Hamblings Seedling	Brogdale	Triploid	1	2	1	2	1	1	2	0	1	1	1	0	1	0	0	1	1	0	9	1	0		1
Hannan Seedling	Brogdale	Diploid	1	1	1	1	2	1	0	1	1	1	0	0	2	1	0	1	1	0	0	1	1		0
Hanwell Souring	Brogdale	Triploid	1	1	1	2	1	0	2	1	1	9	1	0	2	1	0	1	1	0	0	9	1		2
Happisburgh	Brogdale	Diploid	0	1	0	0	1	1	1	1	0	2	0	0	2	1	0	2	2	1	1	2	2		0
Haralson	Brogdale	Diploid	2	2	2	2	2	1	0	0	1	2	0	0	2	0	0	2	2	1	0	2	2		0
Harang Alma	Brogdale	Diploid	1	1	0	1	2	0	2	1	1	2	1	0	2	1	2	0	2	1	0	2	2		0
Harberts Reinette	Brogdale	Triploid	1	1	1	2	2	0	1	0	1	1	0	0	1	1	1	1	1	0	0	1	1		0
Hared	Brogdale	Diploid	2	0	0	2	2	0	2	0	0	2	2	1	1	0	1	2	2	1	2	2	2		0
Harling Hero	Brogdale	Diploid	1	2	0	1	2	9	1	1	0	2	1	0	0	1	1	1	1	1	9	2	1		2
Harry Pring	Brogdale	Diploid	1	2	0	1	2	0	1	1	1	2	2	0	1	0	0	1	0	0	0	1	1		0
Harvest Festival	Brogdale	Diploid	1	2	0	0	2	1	2	1	1	2	1	0	2	0	0	0	1	1	0	2	1		0
Harvest Lemon	Brogdale	Diploid	0	2	2	0	1	0	1	0	1	0	0	0	2	1	0	2	9	0	2	1	0		1
Harvey	Brogdale	Diploid	1	2	1	1	2	0	2	0	0	2	2	9	2	1	1	1	1	0	0	2	1		1
Hatsuaki	Brogdale	Diploid	2	1	2	1	2	1	2	1	1	2	0	1	1	0	0	1	2	1	0	2	1		0
Haughtys Red	Brogdale	Diploid	1	0	0	1	2	0	1	1	0	2	1	2	1	1	1	2	1	0	0	1	2		0
Hawthornden	Brogdale	Diploid	1	1	1	1	2	1	1	0	1	2	1	9	1	1	0	1	2	0	2	2	0		1
Hazen	Brogdale	Diploid	1	0	0	1	2	1	2	1	1	2	2	1	1	1	1	1	2	1	1	1	1		0
Heather		Diploid	2	1	1	9	2	1	1	0	1	2	1	1	1	0	1	1	0	1	1	2	1		1
Hector MacDonald	Brogdale	Diploid	2	1	2	1	2	1	0	0	0	1	0	9	1	0	0	1	1	0	1	1	1		1
Hejocsabai Sarga	Brogdale	Diploid	0	2	0	1	2	1	2	1	2	1	0	1	0	0	0	1	1	1	0	0	2		0
Helios	Brogdale	Diploid	1	1	0	0	2	2	1	2	2	2	2	1	0	0	1	1	2	1	0	0	9		1
Henry Clay	Brogdale	Diploid	2	1	0	0	1	2	0	0	1	2	2	0	2	0	0	1	1	0	0	1	1		0
Herceg Batthyanyi Alma	Brogdale	Diploid	1	1	2	2	2	0	1	1	1	0	0	0	1	0	0	2	1	0	0	1	1		0
Hereford Broadleaf	Brogdale	Triploid	0	1	0	1	1	1	1	0	1	2	1	0	1	1	0	1	2	1	1	2	1		0
Hereford White	Brogdale	Diploid	1	2	0	0	1	1	1	2	0	1	0	0	2	9	0	2	2	0	1	1	1		1
Herefordshire Beefing	Brogdale	Diploid	0	1	1	1	2	1	1	0	1	2	1	1	2	2	1	0	0	0	1	1	1		0
Herefordshire Redstreak	Shepton Mallet Cider Apple Collection	Diploid	0	1	0	1	1	1	1	0	1	2	1	0	1	1	0	1	2	1	1	2	1		0
Herefordshire Russet	Brogdale	Diploid	2	2	2	1	2	0	1	0	2	1	0	1	2	1	0	0	2	1	0	1	1		0
Hereward Redstreak	Thatchers Exhibition	Diploid	1	1	1	1	2	0	0	1	1	2	1	1	1	1	0	2	1	0	0	1	2		0
Herma	Brogdale	Diploid	2	1	2	1	1	1	9	2	1	2	0	0	1	0	9	1	1	1	0	2	1		2
Herrings Pippin	Brogdale	Diploid	1	1	1	1	2	1	1	1	2	1	0	0	1	2	0	0	1	1	1	1	1		0
Hibbs Seedling	Brogdale	Diploid	1	2	1	1	2	1	0	9	2	1	1	0	2	2	0	0	2	2	0	1	1		1
Hibernal	Brogdale	Triploid	0	0	0	0	1	2	1	1	1	2	2	0	1	0	2	1	1	1	1	1	1		0
Hidala	Brogdale	Diploid	2	0	1	2	1	1	1	0	1	1	1	0	1	0	0	2	2	1	1	1	2		0
High View Pippin	Brogdale	Diploid	1	2	1	0	2	0	0	0	1	1	1	0	2	1	1	1	2	1	0	1	1		0
Histon Favourite	Brogdale	Diploid	1	1	1	1	2	1	2	0	0	1	1	0	1	0	1	1	1	0	1	1	1		0
Hitchin Pippin	Brogdale	Diploid	1	2	0	1	1	1	0	1	1	2	9	0	1	1	0	0	1	0	0	2	1		1
Hoary Morning	Brogdale	Diploid	1	1	2	1	2	0	1	1	1	0	1	0	2	1	1	1	1	1	0	1	0		0
Hockings Green	Brogdale	Diploid	1	1	2	0	1	0	1	0	1	1	1	0	1	9	1	0	2	0	0	2	2		1
Hodges Seedling	Brogdale	Triploid	0	1	1	1	1	1	0	1	1	1	1	0	2	1	1	1	2	1	1	2	1		0
Hogs Snout	Brogdale	Diploid	2	2	2	1	0	2	1	0	1	1	1	0	1	1	0	1	2	1	0	1	1		0
Holiday	Brogdale	Diploid	1	1	1	2	2	0	0	0	0	2	1	1	0	1	1	1	1	1	0	2	1		0
Holland Pippin	Brogdale	Diploid	1	1	1	2	2	0	0	0	0	1	1	0	1	0	1	2	2	1	0	1	1		0
Hollandbury	Brogdale	Diploid	0	2	1	0	0	1	1	1	1	2	2	0	1	0	1	1	1	1	1	2	0		0
Holstein	Brogdale	Triploid	2	1	1	1	9	1	1	1	1	1	0	0	2	2	0	1	2	1	0	1	1		1
Holstein Mahler	Brogdale	Triploid	2	1	1	1	9	1	1	1	1	1	0	0	2	2	0	1	2	1	0	1	1		1
Holstein Palloks	Brogdale	Triploid	2	1	1	1	9	1	1	1	1	1	0	0	2	2	0	1	2	1	0	1	1		1
Holstein sport	Brogdale	Triploid	2	1	1	1	9	1	1	1	1	1	0	0	2	2	0	1	2	1	0	1	1		1
Hommet	Brogdale	Diploid	0	2	0	1	1	1	1	1	0	2	1	1	0	1	0	1	2	1	0	2	1		0
Honey Pippin	Brogdale	Triploid	2	1	1	2	2	0	0	1	1	1	1	0	2	2	1	1	2	1	0	0	1		0
Honeygold	Brogdale	Diploid	1	2	1	1	2	1	9	0	1	2	0	1	2	1	9	1	2	0	0	1	2		2
Hoods Supreme	Brogdale	Diploid	2	1	1	1	1	1	0	2	2	1	1	0	0	2	0	1	0	2	0	1	0		0
Hope Cottage Seedling	Brogdale	Diploid	0	0	1	0	0	1	0	1	2	2	1	0	1	0	0	1	2	1	0	2	1		0
Horei	Brogdale	Triploid	1	1	0	0	2	1	9	1	1	2	0	1	2	1	9	1	2	1	0	1	1		2
Hormead Pearmain	Brogdale	Diploid	1	2	0	1	2	0	1	0	1	1	0	0	1	1	2	1	1	0	0	2	0		0
Horneburger Pfannkuchen	Brogdale	Triploid	1	1	1	9	2	0	2	0	1	2	2	0	1	1	1	1	2	0	1	1	1		1
Horsford Prolific	Brogdale	Diploid	2	0	0	1	2	0	1	0	2	9	1	0	1	1	1	1	2	1	0	1	2		1
Hosszufalusi	Brogdale	Diploid	0	1	1	1	1	1	1	1	2	2	0	9	2	0	1	1	0	1	0	0	2		1
Houblon	Brogdale	Diploid	1	1	1	2	2	0	0	2	2	1	1	0	1	1	0	1	2	1	0	0	0		0
Hubbards Pearmain	Brogdale	Diploid	2	1	1	2	2	1	0	0	0	1	0	0	2	0	0	1	1	0	0	1	1		0
Hubbardston Nonsuch	Brogdale	Diploid	1	2	1	1	2	0	1	1	1	0	0	1	2	1	0	2	1	0	0	1	1		0
Hume	Brogdale	Diploid	1	1	1	1	1	0	0	0	2	2	0	1	1	1	1	1	2	2	1	1	1		0
Hunter Kinkead Spy	Brogdale	Tetraploid	2	0	1	1	0	1	9	0	1	1	2	0	9	1	1	1	1	1	0	2	0		2
Hunter Melba	Brogdale	Tetraploid	0	1	1	1	1	1	0	1	0	2	1	1	2	0	1	2	1	1	0	1	2		0
Hunter Ottawa	Brogdale	Tetraploid	1	1	0	0	1	1	0	0	1	2	2	0	1	2	1	2	2	1	0	2	1		0
Hunter Sandow	Brogdale	Tetraploid	2	1	2	1	2	0	1	0	0	2	2	9	2	0	0	1	2	0	0	1	1		1
Hunter Spartan	Brogdale	Tetraploid	1	1	0	2	2	0	1	0	0	2	2	1	1	0	2	1	2	2	1	2	2		0
Hunthouse	Brogdale	Diploid	0	2	0	2	2	0	0	1	2	2	0	0	2	0	0	0	1	1	1	1	0		0
Hunts Early	Brogdale	Diploid	1	1	0	1	1	1	1	0	0	1	0	1	2	0	2	0	1	1	0	2	1		0
Idagold	Brogdale	Diploid	1	1	2	2	2	0	0	1	0	1	1	1	1	0	1	1	2	1	0	0	1		0
Idaho Delicious	Brogdale	Tetraploid	0	0	1	0	0	2	1	1	1	2	2	0	1	0	0	2	2	1	0	1	1		0
Idajon	Brogdale	Diploid	1	2	2	1	2	0	9	1	1	2	0	0	1	0	9	2	1	1	0	0	1		2
Idared	Brogdale	Diploid	1	2	2	2	2	0	0	1	1	2	0	0	1	0	1	2	1	2	0	1	1		0
Iduna	Brogdale	Diploid	0	2	1	0	2	0	2	0	0	2	0	1	1	1	0	0	2	0	1	1	1		0
Ildrod Pigeon	Brogdale	Diploid	0	1	1	1	1	1	0	1	1	1	1	1	1	1	0	1	2	1	0	2	2		0
Imperial Gala	Brogdale	Diploid	2	1	2	1	2	1	1	1	1	1	0	1	2	2	0	1	2	1	0	2	1		0
Imperiale	Brogdale	Diploid	0	1	1	0	1	2	2	0	0	2	1	0	1	1	0	1	2	2	0	1	1		0
Improved Ashmeads Kernel	Brogdale	Triploid	1	2	1	1	2	0	1	0	1	1	0	1	1	1	1	1	1	0	0	1	1		0
Improved Cockpit	Brogdale	Triploid	0	2	1	1	1	1	1	1	1	1	1	0	1	1	1	1	1	1	2	2	1		0
Improved Lambrook Pippin	Shepton Mallet Cider Apple Collection	Diploid	0	0	2	0	1	1	0	0	0	1	0	0	1	1	1	1	1	0	1	2	1		0
Improved Woodbine	Shepton Mallet Cider Apple Collection	Diploid	2	1	1	1	2	1	1	1	1	2	0	1	2	2	0	0	2	0	1	2	1		0
Indo	Brogdale	Diploid	1	1	0	2	2	0	1	2	1	2	1	1	1	1	0	2	2	1	1	2	2		0
Ingalls Pippin	Brogdale	Diploid	0	2	1	0	2	0	0	1	2	1	2	1	2	2	1	0	1	1	0	1	1		0
Ingalls Red	Brogdale	Diploid	1	1	0	0	2	0	0	0	1	2	2	0	1	0	0	2	1	0	0	2	2		0
Ingol	Brogdale	Diploid	1	2	1	1	2	1	1	0	0	1	1	1	2	0	0	1	2	0	1	2	0		0
Ingrid Marie	Brogdale	Diploid	2	2	1	1	2	1	1	1	1	0	1	0	1	1	0	1	2	0	1	1	0		0
Irish Peach	Brogdale	Diploid	0	1	1	1	2	1	1	1	1	2	0	0	1	1	0	2	2	1	1	2	2		0
Iron Pin	Brogdale	Diploid	1	1	1	1	1	1	1	1	0	1	2	0	1	2	1	1	2	1	0	2	2		0
Ironsides	Linden Lea	Diploid	1	2	2	1	2	0	0	2	0	1	0	1	1	1	1	2	1	0	0	1	2		0
Isaac Newtons Tree	Brogdale	Triploid	0	1	1	1	2	1	1	1	0	1	2	0	2	1	0	1	1	0	0	1	1		0
Ivette	Brogdale	Diploid	2	2	2	1	2	0	0	2	1	1	0	1	2	2	0	1	2	0	0	1	1		0
Ivo	Brogdale	Diploid	1	0	1	1	2	0	1	0	2	0	2	0	1	1	0	0	2	0	1	2	1		0
Izletes Zold	Brogdale	Diploid	0	1	1	2	1	1	0	0	1	2	1	2	1	0	0	1	2	0	0	1	1		0
Jac y Do	Welsh Collection	Diploid	1	1	0	0	1	1	0	2	1	1	1	0	2	1	2	1	1	1	1	2	2		0
Jacques Lebel	Brogdale	Triploid	1	2	1	1	1	1	1	1	1	1	1	1	1	1	1	0	2	1	0	2	1		0
Jacquet	Brogdale	Triploid	1	1	1	2	2	0	1	0	0	2	1	1	0	1	1	1	1	1	1	2	1		0
Jacquin	Brogdale	Diploid	0	0	0	1	2	0	9	0	2	2	1	0	2	0	9	1	1	1	0	1	1		2
Jafra	Brogdale	Diploid	1	1	1	1	1	1	2	1	1	2	0	1	2	2	0	1	2	2	1	2	0		0
Jamba 69	Brogdale	Diploid	1	1	2	1	2	0	9	1	1	2	1	0	2	0	9	2	1	0	0	1	1		2
James Lawson	Brogdale	Diploid	0	1	0	1	2	1	1	2	0	1	0	1	2	1	9	0	9	0	1	1	2		2
Jan Steen	Brogdale	Diploid	1	1	1	1	2	0	0	1	2	1	0	0	2	1	1	0	2	1	0	1	1		0
Jansen von Welten	Brogdale	Diploid	0	0	2	1	2	0	0	1	2	1	1	0	1	1	1	1	1	0	0	2	1		0
Jaszvadoka	Brogdale	Diploid	0	0	2	1	2	0	1	0	1	2	1	1	2	0	2	1	1	2	0	1	2		0
Jean Tondeur	Brogdale	Diploid	0	1	1	0	2	0	9	1	0	0	0	1	1	1	0	2	1	1	0	2	1		1
Jeanne Hardy	Brogdale	Diploid	1	1	1	2	1	2	1	1	1	2	1	1	1	0	0	2	2	1	1	1	1		0
Jefferis	Brogdale	Diploid	1	2	2	1	1	0	0	0	2	2	1	0	2	1	0	0	1	2	0	2	2		0
Jennifer	Brogdale	Diploid	0	2	1	0	2	0	1	0	1	2	2	1	1	1	9	1	9	2	1	1	0		2
Jennifer Wastie	Brogdale	Diploid	1	2	1	2	2	0	1	0	1	1	1	0	1	1	1	2	2	1	0	2	2		0
Jersey Beauty	Brogdale	Triploid	1	0	1	1	2	0	1	1	1	1	1	1	1	1	1	1	2	1	1	1	1		0
Jester	Brogdale	Diploid	1	1	1	1	2	0	1	0	0	2	0	1	1	2	0	0	2	1	1	2	1		0
Jewetts Fine Red	Brogdale	Diploid	1	0	1	1	1	1	0	0	0	2	1	0	1	2	0	2	1	1	0	2	1		0
JI 34127	Brogdale	Diploid	1	1	2	1	2	1	0	1	1	2	1	0	1	1	1	2	2	0	0	1	1		0
Jim Brian	Brogdale	Diploid	0	2	2	0	2	1	1	1	1	2	1	2	2	1	0	1	1	0	0	1	2		0
Jincoa Zagarra	Brogdale	Diploid	1	0	0	0	2	1	9	0	0	1	2	0	2	0	9	2	2	1	0	2	0		2
Joaneting	Brogdale	Diploid	1	2	1	0	1	0	2	0	0	2	1	1	2	1	1	1	2	1	0	0	9		1
Joanie	Linden Lea	Diploid	9	0	2	1	1	1	1	0	2	2	0	0	2	1	1	1	2	0	1	2	2		1
John Broad	Brogdale	Diploid	1	1	2	0	1	0	1	0	1	9	1	0	1	1	1	0	2	0	0	2	2		1
John Huggett	Brogdale	Diploid	1	1	0	1	1	1	1	1	1	1	0	2	1	1	0	1	0	2	0	1	1		0
John Standish	Brogdale	Diploid	1	2	1	1	1	1	1	1	1	2	1	0	1	0	1	1	2	1	1	2	2		0
John Waterer	Brogdale	Diploid	1	2	1	1	2	0	0	0	1	9	1	1	1	9	0	1	1	1	0	1	1		2
Johnson McIntosh	Brogdale	Tetraploid	0	2	1	1	2	0	0	0	1	2	1	0	1	1	1	1	2	1	0	2	1		0
Jolanka	Brogdale	Diploid	2	1	1	0	2	0	2	1	2	1	0	1	0	1	0	1	1	0	0	1	1		0
Jomured	Brogdale	Triploid	1	1	1	1	2	1	1	1	9	2	0	1	1	1	0	1	2	1	0	1	1		1
Jonadel	Brogdale	Diploid	2	0	1	2	2	0	1	0	0	2	1	0	1	9	1	2	2	2	1	2	2		1
Jonafree	Brogdale	Diploid	2	2	2	2	2	0	1	2	0	2	1	0	1	1	0	2	1	1	0	2	1		0
Jonagold Boerekamp	Brogdale	Triploid	1	1	1	1	2	1	1	1	1	2	0	1	1	9	0	1	2	1	0	1	1		1
Jonagored	Brogdale	Triploid	1	1	1	1	2	1	1	1	1	2	0	1	1	1	0	1	2	1	0	1	1		0
Jonagored Supra	Brogdale	Triploid	1	1	1	1	2	1	9	1	1	2	0	1	1	1	0	1	2	1	0	1	1		1
Jonalicious	Brogdale	Diploid	2	0	0	2	2	0	2	1	0	2	1	1	1	0	0	2	2	1	1	2	2		0
Jonamac	Brogdale	Diploid	1	1	1	1	2	0	0	0	0	2	1	0	1	1	1	2	2	1	0	2	1		0
Jonared	Brogdale	Diploid	2	1	2	2	2	0	1	1	0	2	0	0	0	0	0	2	2	1	0	1	2		0
Jonathan 1	Brogdale	Tetraploid	2	1	2	2	2	0	1	1	0	2	0	0	0	0	0	2	2	1	0	1	2		0
Jonathan 15 Welday	Brogdale	Tetraploid	2	1	2	2	2	0	1	1	0	2	0	0	0	0	0	2	2	1	0	1	2		0
Jonathan 19 Welday	Brogdale	Tetraploid	2	1	2	2	2	0	1	1	0	2	0	0	0	0	0	2	2	1	0	1	2		0
Jonathan 2	Brogdale	Tetraploid	2	1	2	2	2	0	1	1	0	2	0	0	0	0	0	2	2	1	0	1	2		0
Jonathan 3	Brogdale	Tetraploid	2	1	2	2	2	0	1	1	0	2	0	0	0	0	0	2	2	1	0	1	2		0
Jongrimes	Brogdale	Diploid	1	2	0	0	2	1	1	0	1	2	1	0	1	1	0	1	1	0	0	1	1		0
Jonica	Brogdale	Triploid	1	1	1	1	2	1	1	1	1	2	0	1	1	1	0	1	2	1	0	1	1		0
Jorayca	Brogdale	Triploid	1	1	1	1	2	1	9	1	1	2	0	1	1	1	0	1	2	1	0	1	1		1
Jored	Brogdale	Triploid	1	1	1	1	2	1	1	1	1	2	0	1	1	1	0	1	2	1	0	1	1		0
Josefine Kallehave	Brogdale	Diploid	1	1	1	1	1	1	0	0	1	2	1	0	0	1	9	1	9	1	1	1	1		2
Josegold	Brogdale	Diploid	1	1	1	1	2	1	9	1	1	2	0	1	1	1	0	1	2	1	0	1	1		1
Joseph Musch	Brogdale	Triploid	1	1	1	1	1	2	1	0	2	2	2	0	2	1	1	1	2	1	0	1	1		0
Josephine	Brogdale	Diploid	0	2	0	1	2	0	2	1	0	1	2	1	1	1	2	2	0	1	0	2	1		0
Josephine Kreuter	Brogdale	Diploid	0	0	1	0	2	0	0	0	2	2	1	1	2	1	0	1	2	9	0	1	2		1
Joybells	Brogdale	Diploid	1	1	1	1	2	1	1	0	2	1	1	1	1	1	0	0	2	1	1	1	1		0
Joyce	Brogdale	Diploid	0	1	9	0	1	1	9	0	0	2	2	0	0	1	1	1	1	1	0	2	0		2
Jubile dArgovie	Brogdale	Triploid	1	1	1	0	2	1	1	1	1	2	2	1	1	0	1	1	1	0	0	2	0		0
Julgrans	Brogdale	Diploid	0	2	0	1	2	0	1	0	2	1	1	1	0	1	2	1	2	0	0	2	2		0
Julyred	Brogdale	Diploid	1	0	0	0	2	0	0	1	2	2	2	1	1	0	2	1	2	1	2	1	1		0
Jumbo Ohrin	Brogdale	Diploid	1	2	0	1	2	1	1	2	0	2	0	1	2	0	0	1	2	0	0	1	2		0
June Crewdson	Brogdale	Diploid	0	9	0	1	2	0	0	0	1	2	1	0	2	1	0	2	2	2	0	9	2		2
Juno	Brogdale	Diploid	2	0	1	1	2	0	1	1	2	1	0	0	1	1	0	1	2	2	0	2	0		0
Jupiter	Brogdale	Triploid	2	1	1	2	2	0	1	1	1	1	1	1	2	1	1	1	2	1	1	1	1		0
Jupps Russet A	Brogdale	Diploid	1	2	1	1	1	1	9	2	1	1	0	0	2	0	9	2	2	0	0	2	2		2
Just Gyula	Brogdale	Diploid	1	0	1	1	2	0	9	0	1	2	1	0	1	0	1	0	2	2	0	1	2		1
Kaiser Franz Joseph	Brogdale	Diploid	1	1	1	1	1	0	0	0	2	1	2	1	2	0	0	1	0	0	0	2	0		0
Kaiser Wilhelm	Brogdale	Triploid	1	1	1	2	2	0	1	1	1	1	1	0	1	0	1	1	1	0	1	1	1		0
Kaiserapfel	Brogdale	Diploid	1	1	0	1	2	0	0	1	1	1	1	1	2	1	1	1	2	1	0	1	1		0
Kalco	Brogdale	Diploid	1	1	1	2	2	0	1	1	2	1	1	0	2	1	0	0	2	2	0	1	0		0
Kandil Sinap	Brogdale	Diploid	1	0	2	0	2	0	2	0	2	2	2	0	2	1	1	0	2	1	0	1	0		0
Kandile	Brogdale	Diploid	0	1	0	0	2	1	2	0	2	2	1	2	2	0	0	0	9	1	0	1	0		1
Kansas Queen	Brogdale	Diploid	2	1	2	0	1	1	9	1	0	2	0	0	2	1	2	2	2	0	0	1	2		1
Kapai Red Jonathan	Brogdale	Diploid	2	1	2	2	2	0	1	1	0	2	0	0	0	0	0	2	2	1	0	1	2		0
Karin Schneider	Brogdale	Diploid	2	2	1	1	2	1	1	1	1	0	1	0	1	1	0	1	2	0	1	1	0		0
Karina	Brogdale	Diploid	0	1	1	1	2	1	1	1	2	2	0	0	0	1	2	2	2	2	0	1	0		0
Karinable	Brogdale	Diploid	0	1	1	0	2	1	2	1	1	2	1	0	1	0	9	2	2	2	2	2	1		1
Karmen	Brogdale	Diploid	1	1	1	2	1	1	0	0	2	2	0	0	1	1	0	1	2	0	0	2	1		0
Karmijn de Sonnaville	Brogdale	Triploid	2	1	2	2	2	0	1	1	9	1	0	0	1	1	0	1	2	1	0	0	1		1
Karolka	Brogdale	Diploid	0	0	2	1	2	0	0	0	0	2	2	1	1	0	1	0	2	0	1	2	1		0
Kendall	Brogdale	Diploid	0	2	1	2	2	0	1	0	0	2	1	1	1	0	2	2	2	2	0	2	0		0
Kentish Fillbasket	Brogdale	Triploid	0	1	9	1	2	0	1	0	1	1	1	0	2	1	1	2	1	1	1	2	1		1
Kentish Quarrenden	Brogdale	Diploid	1	1	0	0	2	0	1	0	2	2	1	1	2	2	0	2	2	0	0	1	2		0
Kentucky Red Streak	Brogdale	Diploid	1	2	0	2	0	1	0	0	0	2	1	0	2	1	0	1	0	1	0	1	1		0
Kercsi Muskotaly	Brogdale	Diploid	0	1	1	1	2	0	0	0	0	2	1	2	2	0	1	0	9	1	0	1	1		1
Kerry Pippin	Brogdale	Diploid	2	1	1	0	1	2	1	0	0	2	1	0	2	1	2	1	1	0	0	2	1		0
Khoroshavka Alaya	Brogdale	Diploid	0	0	0	0	1	2	1	1	2	2	2	1	1	0	9	2	2	2	1	1	1		1
Kile	Brogdale	Diploid	0	2	1	2	2	1	1	0	1	2	0	0	0	1	1	1	1	0	1	2	1		0
Kilkenny Pearmain	Brogdale	Diploid	2	1	0	0	2	2	0	1	0	2	0	1	1	0	1	0	1	0	0	2	2		0
Kimball McIntosh	Brogdale	Tetraploid	0	2	1	1	2	0	0	0	1	2	1	0	1	1	1	1	2	1	0	2	1		0
King Albert	Brogdale	Diploid	2	0	1	1	1	1	1	0	0	1	1	0	1	1	9	2	1	1	1	1	1		1
King Byerd	Brogdale	Triploid	1	1	1	1	2	0	1	1	1	1	1	1	0	1	1	2	9	0	0	1	9		2
King Charles Pearmain	Brogdale	Diploid	1	1	0	1	2	0	2	1	1	1	1	0	1	0	1	0	1	0	0	2	1		0
King Coffee	Brogdale	Diploid	1	2	0	1	2	0	1	0	1	0	1	1	2	0	9	0	1	2	0	2	0		1
King Cole	Brogdale	Diploid	1	1	9	1	1	0	2	1	1	2	0	1	1	0	0	2	2	1	0	2	1		1
King Cox	Brogdale	Diploid	2	1	2	2	2	0	0	1	2	0	0	0	2	9	0	1	2	1	0	0	1		1
King David	Brogdale	Diploid	2	0	1	2	2	0	1	1	0	1	1	0	1	0	1	2	2	0	0	2	2		0
King George V	Brogdale	Diploid	2	2	1	1	2	0	1	0	1	1	0	0	2	1	0	1	0	1	0	0	0		0
King Jonagold	Brogdale	Triploid	1	1	1	1	2	1	9	1	1	2	0	1	1	1	0	1	2	9	0	1	1		2
King of Tompkins County	Brogdale	Triploid	1	0	1	1	2	0	0	1	1	1	1	1	0	0	0	2	1	1	0	0	1		0
King Russet	Brogdale	Diploid	1	1	1	1	0	0	1	0	1	1	0	0	1	0	1	0	2	0	0	2	0		0
Kings Acre Bountiful	Brogdale	Diploid	1	1	1	2	2	1	2	1	0	2	2	2	0	0	0	1	1	0	1	2	1		0
Kings Acre Pippin	Brogdale	Triploid	1	1	1	1	2	0	1	1	1	1	1	0	1	1	0	2	1	0	0	1	1		0
Kinkead Red Spy	Brogdale	Diploid	2	0	1	1	1	1	1	0	1	1	2	0	2	1	1	1	1	1	0	2	0		0
Kinrei	Brogdale	Diploid	2	1	0	1	2	0	2	0	1	2	1	2	2	1	1	2	2	2	1	2	2		0
Kirkes Lord Nelson	Brogdale	Triploid	0	1	1	0	2	9	1	1	1	2	1	1	1	0	0	1	0	1	0	2	1		1
Kis Erno Tabornok	Brogdale	Diploid	0	1	2	0	2	1	0	0	1	2	1	1	1	0	1	1	2	1	1	2	1		0
Kitchovka	Brogdale	Diploid	0	0	0	0	2	1	1	0	1	2	2	1	2	0	1	0	1	2	0	0	0		0
Klunster	Brogdale	Diploid	0	1	1	0	1	0	2	0	0	2	0	0	1	0	2	1	2	1	0	1	0		0
Knobby Russet	Brogdale	Diploid	0	1	0	1	2	0	1	0	1	2	1	0	2	1	0	0	2	2	1	2	2		0
Knotted Kernel	Shepton Mallet Cider Apple Collection	Diploid	1	2	2	1	1	1	1	0	2	2	2	0	1	2	1	0	2	0	0	2	1		0
Kolacara	Brogdale	Triploid	1	1	1	1	2	9	1	1	1	2	2	1	1	0	1	0	2	1	0	1	0		1
Konigin Sophiensapfel	Brogdale	Diploid	1	1	2	2	2	0	0	1	1	0	1	0	2	1	1	2	2	1	1	1	2		0
Koningin Juliana	Brogdale	Diploid	1	0	1	1	2	0	0	1	2	1	0	0	2	1	1	0	2	1	0	1	0		0
Korei	Brogdale	Diploid	2	1	1	1	2	1	2	1	0	2	1	1	1	0	1	1	2	1	1	2	1		0
Kortegaard Cox	Brogdale	Diploid	2	1	2	2	2	0	0	1	2	0	9	0	2	2	0	1	2	1	0	0	1		1
Kosmonaut	Brogdale	Diploid	1	1	2	1	1	2	0	1	1	2	0	0	2	0	0	1	0	0	1	1	0		0
Kougetsu	Brogdale	Diploid	1	1	1	1	2	0	2	1	0	2	0	1	1	0	0	1	2	0	0	2	1		0
Krasava	Brogdale	Diploid	2	1	1	1	2	1	0	1	2	1	1	0	0	0	0	1	2	2	1	2	0		0
Kretchmers Surprise	Welsh Collection	Diploid	1	1	1	1	2	0	0	1	0	2	1	1	2	9	0	1	2	2	0	2	1		1
Kronprinz Rudolf	Brogdale	Diploid	0	0	1	1	1	0	2	0	1	2	1	0	1	1	0	1	2	1	0	1	1		0
Krugers Dickstiel	Brogdale	Diploid	0	1	1	1	2	1	1	0	2	2	2	0	2	0	1	1	2	2	0	2	1		0
Kuldzhinka Krupnoplodnaya	Brogdale	Diploid	0	0	1	0	1	1	0	1	1	2	2	2	2	1	0	1	2	1	1	2	0		0
La Nationale	Brogdale	Diploid	1	1	1	2	1	1	1	0	1	1	0	0	1	0	2	1	2	1	0	1	1		0
Lady Henniker	Brogdale	Triploid	2	1	1	1	2	0	1	1	1	1	1	9	2	1	1	2	2	1	0	1	1		1
Lady Hollendale	Brogdale	Diploid	1	1	1	1	2	0	0	1	2	2	1	0	2	0	1	0	1	2	0	1	2		0
Lady Hopetown	Brogdale	Triploid	1	1	2	1	1	1	1	1	1	1	1	0	1	1	0	2	1	1	1	1	1		0
Lady Isabel	Brogdale	Diploid	1	2	1	1	2	1	0	1	1	2	1	1	2	2	0	2	2	0	0	0	1		0
Lady Lambourne	Brogdale	Diploid	1	1	1	2	1	1	1	1	2	1	0	0	0	1	1	1	2	0	0	1	1		0
Lady of the Lake	Brogdale	Diploid	1	1	0	0	2	1	2	0	1	2	1	0	1	0	1	1	2	1	0	2	1		0
Lady of the Wemyss	Brogdale	Triploid	0	9	1	1	1	1	1	1	1	1	1	9	2	1	1	1	2	0	0	2	1		2
Lady Sudeley	Brogdale	Diploid	1	1	2	0	1	1	9	0	0	1	1	1	2	0	1	1	0	2	0	1	1		1
Lady Williams	Brogdale	Diploid	0	1	2	1	1	1	0	1	1	2	1	2	2	2	0	1	2	1	0	2	2		0
Ladys Finger of Offaly	Brogdale	Triploid	1	0	2	1	1	1	1	1	1	1	2	0	2	0	0	1	1	1	1	1	1		0
Lagree	Brogdale	Diploid	1	1	0	0	2	0	1	1	2	2	2	1	2	0	1	1	2	1	1	9	2		1
Lakeland	Brogdale	Diploid	1	2	1	1	2	1	1	0	2	2	1	0	1	0	0	1	1	1	0	2	2		0
Lakes Kernel	Brogdale	Diploid	0	1	2	2	2	0	1	1	1	0	0	0	1	0	1	1	0	0	0	1	0		0
Lamb Abbey Pearmain	Brogdale	Diploid	1	1	1	1	2	0	2	0	0	2	0	1	1	0	0	2	2	0	0	1	1		0
Lambs Seedling	Brogdale	Diploid	1	1	1	1	2	0	0	1	2	1	0	1	2	2	0	0	2	2	0	0	0		0
Lancombe	Linden Lea	Diploid	1	0	2	0	2	0	1	1	2	1	1	1	2	2	1	1	2	2	2	1	2		0
Lancraig	Brogdale	Diploid	2	0	0	2	2	0	2	0	0	2	2	1	1	0	1	2	2	1	2	2	2		0
Landore	Welsh Collection	Diploid	1	2	2	0	2	0	2	1	1	2	2	0	2	1	1	2	2	0	0	2	1		0
Landsberger Reinette	Brogdale	Diploid	1	2	1	0	2	1	0	1	2	1	1	1	2	1	0	0	2	2	0	9	0		1
Lanes Prince Albert	Brogdale	Diploid	2	0	1	1	2	1	0	0	0	2	0	0	1	2	1	1	2	0	1	2	1		0
Langley Pippin	Brogdale	Diploid	1	0	1	1	2	0	1	0	2	0	0	0	2	1	1	1	2	2	0	1	2		0
Lappio	Brogdale	Triploid	0	1	1	1	2	0	2	0	1	2	2	2	1	0	1	1	2	2	9	2	1		1
Lass o Gowrie	Brogdale	Diploid	1	1	0	1	1	0	1	1	1	1	0	0	2	1	9	0	2	1	0	2	1		1
Lavina	Brogdale	Diploid	1	1	2	0	2	0	1	0	2	2	2	1	2	0	1	0	2	1	0	1	0		0
Lawfam	Brogdale	Diploid	1	1	1	2	2	0	1	0	1	2	0	1	2	1	1	0	2	1	0	2	1		0
Lawyer Nutmeg	Brogdale	Diploid	0	1	2	0	2	0	1	0	1	2	1	0	2	1	0	0	2	0	1	0	1		0
Laxtons Early Crimson	Brogdale	Diploid	1	1	0	1	1	2	1	0	1	1	1	0	1	2	2	1	1	0	1	2	1		0
Laxtons Favourite	Brogdale	Diploid	1	1	1	1	2	0	1	1	1	1	0	0	2	1	1	1	1	2	0	1	2		0
Laxtons Herald	Brogdale	Diploid	2	1	1	1	2	0	2	0	1	2	0	1	2	1	0	0	2	0	0	0	0		0
Laxtons Leader	Brogdale	Diploid	0	1	0	0	1	1	1	0	1	1	1	0	2	0	2	1	2	1	0	1	2		0
Laxtons Pearmain	Brogdale	Diploid	2	1	1	2	2	1	1	1	1	1	0	0	2	2	0	1	2	0	1	1	0		0
Laxtons Peerless	Brogdale	Diploid	2	1	1	1	2	1	1	1	2	2	1	0	1	0	1	1	1	1	0	1	1		0
Laxtons Pioneer	Brogdale	Diploid	1	1	1	1	2	1	0	1	2	1	0	1	2	2	1	0	0	1	1	1	1		0
Laxtons Rearguard	Brogdale	Diploid	1	1	1	2	2	1	1	0	2	0	1	1	1	1	0	1	2	1	0	1	1		0
Laxtons Reward	Brogdale	Diploid	1	1	0	2	2	2	1	2	1	1	1	0	2	2	0	0	2	1	0	0	1		0
Laxtons Royalty	Brogdale	Diploid	1	1	1	2	2	1	1	1	1	0	0	0	1	1	0	2	2	1	0	1	1		0
Laxtons Superb	Brogdale	Diploid	2	2	1	2	2	1	0	0	1	1	0	1	1	2	0	1	1	0	1	1	0		0
Laxtons Superb NFT clone	Brogdale	Diploid	2	2	1	2	2	1	0	0	1	1	0	1	1	2	0	1	1	0	1	1	0		0
Laxtons Triumph	Brogdale	Diploid	1	0	2	2	2	0	0	1	2	1	0	0	1	1	1	0	2	1	0	1	1		0
Laxtons Victory	Brogdale	Diploid	2	1	2	1	2	0	1	0	1	1	0	0	1	1	0	2	0	0	0	1	0		0
Leather Jacket	Brogdale	Triploid	1	1	1	2	0	1	1	0	1	2	2	0	2	1	1	2	2	1	0	2	1		0
Leathercoat	Welsh Collection	Diploid	2	1	1	0	2	0	0	0	1	2	1	0	1	0	2	2	2	2	0	2	2		0
Leathercoat Russet	Brogdale	Diploid	1	1	1	1	2	0	1	0	0	2	1	1	2	0	0	1	1	1	1	1	1		0
Lemoen	Brogdale	Triploid	0	1	1	1	1	1	2	1	1	2	1	1	2	1	1	0	2	1	0	1	0		0
Lemon Pippin	Brogdale	Diploid	0	2	1	1	2	0	1	1	0	1	1	0	2	1	0	1	1	2	0	1	1		0
Lemon Queen	Brogdale	Diploid	0	1	1	1	2	1	1	1	2	1	0	1	1	0	1	2	1	0	1	1	1		0
Leonard Lush	Brogdale	Diploid	0	0	0	1	2	0	2	0	2	2	0	0	1	0	0	1	2	0	1	2	2		0
Leonie de Sonnaville	Brogdale	Diploid	2	1	2	2	2	0	0	1	1	1	0	0	1	1	0	1	2	2	0	0	1		0
Levering Limbertwig	Brogdale	Tetraploid	2	1	1	2	2	0	1	1	1	2	1	0	2	0	0	2	1	1	0	1	1		0
Lewiss Incomparable	Brogdale	Diploid	1	1	1	1	1	1	1	0	0	1	1	0	1	0	0	2	1	0	0	1	2		0
Liberty	Brogdale	Diploid	0	2	1	2	1	0	1	1	0	2	1	1	1	0	1	1	1	2	0	2	1		0
Liddells Seedling	Brogdale	Diploid	0	2	1	0	1	1	1	1	1	2	2	0	2	1	9	0	2	1	0	1	2		1
Lille	Brogdale	Diploid	2	0	2	0	2	0	1	0	2	2	2	1	2	0	0	1	2	1	1	2	0		0
Lily Boxall	Brogdale	Diploid	1	2	1	0	2	1	1	1	1	2	0	2	2	9	0	1	2	1	0	1	1		1
Limelight	Brogdale	Diploid	2	1	2	2	2	2	0	1	2	1	0	1	2	2	0	0	2	0	0	0	0		0
Limoncella	Brogdale	Diploid	0	2	2	1	1	1	0	0	0	2	1	0	2	0	1	0	1	1	0	2	1		0
Linda	Brogdale	Diploid	1	1	0	1	2	0	0	0	2	2	1	1	1	0	0	1	2	0	0	2	1		0
Lindel	Brogdale	Diploid	2	1	0	2	2	0	1	0	1	2	2	1	1	0	0	1	2	0	1	2	1		0
line 1 1	Thatchers Exhibition	Diploid	1	1	0	1	1	1	2	2	0	2	1	0	2	1	0	1	1	0	0	2	1		0
line 106 21	Thatchers Exhibition	Not Known	0	1	0	2	2	2	0	1	1	2	0	0	1	2	2	0	2	0	1	1	1		0
line 106 8	Thatchers Exhibition	Not Known	1	0	1	2	2	1	1	2	2	2	0	0	0	1	0	0	2	1	2	2	0		0
line 11 53	Thatchers Exhibition	Not Known	1	0	1	2	0	2	0	2	2	1	0	0	1	2	1	0	2	0	2	2	0		0
line 11 59	Thatchers Exhibition	Not Known	1	0	1	2	2	1	1	2	1	1	0	0	1	1	0	1	2	1	2	1	0		0
line 12 26	Thatchers Exhibition	Not Known	0	1	0	0	1	0	2	1	1	2	1	0	2	1	1	1	2	0	2	2	2		0
line 12 52	Thatchers Exhibition	Not Known	2	1	1	1	0	1	1	2	1	1	1	0	2	0	0	0	1	1	1	2	0		0
line 13 108	Field Farm Nursery, Hereford	Not Known	1	0	2	2	1	1	1	0	1	2	0	1	0	0	0	0	1	1	2	2	0		0
line 13 122	Field Farm Nursery, Hereford	Not Known	2	1	1	2	1	1	1	0	1	1	0	1	2	1	0	1	1	0	1	2	0		0
line 13 133	Thatchers Exhibition	Not Known	1	2	1	1	2	1	1	2	2	1	0	1	2	2	0	0	2	0	0	1	0		0
line 13 151	Field Farm Nursery, Hereford	Not Known	1	1	1	2	0	2	1	0	1	1	1	0	1	1	0	1	1	1	1	2	1		0
line 13 172	Field Farm Nursery, Hereford	Not Known	1	1	1	1	2	0	1	1	0	2	1	0	1	0	0	1	1	0	0	2	0		0
line 13 175	Field Farm Nursery, Hereford	Not Known	1	1	1	1	0	2	0	2	0	2	1	0	1	0	0	0	1	0	0	2	1		0
line 13 177	Field Farm Nursery, Hereford	Not Known	2	1	1	1	2	0	1	0	1	2	1	1	1	1	1	0	1	0	2	2	2		0
line 13 20	Field Farm Nursery, Hereford	Not Known	0	1	1	1	2	1	0	1	1	2	2	0	0	2	0	0	1	0	1	1	1		0
line 13 51	Field Farm Nursery, Hereford	Not Known	1	0	1	0	1	1	0	2	0	2	1	0	2	1	0	0	1	0	0	2	0		0
line 13 57	Thatchers Exhibition	Not Known	2	1	1	1	2	1	1	0	1	2	1	1	1	0	1	1	0	1	1	2	1		0
line 13 60	Field Farm Nursery, Hereford	Not Known	1	1	1	0	0	2	1	1	0	2	0	1	2	2	1	1	0	0	1	2	0		0
line 13 76	Field Farm Nursery, Hereford	Not Known	1	1	2	1	0	2	1	2	1	2	1	0	1	0	0	0	0	1	2	1	0		0
line 13 85	Field Farm Nursery, Hereford	Not Known	2	1	1	1	1	0	0	0	1	1	1	0	1	1	0	1	1	0	0	1	1		0
line 2 39	Thatchers Exhibition	Not Known	1	1	2	1	2	0	1	2	1	2	0	1	1	2	0	0	0	0	0	1	1		0
line 3 13	Thatchers Exhibition	Not Known	0	0	1	2	1	1	0	1	0	2	0	0	1	2	1	0	2	0	2	2	1		0
line 3022	Brogdale	Not Known	2	1	1	2	1	1	1	1	2	1	1	0	2	1	1	1	1	1	0	1	9		1
line 3151	Brogdale	Not Known	2	1	2	2	9	1	1	0	1	1	1	0	2	1	1	0	2	2	0	1	0		1
line 4 20	Thatchers Exhibition	Not Known	1	0	2	1	1	1	1	2	1	2	1	0	2	2	0	0	0	1	0	1	0		0
line 4 24	Thatchers Exhibition	Not Known	2	0	2	2	0	2	2	1	1	2	0	1	1	1	0	0	1	1	2	2	0		0
line 5 36	Thatchers Exhibition	Not Known	0	1	1	1	1	1	2	1	0	1	1	0	2	1	0	0	2	1	2	2	1		0
line 6 52	Thatchers Exhibition	Not Known	2	1	1	1	1	1	1	0	1	1	1	0	1	1	0	1	9	0	1	2	0		1
line 6 56	Thatchers Exhibition	Not Known	9	1	1	2	1	2	0	2	1	1	0	1	1	1	0	1	2	0	0	1	0		1
line 642	Brogdale	Not Known	1	1	2	1	2	0	1	1	1	0	1	1	2	1	0	0	2	2	1	1	1		0
line 8 53	Thatchers Exhibition	Not Known	1	0	1	2	1	2	0	1	1	1	0	0	1	2	0	1	2	0	1	1	0		0
line 8 7	Thatchers Exhibition	Not Known	0	0	1	2	2	1	0	1	0	2	1	0	2	2	1	0	2	0	1	1	0		0
Lipton	Brogdale	Diploid	2	1	1	0	2	0	0	0	1	1	1	0	1	1	1	1	0	0	0	2	1		0
Llwyd Hanner Coch	Welsh Collection	Diploid	1	2	0	2	1	1	1	1	2	2	1	0	2	1	1	0	2	1	1	2	2		0
Lobo	Brogdale	Diploid	0	2	0	2	1	1	1	1	0	2	0	1	1	0	1	1	2	1	0	2	1		0
Loddington	Brogdale	Triploid	1	1	1	1	9	1	1	0	0	2	1	0	1	1	0	1	2	0	1	2	1		1
Loders M		Diploid	1	2	1	1	2	0	1	0	1	1	2	0	2	0	0	0	9	1	1	2	1		1
Loders P		Diploid	0	2	1	0	2	0	2	1	0	2	1	1	1	0	1	0	0	1	1	2	2		0
Lodgemore Nonpareil	Brogdale	Diploid	1	2	1	2	2	0	1	0	2	1	1	0	2	1	1	2	1	1	0	1	2		0
Lodi	Brogdale	Diploid	1	1	0	0	2	1	2	0	1	1	2	1	1	0	1	2	2	1	0	0	0		0
Lombarts Calville	Brogdale	Diploid	2	1	0	1	2	0	1	0	1	2	0	0	2	1	0	2	2	0	0	2	1		0
London Pearmain	Brogdale	Diploid	2	1	2	2	1	1	1	0	0	0	1	1	2	1	1	1	2	0	0	1	2		0
London Pippin	Brogdale	Diploid	2	1	1	1	1	1	1	0	1	2	2	0	2	1	1	2	2	1	0	2	0		0
Long Bider	Brogdale	Diploid	0	2	1	1	2	0	1	1	0	2	0	0	2	1	0	1	2	1	1	9	2		1
Longney Russet	Brogdale	Diploid	1	2	1	1	2	0	1	1	1	1	0	0	2	1	1	2	1	0	0	2	1		0
Longstart	Brogdale	Diploid	1	2	1	0	1	1	1	0	1	1	1	0	2	1	1	0	1	0	0	2	2		0
Loop Spy	Brogdale	Tetraploid	2	0	1	1	1	1	1	0	1	1	2	0	2	1	1	1	1	1	0	2	0		0
Loop Wealthy	Brogdale	Tetraploid	2	2	1	1	2	1	1	0	1	2	1	0	1	0	0	1	1	0	0	1	1		0
Lord Burghley	Brogdale	Diploid	2	0	1	2	2	0	1	1	0	1	1	1	1	1	0	2	1	0	0	1	1		0
Lord Clyde	Brogdale	Triploid	1	1	1	1	2	1	1	1	1	2	1	1	2	1	1	1	2	1	1	2	1		0
Lord Derby spur type	Brogdale	Diploid	0	2	2	0	1	0	1	0	1	0	0	0	2	1	0	2	1	0	2	1	0		0
Lord Grosvenor	Brogdale	Diploid	0	1	0	2	1	1	0	1	1	2	1	0	2	0	1	0	2	0	1	2	1		0
Lord Hindlip	Brogdale	Diploid	1	1	1	1	1	1	1	1	0	1	1	0	1	2	0	1	1	0	0	2	2		0
Lord Lambourne	Brogdale	Diploid	1	1	1	2	1	1	1	1	2	1	0	0	0	1	1	1	2	0	0	1	1		0
Lord Lennox	Brogdale	Diploid	0	1	0	2	2	0	1	0	1	2	1	0	2	1	0	1	1	1	0	2	2		0
Lord Rosebery	Brogdale	Diploid	1	1	1	2	2	1	1	0	1	2	1	1	2	2	1	2	2	0	1	2	1		0
Lord Stradbroke	Brogdale	Diploid	1	1	0	1	0	1	0	0	1	2	2	0	2	0	0	2	2	2	1	2	0		0
Lord Suffield	Brogdale	Diploid	0	1	1	2	1	1	2	1	2	2	1	0	2	0	1	1	2	0	1	2	1		0
Louiton	Brogdale	Diploid	0	1	1	1	2	0	0	2	1	1	1	1	2	1	0	1	2	0	0	1	1		0
Lovacka Reneta	Brogdale	Diploid	1	1	9	2	2	0	1	2	1	1	0	0	2	0	1	1	1	1	1	2	1		1
Love Beauty	Brogdale	Diploid	0	1	0	2	2	0	9	0	9	1	0	0	2	1	0	1	0	0	1	1	1		2
Lowland Raspberry	Brogdale	Diploid	1	2	1	0	2	1	2	1	1	2	1	0	1	1	1	1	2	0	1	2	1		0
Lucombes Pine	Brogdale	Diploid	0	2	0	2	2	0	2	1	1	2	2	9	2	1	9	1	2	2	1	2	2		2
Lucombes Seedling	Brogdale	Diploid	0	2	0	2	1	1	1	1	1	1	1	1	2	0	0	1	2	1	1	2	2		0
Lucullus	Brogdale	Diploid	2	2	2	2	2	0	0	1	1	1	0	9	1	1	9	2	2	1	0	1	1		2
Lundbytorp	Brogdale	Diploid	0	1	1	1	2	0	0	2	0	1	1	2	1	1	0	1	2	1	1	2	1		0
Luntersche Pippeling	Brogdale	Diploid	1	2	0	2	1	0	1	0	1	2	0	0	1	1	1	1	1	1	1	2	0		0
Luxemburger Renette	Brogdale	Triploid	0	1	1	1	2	0	0	0	1	1	0	1	1	1	0	1	1	1	1	2	1		0
Lynns Pippin	Brogdale	Diploid	1	2	2	2	2	0	0	1	1	1	1	0	2	2	0	1	9	1	0	1	1		1
Lysgolden	Brogdale	Diploid	1	2	1	0	2	1	1	1	1	2	0	2	2	1	0	1	2	1	0	1	1		0
Mabbotts Pearmain	Brogdale	Diploid	1	2	1	2	2	1	0	1	0	1	0	9	1	1	1	1	1	0	0	1	2		1
Macfree	Brogdale	Diploid	1	2	1	1	2	0	0	1	0	2	1	0	0	1	1	1	2	2	0	2	1		0
Macoun	Brogdale	Diploid	0	2	0	2	1	9	1	0	0	2	2	1	1	1	1	1	1	1	0	2	0		1
Macross	Brogdale	Diploid	0	2	1	0	1	1	1	1	0	2	2	0	2	2	1	1	2	1	0	1	0		0
Macwood	Brogdale	Diploid	0	2	0	1	2	0	0	0	0	2	0	0	2	0	0	1	2	1	0	2	2		0
Madoue Rouge	Brogdale	Diploid	0	0	1	1	2	0	2	0	1	2	2	0	2	0	2	2	2	1	0	2	2		0
Madresfield Court	Brogdale	Diploid	0	1	0	2	2	0	1	0	0	1	1	0	2	1	0	1	1	0	0	0	1		0
Magdalen	Brogdale	Diploid	2	2	2	0	1	1	0	0	1	2	2	9	2	1	9	1	2	1	0	1	0		2
Maggie Grieve	Brogdale	Diploid	0	1	1	0	0	2	1	0	1	2	2	0	1	2	1	0	2	0	0	1	1		0
Maggie Sinclair	Brogdale	Triploid	1	1	1	0	1	9	1	0	1	2	1	1	2	0	1	1	1	1	1	2	1		1
Maglemer	Brogdale	Diploid	0	2	1	1	2	1	0	0	0	2	2	0	1	0	1	1	0	1	0	2	2		0
Magnolia Gold	Brogdale	Diploid	1	2	1	0	2	1	0	1	0	1	0	1	2	2	1	1	2	1	0	2	1		0
Maid of Kent	Brogdale	Diploid	1	1	0	0	2	1	1	0	2	2	2	1	1	1	0	0	2	1	0	1	1		0
Maidstone Favourite	Brogdale	Diploid	1	1	0	0	1	2	2	1	2	2	0	1	1	0	0	0	1	1	1	2	0		0
Maltster	Brogdale	Diploid	1	1	1	1	1	1	1	0	0	2	0	0	1	1	1	1	0	1	0	1	1		0
Malus niedzwetzkyana	Worle Nursery	Diploid	0	2	0	0	0	1	0	2	2	2	0	1	2	1	2	1	2	0	2	2	2		0
Malus sieversii	Worle Nursery	Diploid	1	2	0	1	0	1	1	1	1	2	1	0	2	0	1	0	1	2	1	2	1		0
Malus sieversii seedling	Brogdale	Diploid	1	1	1	0	2	0	2	0	2	2	2	0	1	1	0	1	2	2	1	2	1		0
Mandan	Brogdale	Diploid	1	1	0	1	2	1	1	1	1	2	2	1	1	0	0	2	2	2	1	1	1		0
Manks Codlin	Brogdale	Diploid	1	1	1	0	1	1	2	0	0	2	2	0	1	2	0	1	2	2	0	1	1		0
Manningtons Pearmain	Brogdale	Diploid	1	1	1	1	2	1	1	0	0	1	0	0	2	1	9	1	9	0	0	1	0		2
Mantet	Brogdale	Diploid	0	1	0	1	2	1	1	1	0	2	2	0	2	2	0	2	1	1	0	1	1		0
Mareda	Brogdale	Diploid	2	1	1	1	1	1	0	1	1	2	1	0	1	1	1	2	1	2	0	2	1		0
Maren Nis	Brogdale	Diploid	1	1	0	0	2	0	1	0	2	1	0	1	1	1	1	2	2	1	1	2	1		0
Margil	Brogdale	Diploid	2	1	2	1	2	0	1	1	1	1	1	9	2	1	9	2	2	0	0	1	1		2
Marie Doudou	Brogdale	Triploid	0	1	1	1	2	1	1	0	0	1	1	0	0	1	0	1	1	1	9	2	1		1
Marie Joseph dOthee	Brogdale	Diploid	0	0	0	1	2	0	1	0	1	1	1	2	2	0	0	1	2	0	0	2	1		0
Marie Louise Ducote	Brogdale	Diploid	1	0	1	0	1	1	1	0	0	2	0	0	1	0	1	0	9	1	0	1	0		1
Marie Madeleine	Brogdale	Triploid	0	1	1	1	2	1	1	1	0	1	1	0	1	1	1	1	1	1	1	2	1		0
Marienwerder Gulderling	Brogdale	Diploid	0	1	1	1	2	0	9	0	2	1	1	0	2	0	0	1	1	0	0	2	2		1
Marlpits	Linden Lea	Diploid	0	2	0	0	2	2	0	1	0	1	2	0	2	0	1	1	2	1	0	2	2		0
Marnhull Mill	Linden Lea	Diploid	0	1	0	0	0	2	0	1	1	2	0	0	2	1	1	1	2	0	2	1	1		0
Marosszeki Piros Paris	Brogdale	Diploid	1	1	1	0	2	0	2	0	0	2	1	0	2	0	9	0	9	0	0	2	1		2
Marriage Maker	Brogdale	Diploid	1	1	0	2	2	0	1	0	0	2	1	1	1	1	1	2	2	0	0	1	1		0
Marroi Rouge	Brogdale	Triploid	0	1	0	1	9	1	2	0	0	1	1	0	0	1	1	1	1	1	0	2	1		1
Marstar	Brogdale	Diploid	2	1	1	2	2	0	2	1	0	2	1	1	0	0	0	2	2	2	1	2	2		0
Marston Scarlet Wonder	Brogdale	Diploid	1	1	1	2	1	1	1	1	1	2	1	0	1	0	1	2	1	0	0	1	0		0
Martin Becker	Brogdale	Diploid	1	1	0	2	2	0	2	0	0	1	0	0	1	0	2	1	0	0	0	1	1		0
Martini	Brogdale	Diploid	1	1	1	0	2	0	2	0	0	2	1	0	2	0	1	0	2	0	0	2	1		0
Martins Kernel	Brogdale	Diploid	0	2	1	2	2	0	0	1	0	1	2	0	2	1	1	2	2	1	0	1	1		0
Mary Barnett	Brogdale	Diploid	2	2	1	2	1	1	0	1	2	1	0	0	1	1	1	1	0	1	0	1	0		0
Mary Green	Brogdale	Diploid	2	2	2	2	1	2	1	0	1	2	0	0	1	0	0	1	1	0	0	0	1		0
Mary Hamilton	Brogdale	Diploid	1	0	1	0	1	1	1	0	0	2	1	0	2	0	0	1	1	0	0	1	1		0
Masons Pippin	Brogdale	Diploid	2	2	1	2	2	0	0	0	1	1	1	0	1	2	0	1	2	1	1	1	2		0
Mate Denes Dr	Brogdale	Diploid	1	0	1	0	1	0	1	1	0	2	2	0	1	0	0	0	2	2	0	2	2		0
Mather	Brogdale	Tetraploid	2	2	1	1	1	0	1	0	1	1	1	0	1	1	1	1	1	1	1	2	1		0
Maundy	Brogdale	Diploid	0	0	1	2	1	0	2	1	1	2	1	0	0	0	0	1	1	0	1	2	2		0
Mauss Reinette	Brogdale	Diploid	1	2	1	2	2	1	1	0	0	2	0	1	1	0	9	0	9	1	0	2	2		2
Maxton	Brogdale	Diploid	2	2	1	2	2	1	0	0	1	1	0	1	1	2	0	1	1	0	1	1	0		0
May Beauty	Brogdale	Diploid	0	1	2	0	2	1	1	1	1	1	0	0	1	0	2	1	0	1	0	2	2		0
May Queen	Brogdale	Diploid	0	1	0	2	1	0	1	0	1	2	1	0	0	1	9	1	9	0	0	2	1		2
Maypole	Brogdale	Diploid	0	2	1	1	2	0	0	0	2	2	0	1	1	0	0	0	2	0	0	2	2		0
McCutcheon	Brogdale	Diploid	1	1	0	2	2	0	1	0	0	2	2	0	1	0	0	2	2	2	1	2	2		0
McIntosh	Brogdale	Diploid	0	2	1	1	2	0	0	0	1	2	1	0	1	1	1	1	2	1	0	2	1		0
McLellan	Brogdale	Diploid	2	2	2	1	2	0	1	1	1	1	1	1	1	0	0	2	2	0	1	2	1		0
McLivers Winesap sport	Brogdale	Diploid	2	2	2	1	2	0	1	1	1	1	1	1	1	0	0	2	2	0	1	2	1		0
Meads Broading	Brogdale	Triploid	1	9	1	1	2	1	1	0	1	2	1	0	1	1	0	1	1	0	0	2	1		1
Measdays Favourite	Brogdale	Triploid	1	1	1	1	2	1	2	1	1	1	1	0	1	0	1	1	2	1	0	2	1		0
Medina	Brogdale	Diploid	2	0	1	1	2	1	2	1	0	1	1	1	1	0	2	2	2	1	1	1	2		0
Megumi P20A12	Brogdale	Diploid	2	1	1	2	2	0	1	2	0	2	0	0	1	0	0	1	2	1	0	1	2		0
Meku	Brogdale	Diploid	1	1	1	0	2	0	2	0	1	2	0	1	1	1	1	2	2	0	0	9	0		1
Mela Carla	Brogdale	Diploid	0	1	1	2	1	0	1	0	1	2	2	1	2	0	1	1	2	1	0	1	0		0
Melba	Brogdale	Diploid	0	1	1	1	1	1	0	1	0	2	1	1	2	9	1	2	1	1	0	1	2		1
Melkappel	Brogdale	Diploid	1	1	0	0	2	0	1	1	2	1	0	0	2	2	0	0	2	1	0	1	0		0
Melmoth	Brogdale	Diploid	0	2	1	1	2	1	0	0	0	2	1	0	1	1	0	2	1	1	0	2	1		0
Melon	Brogdale	Diploid	1	1	2	2	2	0	1	0	0	2	2	1	1	1	1	0	0	1	0	2	1		0
Meran	Brogdale	Diploid	2	1	2	1	2	1	2	1	0	2	0	1	1	0	0	1	2	0	0	2	1		0
Mercer	Brogdale	Diploid	0	2	1	0	1	2	1	1	1	1	1	0	1	1	0	1	2	0	0	2	1		0
Mere de Baia	Brogdale	Diploid	2	0	9	1	2	0	0	2	1	0	2	0	2	1	0	2	1	1	0	0	1		1
Meri de Saminta	Brogdale	Diploid	0	1	1	2	2	0	2	0	1	2	1	1	1	1	0	2	1	0	1	2	1		0
Meridian	Brogdale	Diploid	2	1	1	1	2	0	0	2	2	1	0	0	2	1	0	1	2	1	0	0	1		0
Merlyn	Brogdale	Diploid	2	1	2	1	2	0	0	1	2	2	1	0	2	1	1	2	2	1	0	2	0		0
Merrigold	Brogdale	Diploid	2	2	1	1	1	2	1	1	0	2	0	0	1	1	1	0	2	1	1	1	1		0
Mers Bryan	Brogdale	Diploid	0	0	1	1	2	0	0	1	1	1	0	1	2	0	0	1	0	0	0	1	1		0
Merton Delight	Brogdale	Diploid	2	0	2	2	2	0	0	0	1	1	0	0	2	1	0	0	2	1	0	0	1		0
Merton Knave	Brogdale	Diploid	1	2	1	2	2	1	0	1	2	1	0	0	1	2	1	1	2	1	1	1	2		0
Merton Pearmain	Brogdale	Diploid	2	1	1	2	2	0	0	1	1	1	0	1	2	2	0	2	2	0	1	1	1		0
Merton Pippin	Brogdale	Diploid	2	1	2	2	1	1	1	0	1	1	0	0	2	1	0	2	2	2	0	0	1		0
Merton Prolific	Brogdale	Diploid	2	1	1	2	1	1	0	1	1	1	0	0	2	1	0	1	1	1	0	1	0		0
Merton Reinette	Brogdale	Diploid	2	2	1	2	2	1	1	2	2	0	0	0	2	2	0	0	2	1	0	1	1		0
Michinoku	Brogdale	Diploid	1	2	2	1	2	1	0	0	0	2	1	1	1	0	1	1	2	0	1	2	1		0
Michotte	Brogdale	Diploid	2	0	1	1	2	0	9	2	1	1	2	0	2	0	9	1	2	1	1	2	1		2
Milfor	Brogdale	Diploid	1	0	1	0	1	1	0	0	1	2	1	0	1	0	0	1	1	1	1	2	2		0
Millers Seedling	Brogdale	Diploid	0	2	0	1	1	1	0	0	0	2	2	1	2	1	0	0	1	1	1	2	1		0
Millet	Brogdale	Diploid	2	2	0	0	2	1	1	2	1	2	2	1	2	1	1	2	2	1	2	2	2		0
Milton	Brogdale	Diploid	2	2	1	1	2	0	2	0	0	2	1	2	1	0	0	1	2	0	1	2	9		1
Mimi	Brogdale	Diploid	2	2	2	2	2	0	0	1	1	1	0	0	1	1	0	2	2	0	0	0	1		0
Miniers Dumpling	Brogdale	Triploid	1	1	1	1	1	0	2	0	1	2	2	1	1	1	0	0	2	1	1	2	2		0
Minister von Hammerstein	Brogdale	Diploid	1	1	1	1	2	1	1	1	2	1	1	1	1	2	0	1	2	2	0	2	1		0
Minjon	Brogdale	Diploid	1	2	1	1	2	1	9	0	1	2	1	0	0	0	9	0	1	1	0	1	2		2
Minnesota Russet	Brogdale	Diploid	2	2	1	1	1	2	2	1	2	2	1	1	1	1	1	0	1	0	1	0	2		0
Minshull Crab	Brogdale	Triploid	1	2	1	1	2	1	1	1	1	1	2	0	1	1	1	1	2	1	9	2	0		1
Mio	Brogdale	Diploid	1	2	0	2	2	0	1	0	0	2	1	0	1	1	1	1	2	0	1	1	1		0
Misen Jaromerska	Brogdale	Triploid	1	1	1	1	1	1	1	0	1	2	1	9	1	1	1	1	1	1	0	2	1		1
Miskolci Kormos	Brogdale	Diploid	0	2	1	0	1	1	1	0	1	2	0	1	2	0	2	0	0	0	0	2	1		0
Missing Link	Brogdale	Diploid	1	2	0	1	2	0	1	1	2	2	0	0	2	2	1	1	1	0	0	2	2		0
Mitchelsons Seedling	Brogdale	Diploid	2	0	0	1	2	0	1	0	2	2	1	0	1	1	1	1	2	1	0	1	2		0
MM2	Linden Lea	Diploid	1	1	0	0	2	0	1	1	2	2	0	0	2	2	0	2	1	1	1	2	0		0
MN 1695	Brogdale	Diploid	2	1	0	0	2	1	9	0	1	2	2	0	1	0	9	0	2	2	0	1	1		2
Molleskov	Brogdale	Diploid	2	1	0	1	1	1	1	0	0	1	2	0	2	0	1	1	2	1	0	1	2		0
Monarch	Brogdale	Diploid	1	2	0	1	1	2	2	2	1	2	0	1	0	1	0	0	1	1	0	0	1		0
Monks Golden Pippin	Brogdale	Diploid	1	0	0	0	1	1	1	0	0	2	1	1	1	1	1	2	1	1	0	1	2		0
Montfort	Brogdale	Diploid	1	2	2	1	2	0	2	0	1	2	0	0	1	1	0	2	2	1	0	1	2		0
Moores Seedling	Brogdale	Diploid	2	0	1	2	2	0	9	2	0	2	0	1	0	0	9	2	2	0	1	1	1		2
Morkrod	Brogdale	Triploid	1	1	0	1	2	0	1	1	1	2	2	0	1	0	1	1	1	1	1	2	2		0
Morleys Seedling	Brogdale	Diploid	1	2	1	1	0	1	2	0	1	1	0	0	2	1	0	2	2	0	1	0	0		0
Morriss Russet	Brogdale	Diploid	1	2	2	2	2	0	1	0	1	1	0	0	1	0	0	2	1	1	0	2	2		0
Mors de Veau	Brogdale	Diploid	0	1	0	2	2	0	1	0	0	1	0	0	1	2	0	0	1	1	0	2	1		0
Mosss Seedling	Brogdale	Diploid	1	1	1	1	2	0	1	2	0	1	0	0	1	1	0	2	2	1	0	1	1		0
Mother	Brogdale	Diploid	1	1	2	0	2	1	1	1	2	2	2	9	2	0	0	1	2	1	0	1	1		1
Mount Rainier	Brogdale	Diploid	0	1	1	1	2	0	0	0	0	1	0	0	1	1	0	1	2	1	1	2	2		0
MP3	Linden Lea	Diploid	1	1	0	1	2	0	0	1	2	2	2	0	1	2	0	0	1	0	2	2	1		0
Mrs Barron	Brogdale	Diploid	0	2	1	0	1	1	9	1	2	1	2	1	1	1	9	2	1	1	0	0	1		2
Mrs Lakemans Seedling	Brogdale	Diploid	1	1	1	2	1	1	1	1	1	2	0	0	1	9	0	1	1	0	1	1	1		1
Mrs Phillimore	Brogdale	Diploid	1	1	0	1	2	0	2	0	0	0	1	0	1	0	0	1	2	0	1	1	0		0
Munster Tulip	Brogdale	Diploid	1	1	2	1	2	0	2	0	0	2	1	2	2	2	1	0	1	2	0	1	1		0
Muntenesti	Brogdale	Diploid	1	0	1	2	2	0	1	1	0	2	0	0	2	1	0	2	2	1	0	2	1		0
Murasaki	Brogdale	Diploid	2	1	1	2	2	0	1	1	0	2	1	1	1	0	0	2	2	0	1	1	2		0
Murfitts Seedling	Brogdale	Diploid	0	2	1	0	2	1	0	1	0	1	1	1	1	1	1	1	1	0	1	2	1		0
Muscadet de Dieppe	Brogdale	Diploid	0	2	0	0	1	1	1	1	1	2	1	0	1	0	1	1	2	1	1	2	1		0
Museau de Lievre	Brogdale	Diploid	1	0	1	0	2	0	1	1	1	2	1	1	2	0	1	1	2	1	0	2	1		0
MUSHY EATER	Private Garden	Diploid	1	1	1	2	2	0	1	0	0	1	0	1	1	1	1	1	1	0	0	1	1		0
Mutsu	Brogdale	Triploid	1	1	1	1	2	1	1	1	1	2	0	1	2	1	0	1	2	1	0	1	9		1
Mutsu spur type	Brogdale	Triploid	1	1	1	1	2	1	1	1	1	2	0	1	2	1	0	1	2	1	0	1	1		0
Nancy Jackson	Brogdale	Diploid	1	0	2	1	2	1	1	2	1	1	0	0	1	1	1	1	0	0	0	2	9		1
Nanny	Brogdale	Diploid	1	0	1	0	2	0	1	1	0	2	9	0	0	1	0	2	9	0	1	2	1		2
Nant Gwrtheryn	Welsh Collection	Diploid	2	1	1	0	2	0	1	0	1	2	1	0	1	2	1	1	1	1	1	1	2		0
Nelsons Codlin	Brogdale	Diploid	0	1	1	1	1	1	1	1	1	1	1	1	2	1	1	1	2	0	0	2	1		0
Nemes Sovari Alma	Brogdale	Diploid	0	1	1	1	2	1	9	1	1	1	1	1	1	1	1	1	1	1	1	2	1		1
Nemes Szercsika Alma	Brogdale	Triploid	1	1	0	0	2	1	2	1	1	2	1	1	2	0	0	2	0	1	0	2	2		0
Nemtesc cu Miezul Rosu	Brogdale	Diploid	0	1	0	1	2	0	1	0	1	1	1	1	1	1	1	1	1	0	0	0	0		0
Neue Goldparmane	Brogdale	Diploid	1	2	0	0	1	0	1	1	1	2	0	0	1	1	0	0	2	1	0	2	1		0
New Bess Pool	Brogdale	Diploid	1	2	0	1	2	0	0	1	0	1	0	0	1	0	2	0	1	1	0	1	1		0
New Fuji	Brogdale	Diploid	2	0	0	1	2	0	2	1	0	2	1	1	1	1	0	2	1	1	1	1	1		0
New Hawthornden	Brogdale	Diploid	1	2	1	1	2	0	1	0	0	2	2	0	2	1	0	1	2	0	1	2	0		0
New Jonagold	Brogdale	Diploid	1	1	1	1	2	1	1	1	9	2	0	1	1	1	0	1	2	1	0	1	1		1
New Rock Pippin	Brogdale	Diploid	1	2	2	1	1	1	1	0	1	0	1	1	1	1	1	2	2	0	0	2	0		0
New York	Brogdale	Tetraploid	1	1	1	1	2	0	1	1	9	1	1	1	2	1	1	1	1	1	1	2	1		1
Newgold	Brogdale	Diploid	0	1	0	1	0	0	2	1	1	2	0	1	1	1	0	2	2	2	0	1	1		0
Newton Wonder	Brogdale	Diploid	1	1	1	2	1	1	1	1	1	2	1	0	1	0	1	2	1	0	0	1	0		0
Newtosh	Brogdale	Diploid	0	2	1	1	2	0	0	0	1	2	1	0	1	1	1	1	2	0	1	2	1		0
Newtown Pippin	Brogdale	Diploid	1	1	1	1	2	1	0	1	1	1	0	0	2	1	0	2	1	0	0	1	2		0
Newtown Spitzenburg	Brogdale	Diploid	1	2	1	2	2	0	0	1	2	2	9	0	1	1	1	2	0	1	0	2	2		1
NFT 1	Brogdale	Diploid	2	2	0	0	1	1	0	1	2	2	1	0	1	1	0	2	0	1	1	1	1		0
Niagara	Brogdale	Diploid	0	1	1	1	2	1	1	0	1	2	1	0	0	1	0	0	1	2	1	1	0		0
Nicogreen	Brogdale	Diploid	2	2	2	0	2	0	0	0	1	2	0	2	2	1	0	0	1	0	0	1	1		0
Nicoter	Brogdale	Diploid	2	1	1	1	2	1	1	1	1	1	0	0	2	1	0	1	2	1	0	1	1		0
Nigde	Brogdale	Diploid	0	1	0	0	1	0	1	0	1	2	0	1	2	0	0	1	2	0	1	2	0		0
NO 1 LOWER	Shepton Mallet Cider Apple Collection	Diploid	0	1	0	0	0	2	1	1	2	2	0	1	1	2	1	0	1	1	1	2	2		0
NO 2 UPPER	Shepton Mallet Cider Apple Collection	Diploid	0	1	0	0	0	2	1	1	2	2	0	1	1	2	1	0	1	1	1	2	2		0
No Pip	Brogdale	Diploid	1	1	2	1	0	2	1	0	1	2	0	0	2	1	1	1	2	0	0	1	2		0
Nobil de Geoagiu	Brogdale	Triploid	0	1	1	0	2	0	1	1	1	2	1	1	1	0	1	0	1	1	1	9	2		1
Nolan Pippin	Brogdale	Diploid	1	2	1	1	2	0	1	0	1	1	0	1	1	0	1	1	1	0	0	1	2		0
Nonpareil	Brogdale	Diploid	1	2	2	1	2	0	1	1	1	0	0	0	2	0	0	2	1	0	0	1	1		0
Nonsuch Park	Brogdale	Diploid	1	2	1	1	2	0	1	0	1	1	1	0	1	0	1	2	2	1	0	1	1		0
Norfolk Beauty	Brogdale	Diploid	9	2	1	1	2	1	2	0	0	2	2	9	2	1	1	1	2	0	1	2	1		2
Norfolk Beefing	Brogdale	Triploid	0	1	1	1	2	1	1	0	1	2	1	0	1	1	1	1	2	0	0	2	1		0
Norfolk Royal	Brogdale	Diploid	2	2	1	1	2	1	1	0	2	2	1	0	1	1	1	1	2	0	0	0	1		0
Norfolk Royal Russet Sport	Brogdale	Diploid	2	2	1	1	2	1	1	0	2	2	1	0	1	1	1	1	2	0	0	0	1		0
Noris	Brogdale	Diploid	1	2	0	1	1	2	2	0	1	2	0	0	1	1	1	2	1	1	0	1	2		0
Normans Pippin	Brogdale	Diploid	1	2	1	1	1	1	2	1	1	0	1	0	2	1	0	1	0	0	0	1	2		0
North Pembrokeshire Russet	Welsh Collection	Diploid	0	1	0	0	1	1	1	1	2	2	2	1	2	2	2	1	2	1	1	2	1		0
Northern Greening	Brogdale	Diploid	2	2	1	2	1	1	1	1	0	2	0	0	2	0	0	2	0	0	0	1	1		0
Northland Seedling	Brogdale	Diploid	1	1	2	2	2	9	0	0	1	1	1	0	2	2	0	2	2	0	1	1	0		1
Notarisappel	Brogdale	Triploid	0	1	0	1	1	0	2	1	0	2	1	0	1	1	1	0	2	1	1	2	1		0
Nottingham Pippin	Brogdale	Diploid	0	1	1	1	2	1	1	1	2	1	0	1	1	0	1	2	1	0	1	1	1		0
Nova Easigro	Brogdale	Diploid	1	0	1	2	2	0	1	0	1	2	1	0	1	0	1	2	2	1	1	2	2		0
Novamac	Brogdale	Diploid	0	2	2	0	2	0	0	0	1	2	1	0	2	1	0	0	2	0	0	1	2		0
Nured Rome	Brogdale	Diploid	1	2	2	0	2	0	1	1	1	1	0	0	2	2	1	2	1	1	0	1	2		0
Nutmeg Pippin	Brogdale	Diploid	0	2	1	1	2	0	1	2	2	1	1	0	1	0	0	1	2	0	1	1	2		0
Oaken Pin	Brogdale	Diploid	1	1	1	9	2	0	1	1	0	9	2	1	0	1	0	2	2	0	0	0	1		2
Obelisk	Brogdale	Diploid	1	2	1	1	2	0	1	0	1	1	1	1	1	1	0	1	2	2	0	2	1		0
Oberlausitzer Muskatrenette	Brogdale	Diploid	1	1	1	2	2	0	1	1	2	1	1	0	2	1	1	2	0	0	0	1	1		0
Odin	Brogdale	Diploid	2	2	1	0	2	2	1	2	1	1	0	1	1	1	0	0	2	1	1	2	1		0
Ohio Nonpareil	Brogdale	Triploid	2	2	1	1	2	1	1	0	2	2	1	0	1	1	1	1	2	0	0	0	1		0
Ohm Paul	Brogdale	Diploid	0	2	1	0	2	1	0	1	1	2	2	0	0	0	0	2	2	1	0	9	1		1
Old English Round	Brogdale	Triploid	1	1	1	1	1	1	1	9	2	1	1	0	1	1	0	0	2	0	1	1	1		1
Old Fred	Brogdale	Diploid	1	1	2	0	1	1	1	1	1	2	0	0	2	0	1	2	2	1	0	1	0		0
Old Pearmain	Brogdale	Diploid	2	1	1	1	2	0	1	0	1	1	1	0	1	1	0	2	1	1	0	2	2		0
Old Rock Pippin	Brogdale	Diploid	0	2	1	1	2	0	1	0	0	9	2	0	1	0	2	1	1	0	0	0	1		1
Old Somerset Russet	Brogdale	Diploid	0	2	1	2	1	1	1	1	1	1	0	0	1	0	1	2	2	1	0	1	1		0
Omont	Brogdale	Triploid	0	1	0	0	1	1	1	1	1	2	2	0	1	0	1	0	2	1	1	2	1		0
Opal	Brogdale	Diploid	1	2	0	1	2	1	1	0	2	2	2	0	1	2	1	0	2	0	1	1	2		0
Opalescent	Brogdale	Diploid	2	1	2	2	2	0	0	1	1	0	0	0	2	0	0	1	2	0	0	1	0		0
Opetian	Brogdale	Diploid	1	2	0	1	2	0	2	1	2	2	1	0	1	2	1	2	1	1	1	2	2		0
OR51T86	Brogdale	Diploid	1	2	2	1	2	0	1	2	1	2	0	0	1	1	2	2	1	2	0	1	2		0
Orange Goff	Brogdale	Diploid	1	1	0	2	1	2	2	0	2	2	2	9	1	1	9	2	2	1	0	2	1		2
Orangenburg	Brogdale	Diploid	1	2	1	2	2	0	0	2	2	1	1	0	2	2	0	0	2	1	0	0	0		0
Oranje de Sonnaville	Brogdale	Triploid	2	1	2	2	2	0	1	1	1	1	0	0	1	1	0	1	2	1	0	1	1		0
Oregon Spur	Brogdale	Diploid	2	0	9	2	2	0	2	0	0	2	2	1	1	0	1	2	2	1	2	2	2		1
Orenco	Brogdale	Diploid	1	0	1	1	2	0	1	9	2	0	9	0	1	1	0	0	2	0	1	2	1		2
Orin	Brogdale	Diploid	0	2	1	1	2	1	2	1	1	2	0	1	2	1	0	1	2	0	1	1	2		0
Oriole	Brogdale	Diploid	1	2	0	1	2	1	1	0	1	2	2	1	1	1	0	1	1	0	0	1	1		0
Orleans	Brogdale	Diploid	2	1	1	2	2	1	2	1	0	9	2	1	2	0	0	2	2	1	1	1	1		1
Ortley	Brogdale	Diploid	0	1	1	1	2	0	1	2	1	1	1	0	2	1	0	2	1	1	0	1	0		0
Osborne	Brogdale	Diploid	1	1	0	2	2	0	1	0	0	2	1	0	2	1	0	1	2	0	1	2	2		0
Osennee Polosatoe	Brogdale	Diploid	0	9	1	0	2	1	1	1	1	2	2	1	1	0	1	1	2	0	0	2	1		1
Oslin	Brogdale	Diploid	0	1	0	2	1	1	1	1	2	2	2	0	2	1	0	0	2	1	1	2	2		0
Osnabrucker Reinette	Brogdale	Diploid	0	2	1	1	1	1	1	1	1	2	1	0	0	1	1	1	1	0	0	2	1		0
Ovington	Brogdale	Diploid	0	1	1	1	2	0	1	0	2	1	1	0	0	0	0	0	0	0	0	1	2		0
Owen Thomas	Brogdale	Diploid	1	1	1	1	2	0	0	1	1	0	1	0	2	1	0	0	0	1	0	1	2		0
Oxford Beauty	Brogdale	Diploid	2	0	2	1	1	0	1	0	0	2	1	0	0	2	1	0	1	1	0	2	1		0
Oxford Conquest	Brogdale	Diploid	0	1	2	1	2	0	2	0	1	1	1	0	2	0	1	0	2	0	0	2	1		0
Oxford Hoard	Brogdale	Diploid	1	2	2	0	1	1	1	0	1	0	0	0	2	0	0	2	2	1	0	1	2		0
Oxford Sunrise	Brogdale	Diploid	1	0	2	2	2	0	1	1	2	1	0	0	2	1	0	1	2	1	0	1	2		0
Oxford Yeoman	Brogdale	Triploid	1	1	0	1	1	1	1	0	2	2	1	0	2	1	1	1	2	1	1	1	1		0
Ozark Gold	Brogdale	Diploid	2	2	1	1	2	1	1	0	1	2	0	1	1	1	0	2	2	1	0	2	1		0
P.J. Bergius	Brogdale	Diploid	0	1	1	0	2	1	2	0	0	2	1	0	0	0	0	0	1	1	0	2	2		0
Palmers Rosey	Brogdale	Diploid	2	2	1	0	0	2	2	1	2	1	0	9	1	2	0	0	1	1	0	1	1		1
Papirovka	Brogdale	Diploid	1	1	0	0	2	1	1	1	0	2	2	0	2	0	0	0	2	1	0	1	2		0
Parfum dEte	Brogdale	Diploid	2	2	1	0	2	1	2	1	1	2	0	9	2	1	0	1	1	0	0	1	1		1
Park Farm Pippin	Brogdale	Diploid	2	2	1	2	1	1	1	1	1	2	0	1	2	1	1	0	2	1	0	0	2		0
Paroquet	Brogdale	Diploid	0	2	2	1	0	1	0	0	1	1	1	0	1	1	1	1	1	0	0	2	1		0
Patricia	Brogdale	Diploid	1	2	0	1	2	1	1	0	2	2	1	0	2	0	1	1	2	1	0	2	0		0
Patte de Loup	Brogdale	Diploid	1	1	2	1	2	0	1	0	0	1	0	0	0	0	1	2	2	0	0	1	1		0
Paulared	Brogdale	Diploid	0	2	0	0	0	1	1	1	0	2	1	0	1	2	1	0	1	0	0	1	1		0
Payette	Brogdale	Triploid	0	2	1	1	1	1	1	1	1	2	0	0	2	1	1	1	1	1	0	1	1		0
Pearl	Brogdale	Diploid	2	1	2	2	2	1	0	1	2	1	1	0	1	2	1	0	2	1	0	0	0		0
Pecks Pleasant	Brogdale	Diploid	2	1	1	1	9	0	0	0	2	1	0	0	1	1	1	2	2	1	0	1	1		1
Pederstrup	Brogdale	Diploid	1	2	0	1	2	1	1	0	0	1	0	0	1	0	0	1	2	0	0	1	1		0
Pedro	Brogdale	Diploid	0	2	1	0	2	1	0	1	0	2	1	1	2	0	0	1	2	0	0	2	1		0
Peggys Pride	Brogdale	Diploid	1	2	0	1	1	1	1	1	1	1	1	0	2	2	0	1	2	1	0	0	1		0
Penco	Brogdale	Diploid	1	2	1	0	2	1	1	1	1	2	0	2	2	1	0	1	2	1	0	1	1		0
Pepin Shafrannyi	Brogdale	Diploid	1	2	1	1	2	1	1	0	1	2	0	1	2	1	0	1	2	0	0	1	2		0
Pepino Jaune	Brogdale	Diploid	0	1	0	0	2	9	1	0	0	2	1	1	2	0	1	1	2	0	0	9	0		2
Pero Dourada	Brogdale	Diploid	1	0	0	0	2	0	1	0	9	2	1	1	2	0	0	1	2	0	0	2	0		1
Pero Mingan	Brogdale	Diploid	1	1	1	1	2	0	1	1	1	1	0	0	0	0	0	2	2	1	0	1	0		0
Perrine Yellow Transparent	Brogdale	Diploid	0	0	0	0	2	1	2	1	2	9	1	1	0	9	1	2	2	1	1	1	1		2
Perrine York	Brogdale	Tetraploid	1	1	1	1	2	0	1	0	0	1	1	1	2	1	0	2	2	0	1	1	2		0
Peter Lock	Brogdale	Triploid	1	1	1	1	1	1	0	1	1	1	1	0	1	1	1	1	1	1	0	2	2		0
Petit Pippin	Brogdale	Diploid	1	2	1	1	2	0	0	1	1	0	0	0	2	0	1	1	0	0	0	2	1		0
Pewaukee	Brogdale	Diploid	2	0	1	2	1	1	0	1	0	2	1	1	0	0	1	2	2	1	1	1	1		0
Philadelphia	Brogdale	Triploid	0	1	1	0	1	1	1	0	9	1	2	0	2	1	0	1	1	1	0	2	2		1
Pickerings Seedling	Brogdale	Diploid	1	1	2	1	2	0	1	0	1	2	2	0	1	1	1	2	9	0	0	1	1		1
Pig y Fran	Welsh Collection	Diploid	1	1	1	1	1	0	1	0	1	2	9	0	2	9	1	2	2	1	0	2	2		2
Pig y Wydd	Welsh Collection	Diploid	1	0	1	1	1	2	1	1	2	2	2	0	1	0	1	0	2	0	0	2	2		0
Pigeon de Jerusalem	Brogdale	Diploid	0	1	0	1	1	2	1	0	1	2	1	0	2	0	1	1	2	0	0	2	0		0
Pigs Nose		Diploid	2	0	2	1	9	1	1	1	1	1	1	0	1	1	0	1	1	1	0	0	9		2
Pigs Nose Pippin	Brogdale	Diploid	2	2	1	1	2	0	1	0	0	1	0	0	1	0	1	1	1	0	0	1	0		0
Pikkolo	Brogdale	Diploid	1	2	1	0	2	1	1	1	2	2	0	0	2	1	0	0	2	1	0	1	1		0
Pilot	Brogdale	Diploid	2	2	1	1	2	0	0	2	1	1	0	0	1	1	0	2	2	1	1	1	1		0
Piltsamasskoe Zimnee	Brogdale	Diploid	0	1	2	0	2	1	2	0	1	2	2	0	1	0	0	0	2	0	0	2	1		0
Pine Apple Russet	Brogdale	Diploid	1	1	1	1	2	0	0	0	2	1	1	0	1	1	1	0	0	1	2	0	1		0
Pine Golden Pippin	Brogdale	Diploid	1	2	2	2	2	0	1	0	1	1	1	0	1	0	0	1	1	0	1	2	1		0
Pink Pearl	Brogdale	Diploid	1	1	1	1	2	0	1	0	1	2	0	0	2	2	1	2	2	1	0	2	1		0
Pinner Seedling	Brogdale	Triploid	0	1	1	1	1	1	1	1	1	2	1	0	1	0	1	2	1	0	0	2	2		0
Pinova	Brogdale	Diploid	1	2	1	0	2	0	1	2	1	2	0	1	2	2	0	1	2	1	0	0	1		0
Pippin	Metford Road Community Orchard	Diploid	1	1	1	2	2	0	1	9	0	1	0	1	1	1	1	1	1	0	0	1	9		2
Pirja	Brogdale	Diploid	0	1	0	1	2	2	1	0	0	9	2	1	2	9	2	1	2	1	0	0	2		2
Piros	Brogdale	Diploid	2	0	1	0	2	1	2	2	2	2	2	1	1	1	1	0	2	1	0	0	0		0
Pitmaston Russet Nonpareil	Brogdale	Diploid	1	1	1	1	2	0	2	0	0	0	0	0	1	0	1	2	2	0	0	2	1		0
Pixie	Brogdale	Diploid	2	2	2	2	2	0	1	0	1	1	0	0	1	1	0	2	2	0	0	0	1		0
Pladei	Brogdale	Triploid	0	0	0	0	2	0	1	0	1	2	0	0	1	0	1	1	2	1	9	2	1		1
Pobeda Chernenko	Brogdale	Diploid	1	1	1	1	2	0	0	0	1	2	1	0	2	9	1	1	2	1	0	2	1		1
Pohorka	Brogdale	Diploid	1	1	2	1	2	0	0	1	2	1	0	0	2	1	0	1	9	2	0	1	1		1
Polan 14	Brogdale	Diploid	1	1	0	2	2	0	1	1	0	2	1	0	2	0	0	2	2	0	2	2	1		0
Polly	Brogdale	Diploid	2	2	1	1	1	0	1	1	1	2	2	9	2	1	1	1	2	1	1	1	2		1
Polly Prosser	Brogdale	Triploid	1	1	2	2	2	0	0	1	2	1	0	0	2	1	0	1	1	1	1	1	1		0
Pomeroy of Somerset	Brogdale	Diploid	1	1	1	1	2	0	9	1	0	1	1	0	1	0	9	1	1	0	0	1	1		2
Pomme a Cotes	Brogdale	Diploid	1	0	2	2	2	0	1	0	1	1	1	1	2	0	0	1	1	0	1	2	0		0
Pomme Crotte	Brogdale	Diploid	1	0	1	2	2	0	9	0	1	1	2	1	2	1	9	1	1	0	1	1	1		2
Pomme dAmour	Brogdale	Diploid	2	1	2	2	1	0	1	0	1	1	0	1	1	1	0	2	0	1	0	1	1		0
Pomme de Choux a Nez Creux	Brogdale	Triploid	1	0	1	0	1	1	0	0	1	1	9	1	1	0	1	1	2	1	1	1	1		1
Pomme de Fer	Brogdale	Diploid	1	1	1	1	2	0	1	0	1	2	1	1	2	1	1	0	2	0	1	1	1		0
Pomme de Feu	Brogdale	Diploid	1	1	1	2	2	0	1	0	0	1	1	0	2	0	0	1	0	0	1	1	1		0
Pomme de Glace	Brogdale	Triploid	1	0	1	1	1	1	1	1	1	2	2	1	1	0	1	1	2	1	1	1	0		0
Pomme dEnfer	Brogdale	Triploid	1	0	2	1	2	0	1	0	1	1	2	1	2	0	1	1	1	1	0	2	1		0
Pomme du Viez	Brogdale	Diploid	2	0	0	1	0	0	2	0	1	2	0	1	2	0	1	0	2	0	0	1	2		0
Pomme Noire	Brogdale	Diploid	0	1	0	1	1	2	0	1	2	1	1	0	0	0	0	0	0	2	0	2	1		0
Pomme Royale	Brogdale	Diploid	2	1	1	0	1	1	1	0	1	1	1	1	2	1	1	2	2	2	0	2	1		0
Pommerscher Krummstiel	Brogdale	Triploid	0	1	1	1	2	0	2	0	2	1	2	0	2	1	0	1	2	0	0	2	2		0
Ponsford	Brogdale	Triploid	1	1	1	1	2	0	0	1	1	2	2	0	1	1	1	1	1	1	1	1	2		0
Ponyik Alma	Brogdale	Triploid	0	1	1	0	1	1	0	0	1	2	1	1	1	1	1	1	1	0	9	1	1		1
Poor Mans Profit	Brogdale	Triploid	0	1	1	1	1	1	1	1	1	2	1	1	1	0	1	1	2	1	1	1	1		0
Popes Scarlet Costard	Brogdale	Diploid	2	1	2	1	2	0	0	0	0	2	1	0	0	1	0	1	2	0	0	1	1		0
Port Allen Russet	Brogdale	Diploid	0	1	0	1	2	1	2	2	1	1	0	0	2	1	0	0	0	0	0	2	2		0
Porter	Brogdale	Diploid	0	0	1	1	2	0	1	1	0	1	2	1	1	2	0	2	2	1	1	1	2		0
Portwine	Shepton Mallet Cider Apple Collection	Diploid	0	2	1	2	0	1	0	1	0	2	0	0	2	0	0	2	2	1	1	2	2		0
Prairie Spy	Brogdale	Diploid	1	1	2	1	2	1	2	1	0	2	0	0	0	0	1	0	1	0	0	0	1		0
Present van Engeland	Brogdale	Diploid	1	0	0	0	1	1	1	0	2	2	2	0	2	0	0	1	2	1	0	2	0		0
Present van Holland	Brogdale	Diploid	1	1	0	1	1	1	1	1	1	2	1	0	1	1	0	2	1	1	0	2	1		0
President Boudewijn	Brogdale	Diploid	2	1	2	2	2	0	0	0	1	1	0	0	1	1	0	1	2	1	0	1	1		0
Priam	Brogdale	Diploid	1	1	1	1	2	0	0	1	1	2	0	0	1	0	0	2	2	1	0	1	2		0
Pride of the Orchard	Brogdale	Diploid	0	1	0	0	1	1	1	1	2	2	2	1	2	2	2	1	2	1	1	2	1		0
Prima	Brogdale	Diploid	1	2	1	0	2	0	0	0	1	2	0	1	2	1	1	2	2	1	0	1	2		0
Primate	Brogdale	Diploid	1	2	1	0	2	0	0	2	1	1	0	0	1	2	0	0	0	0	0	2	1		0
Prime Gold	Brogdale	Diploid	1	1	1	1	2	0	2	0	1	2	1	0	2	1	2	2	2	1	1	2	2		0
Primus	Brogdale	Diploid	1	0	1	1	2	0	0	0	2	1	0	0	2	1	1	1	2	0	0	1	1		0
Prince Alfred	Brogdale	Diploid	0	2	1	2	2	1	1	1	1	1	1	1	2	1	0	2	1	1	1	1	0		0
Prince Charles	Brogdale	Diploid	1	2	0	1	0	1	0	2	1	2	1	0	0	0	1	0	2	1	0	2	2		0
Prince Edward	Brogdale	Diploid	2	1	1	1	2	1	1	1	1	1	1	0	1	1	0	0	2	0	1	1	1		0
Prince Gala Regal Prince	Brogdale	Diploid	2	1	2	1	2	1	1	1	1	1	0	1	2	2	0	1	2	1	0	2	1		0
Prince George	Brogdale	Diploid	1	1	1	0	2	2	0	0	1	2	1	0	1	1	0	1	2	1	0	2	1		0
Prince Jonagold DH	Brogdale	Triploid	1	1	1	1	2	1	9	1	1	2	0	1	9	1	0	1	2	1	0	1	1		2
Prince Nicolas	Brogdale	Diploid	0	1	1	1	2	1	1	0	0	1	1	1	1	1	0	1	1	1	0	2	0		0
Prinses Beatrix	Brogdale	Diploid	2	2	2	2	2	0	0	0	1	1	0	0	1	1	0	1	2	1	0	1	1		0
Prinses Irene	Brogdale	Diploid	2	2	2	2	2	0	0	2	1	1	0	0	1	1	0	2	2	0	0	0	1		0
Prinses Margriet	Brogdale	Diploid	2	1	2	2	2	0	0	2	1	1	0	0	1	1	0	2	2	1	0	0	2		0
Prinses Marijke	Brogdale	Diploid	2	0	2	2	2	0	9	2	1	1	0	0	1	1	9	2	2	0	0	0	1		2
Prinz Albrecht von Preussen	Brogdale	Diploid	1	2	0	1	2	1	1	0	1	2	1	2	1	1	1	0	2	1	0	1	1		0
Prinzen Apfel	Brogdale	Diploid	0	1	1	1	2	0	2	0	0	2	1	1	1	9	0	0	2	0	1	2	2		1
Priolov Delises	Brogdale	Diploid	2	0	1	1	1	1	9	1	2	0	0	0	1	1	1	1	1	0	0	1	0		1
Priscilla	Brogdale	Diploid	1	1	0	1	2	0	1	0	0	2	1	0	2	0	0	2	2	1	1	2	1		0
Proctors Seedling	Brogdale	Diploid	1	1	1	1	1	1	9	0	1	2	2	0	1	2	2	0	2	0	1	2	1		1
Profit	Brogdale	Diploid	1	1	1	1	2	0	1	1	1	2	2	0	1	1	1	1	0	1	9	1	1		1
Puffin	Brogdale	Triploid	9	1	1	1	2	0	9	0	1	2	1	0	1	1	1	0	2	1	1	2	1		2
Pumpkin Sweet	Brogdale	Diploid	1	0	1	1	1	1	0	0	0	2	2	0	1	0	1	2	2	1	1	1	0		0
Purpurroter Cousinot	Brogdale	Diploid	0	1	0	0	1	1	2	0	2	2	1	1	1	0	2	2	0	1	0	2	2		0
Pusztai Sarga	Brogdale	Diploid	1	0	2	2	2	1	2	1	2	1	1	1	2	0	1	1	2	0	0	9	2		1
Queen	Brogdale	Diploid	1	2	0	1	2	2	1	0	1	2	1	1	0	1	0	1	2	0	2	2	0		0
Queen Alexandra	Brogdale	Diploid	2	1	0	2	1	1	1	1	1	2	1	1	1	0	1	2	0	0	1	2	0		0
Queen Caroline	Brogdale	Diploid	2	1	1	0	2	0	1	1	1	2	0	0	1	2	0	2	1	1	1	2	2		0
Queen Mary	Brogdale	Diploid	0	0	1	2	2	0	1	1	1	2	2	0	2	1	1	1	0	1	0	1	1		0
Quindell	Brogdale	Diploid	2	1	1	2	2	1	2	1	0	1	2	1	2	0	0	2	2	1	1	1	1		0
Quinte	Brogdale	Diploid	0	0	0	0	2	0	0	0	1	2	2	2	2	1	0	1	0	0	0	1	2		0
Rabaleyze	Brogdale	Diploid	1	1	1	0	2	0	1	0	1	2	2	0	2	1	0	2	1	1	0	2	1		0
Racine	Brogdale	Diploid	1	1	0	1	2	0	2	0	1	2	2	0	1	0	2	2	1	1	0	2	1		0
Racine Blanche	Brogdale	Diploid	0	2	1	1	2	0	1	0	0	1	1	1	1	0	1	1	1	0	0	1	1		0
Rafzubin	Brogdale	Diploid	1	2	1	1	2	1	1	2	2	9	0	1	2	2	0	0	2	0	0	1	0		1
Ralls Janet	Brogdale	Diploid	1	0	1	1	2	0	2	1	0	2	0	0	2	1	0	1	0	1	0	1	1		0
Rambour dAutomne	Brogdale	Diploid	0	0	1	1	2	1	1	1	1	1	1	1	1	0	1	1	1	1	0	2	1		0
Rambour Papeleu	Brogdale	Triploid	1	1	1	1	1	0	1	0	1	1	1	0	1	0	1	0	2	1	0	2	1		0
Rambour Podolskii	Brogdale	Triploid	1	1	0	0	1	1	1	0	1	2	1	1	2	1	1	1	2	1	1	1	2		0
Rampale	Brogdale	Diploid	1	0	1	0	2	0	9	0	2	2	2	1	2	1	9	2	0	1	0	2	1		2
Ranger	Brogdale	Diploid	0	0	0	0	9	1	0	0	1	2	2	1	2	1	1	1	1	2	0	9	2		2
Rank Thorn	Brogdale	Diploid	0	2	2	1	0	0	0	0	1	1	2	0	1	9	1	1	9	1	0	2	1		2
Raritan	Brogdale	Diploid	2	2	1	0	0	2	0	0	1	1	0	0	1	1	1	0	1	0	1	1	1		0
Rathe Ripe	Brogdale	Diploid	0	1	0	0	0	1	1	0	1	1	2	0	0	0	2	1	2	1	0	2	2		0
Reale dEntraygues	Brogdale	Diploid	0	0	2	1	2	0	1	1	1	1	1	0	2	1	1	2	1	1	0	1	2		0
Reanda	Brogdale	Diploid	1	2	1	1	2	1	2	1	1	2	1	1	1	1	1	1	2	0	0	1	0		0
Reaux	Brogdale	Diploid	0	1	0	1	2	1	9	0	0	1	1	0	0	1	0	1	1	1	0	2	1		1
Red Alkmene	Brogdale	Diploid	2	1	1	1	2	1	0	2	2	1	1	0	2	2	0	1	0	1	0	1	0		0
Red Army	Brogdale	Diploid	2	2	1	1	2	1	1	0	2	2	0	0	1	1	2	1	2	0	1	1	1		0
Red Astrachan	Brogdale	Diploid	1	1	1	1	2	2	1	9	0	2	2	0	1	1	0	1	1	1	0	2	2		1
Red Belle de Boskoop	Brogdale	Triploid	1	2	0	1	2	1	9	1	0	2	0	1	1	1	0	1	1	1	1	2	1		1
Red Benoni	Brogdale	Diploid	1	2	1	0	2	1	0	1	0	1	2	0	2	1	1	0	1	2	0	0	1		0
Red Blenheim	Brogdale	Diploid	1	1	1	2	2	0	1	0	0	1	0	1	1	1	1	1	1	0	0	1	1		0
Red Charles Ross	Brogdale	Diploid	2	2	1	1	2	0	0	2	1	0	1	0	1	2	0	2	1	2	0	0	0		0
Red Cox	Brogdale	Diploid	2	1	2	2	2	0	0	1	2	0	0	0	2	2	0	1	2	1	0	0	1		0
Red Dougherty	Brogdale	Diploid	1	1	1	1	1	1	2	0	0	2	0	1	1	1	1	1	2	1	0	2	1		0
Red Ellisons Orange	Brogdale	Diploid	1	2	1	1	2	1	1	1	2	1	0	0	2	2	1	1	2	0	0	1	1		0
Red Elstar	Brogdale	Diploid	2	2	2	0	2	1	1	1	1	1	0	1	2	1	0	1	2	1	0	1	0		0
Red Fameuse	Brogdale	Diploid	1	1	1	1	2	0	1	9	1	1	1	0	2	1	1	1	2	1	9	2	1		2
Red Fortune	Brogdale	Diploid	2	2	2	1	2	1	0	1	1	1	0	0	1	1	0	2	1	0	0	0	0		0
Red Granny Smith	Brogdale	Diploid	2	2	1	2	1	1	1	1	9	2	1	0	1	0	0	2	2	1	0	2	1		1
Red Jonaprince	Brogdale	Triploid	1	1	1	1	2	1	9	1	1	2	0	1	9	1	0	1	2	1	0	1	1		2
Red Laxtons Superb	Brogdale	Diploid	2	2	1	2	2	1	0	0	1	1	0	1	1	2	0	1	1	0	1	1	0		0
Red Malus	Linden Lea	Diploid	0	0	1	0	1	1	1	0	2	2	1	1	2	1	0	2	2	2	1	2	1		0
Red Martini	Brogdale	Diploid	1	1	1	0	2	0	2	0	0	2	1	0	2	0	1	0	2	0	0	2	1		0
Red Melba	Brogdale	Diploid	0	1	1	1	1	1	0	1	0	2	1	1	2	0	1	2	1	1	0	1	2		0
Red Musk	Brogdale	Diploid	1	1	0	1	1	1	1	0	0	2	1	0	2	0	1	1	2	2	0	2	1		0
Red Newton Wonder	Brogdale	Diploid	1	1	1	2	1	1	1	1	1	2	1	0	1	0	1	2	1	0	0	1	0		0
Red Pippin	Horfield Organic Community Orchard	Diploid	2	2	2	2	2	0	0	1	9	1	0	0	2	1	1	1	2	2	0	0	0		1
Red Pixie	Brogdale	Diploid	2	2	2	2	2	0	9	0	1	1	0	0	1	1	9	2	2	0	0	0	1		2
Red Rome	Brogdale	Diploid	1	2	2	0	2	0	1	1	1	1	0	0	2	2	1	2	1	1	0	1	2		0
Red Saelet	Brogdale	Diploid	2	1	1	1	2	1	2	1	1	2	0	1	1	0	0	1	2	0	0	9	2		1
Red Sauce	Brogdale	Diploid	2	2	2	1	2	2	1	0	2	1	1	0	2	0	0	1	1	0	1	1	2		0
Red Sentinel		Diploid	1	1	1	0	2	0	1	0	1	2	2	1	2	0	1	2	2	1	0	2	2		0
Red Statesman	Brogdale	Diploid	0	2	2	1	2	0	2	0	1	1	1	1	2	1	0	1	1	0	0	2	1		0
Red Sudeley	Brogdale	Diploid	1	1	2	0	1	1	2	0	0	1	1	1	2	0	1	1	0	2	0	1	1		0
Red Tom Putt	Shepton Mallet Cider Apple Collection	Diploid	1	1	1	1	2	0	1	1	0	1	2	1	1	1	1	1	2	0	0	1	1		0
Red Torstein	Brogdale	Diploid	1	2	0	1	2	1	1	0	1	2	1	2	1	0	2	0	2	1	9	1	1		1
Red Transparent	Brogdale	Diploid	0	1	0	0	9	1	0	0	1	2	0	0	0	1	0	0	2	1	0	2	0		1
Red Victoria	Brogdale	Diploid	2	0	0	1	2	1	2	1	2	0	2	1	1	0	0	1	0	1	0	1	2		0
Redcoat Grieve	Brogdale	Diploid	2	0	9	2	0	1	1	1	2	1	0	0	1	1	0	1	2	1	1	1	0		1
Redcoat Grieve spur type	Brogdale	Diploid	2	0	2	2	0	1	1	1	2	1	0	0	1	1	0	1	2	1	1	1	0		0
Redgold	Brogdale	Diploid	2	1	1	1	2	1	1	1	1	2	1	2	2	1	0	1	2	1	1	1	2		0
Redsleeves	Brogdale	Diploid	2	1	1	0	2	1	1	0	2	2	0	9	2	2	1	2	2	0	1	1	1		1
Redstart	Brogdale	Diploid	2	1	1	1	1	1	0	1	2	0	0	1	2	1	0	1	1	1	0	1	0		0
Redwell	Brogdale	Diploid	2	2	0	2	2	0	1	1	2	2	1	0	1	0	0	1	2	1	1	2	1		0
Redwing	Brogdale	Diploid	1	0	2	0	0	2	1	1	1	1	1	0	2	1	0	1	0	0	0	1	1		0
Regent	Brogdale	Diploid	1	2	1	2	2	0	0	0	2	2	1	0	2	0	1	2	2	1	0	2	2		0
Reichenboicher Luiken Apfel	Brogdale	Diploid	0	1	2	0	0	2	9	1	0	2	2	2	2	0	1	2	1	1	0	2	0		1
Reids Seedling	Brogdale	Diploid	1	2	1	1	0	1	1	1	1	2	1	0	2	1	0	1	1	0	0	0	0		0
Reine des Hatives	Shepton Mallet Cider Apple Collection	Diploid	0	1	1	1	2	0	2	2	1	2	2	1	2	0	0	0	1	0	0	2	1		0
Reinette a la Reine	Brogdale	Triploid	0	1	1	1	2	1	1	0	1	2	2	0	1	0	2	1	1	1	1	2	1		0
Reinette a Longue Queue	Brogdale	Diploid	1	1	0	0	1	0	1	1	1	1	1	0	2	0	0	0	1	1	0	1	1		0
Reinette Clochard	Brogdale	Diploid	1	2	2	1	2	1	1	1	0	1	1	0	0	0	1	1	1	1	1	1	1		0
Reinette Coulon	Brogdale	Triploid	1	2	1	1	2	0	1	1	0	2	1	0	1	1	0	1	1	1	1	2	1		0
Reinette Courthay	Brogdale	Triploid	0	1	0	1	2	0	1	0	0	2	1	1	1	0	1	1	2	2	9	2	0		1
Reinette dAmerique	Brogdale	Diploid	0	0	1	0	2	0	2	0	2	2	2	1	1	0	2	1	1	1	0	2	0		0
Reinette dAnjou	Brogdale	Triploid	2	1	1	1	2	1	1	1	1	1	0	0	1	1	1	1	1	0	0	1	1		0
Reinette dAnthezieux	Brogdale	Diploid	0	1	2	1	2	0	2	0	2	2	1	2	2	1	1	0	9	1	1	1	0		1
Reinette dArmorique	Brogdale	Triploid ?	0	1	1	1	2	0	2	1	0	2	2	1	1	1	1	2	1	1	1	2	1		0
Reinette de Bordeaux	Brogdale	Diploid	0	2	1	1	1	1	1	1	0	1	0	1	1	0	0	1	1	0	0	2	1		0
Reinette de Brucbrucks	Brogdale	Triploid	1	1	1	1	1	0	1	0	1	1	2	1	0	1	1	2	1	1	1	1	1		0
Reinette de Champagne	Brogdale	Diploid	1	1	2	1	1	1	2	1	1	1	0	0	2	0	1	2	2	1	1	1	2		0
Reinette de France	Brogdale	Triploid	0	1	1	2	2	1	9	1	1	1	1	1	2	1	1	1	9	1	1	1	1		2
Reinette de Geer	Brogdale	Diploid	0	1	2	1	1	1	1	0	0	1	1	0	1	0	0	2	1	1	0	2	1		0
Reinette de Granville	Brogdale	Diploid	1	2	1	1	2	0	1	1	1	1	0	1	1	1	1	2	2	1	0	0	0		0
Reinette de Lucas	Brogdale	Diploid	0	0	1	2	2	1	1	0	0	1	2	1	1	1	0	2	2	0	0	1	1		0
Reinette de Macon	Brogdale	Triploid	1	2	1	1	2	1	1	1	1	2	1	0	1	1	1	1	2	1	0	1	1		0
Reinette de Maurs	Brogdale	Diploid	0	2	2	1	2	0	1	0	0	1	1	0	2	0	0	2	1	1	0	2	2		0
Reinette de Plouerc	Brogdale	Diploid	1	0	2	0	2	0	9	0	0	2	1	1	1	0	0	1	2	1	0	2	9		2
Reinette de Pluvigne	Brogdale	Diploid	0	1	1	1	2	0	1	1	1	1	1	0	1	2	1	2	2	0	0	2	0		0
Reinette de Versailles	Brogdale	Diploid	9	1	1	2	1	1	2	1	2	1	1	1	2	1	1	1	2	1	0	2	2		1
Reinette Descardre	Brogdale	Triploid	1	1	1	1	2	0	1	0	0	1	0	0	1	1	1	1	1	1	0	1	1		0
Reinette du Canada	Brogdale	Triploid	1	1	1	1	2	0	1	1	1	1	1	0	1	0	1	1	1	1	1	1	1		0
Reinette du Mans	Brogdale	Diploid	1	1	1	1	2	0	0	1	0	0	0	0	2	0	1	1	2	1	9	2	2		1
Reinette Dubuisson	Brogdale	Triploid	1	1	2	1	2	0	0	1	9	1	1	1	1	0	1	1	2	1	1	1	1		1
Reinette Grise de Billon	Brogdale	Diploid	0	2	1	1	2	0	1	0	2	1	0	0	1	0	1	1	0	1	0	1	2		0
Reinette Grise de Portugal	Brogdale	Triploid	1	1	1	0	2	0	1	0	1	1	2	1	1	1	0	1	1	0	0	2	1		0
Reinette Grise du Canada	Brogdale	Triploid	1	1	1	1	2	0	1	1	1	1	1	0	1	0	1	1	1	1	1	1	1		0
Reinette Grise Haute Bonte	Brogdale	Diploid	0	1	1	0	2	0	1	0	1	2	2	1	2	0	0	1	2	0	0	1	0		0
Reinette Marbree	Brogdale	Diploid	0	2	2	1	2	0	1	1	1	1	0	0	1	1	1	2	0	1	0	1	1		0
Reinette Obry	Shepton Mallet Cider Apple Collection	Diploid	1	1	0	1	2	0	2	0	1	2	2	0	1	0	0	2	2	2	1	2	1		0
Reinette Rouge Etoilee	Brogdale	Diploid	0	1	0	0	2	0	0	1	2	2	0	0	2	0	2	0	2	0	1	2	1		0
Reinette Sanguine du Rhin	Brogdale	Diploid	0	9	2	1	1	1	1	0	1	2	1	0	0	0	2	0	2	0	1	1	2		1
Reinette Simirenko	Brogdale	Diploid	0	0	2	1	2	0	1	0	1	1	0	0	2	1	0	2	2	0	0	2	1		0
Reinette Thouin	Brogdale	Diploid	0	9	1	1	1	1	0	0	0	1	1	0	1	0	9	2	2	0	0	1	0		2
Reinette van Ekenstein	Brogdale	Triploid	1	1	1	0	2	0	1	0	1	2	1	0	1	1	2	0	2	1	1	1	0		0
Reinette Verte	Brogdale	Diploid	9	0	2	1	2	0	2	0	1	1	1	1	1	0	0	1	2	0	0	2	0		1
Reinstar	Brogdale	Diploid	9	2	2	0	2	1	1	1	1	1	0	1	2	1	0	1	2	1	0	1	0		1
Reka	Brogdale	Diploid	1	0	1	2	2	0	1	1	1	1	1	1	2	0	0	0	2	1	2	2	0		0
Renetta Grigia di Torriana	Brogdale	Diploid	1	1	1	1	2	1	1	1	1	1	1	1	1	0	1	1	2	1	1	1	1		0
Renora	Brogdale	Diploid	0	2	1	0	2	0	1	0	1	2	2	1	1	1	0	1	1	2	1	1	0		0
Renown	Brogdale	Diploid	1	1	1	1	2	0	0	1	2	1	0	1	2	2	0	0	2	2	0	0	0		0
Resista	Brogdale	Diploid	1	2	2	0	1	1	0	2	2	1	0	1	2	2	1	2	2	2	0	1	1		0
Retina	Brogdale	Diploid	1	2	1	0	2	1	1	1	1	2	0	9	2	1	0	1	2	1	0	1	1		1
Reverend W. Wilks	Brogdale	Diploid	1	1	0	1	2	0	1	2	9	1	0	1	2	0	1	1	2	1	0	1	0		1
Rewena	Brogdale	Diploid	1	2	2	2	2	0	1	2	1	1	2	1	1	1	1	2	2	1	0	1	1		0
Rheinischer Krummstiel	Brogdale	Diploid	0	1	1	1	2	1	0	1	1	2	1	1	1	1	0	1	2	0	1	1	1		0
Ribonde	Brogdale	Diploid	1	1	0	2	2	0	0	1	1	1	0	1	2	2	1	0	2	2	0	1	1		0
Richardson 2	Brogdale	Diploid	2	2	0	0	0	1	1	0	2	2	1	0	2	1	0	2	1	0	0	1	2		0
Richared Delicious	Brogdale	Diploid	2	0	0	2	2	0	2	0	0	2	2	1	1	0	1	2	2	1	2	2	2		0
Ringer	Brogdale	Diploid	0	1	0	1	1	2	0	1	1	2	1	9	2	0	1	1	2	0	1	2	1		1
Ringstad	Brogdale	Diploid	1	0	0	1	1	1	0	1	1	2	2	0	2	1	1	0	1	0	0	2	1		0
Rival	Brogdale	Diploid	2	0	1	1	2	0	0	1	2	0	0	1	2	1	0	1	2	1	0	0	0		0
Rivers Early Peach	Brogdale	Diploid	0	2	0	0	2	2	1	1	1	2	1	1	0	0	1	1	2	0	1	2	9		1
Roanoke	Brogdale	Diploid	1	1	2	1	2	0	1	0	1	2	0	0	2	2	1	2	0	0	0	2	1		0
Roba	Brogdale	Diploid	0	2	0	1	2	1	1	0	2	2	1	0	1	2	0	0	2	2	0	2	0		0
Robert Blatchford	Brogdale	Diploid	2	0	2	1	2	1	2	0	0	1	2	1	1	1	1	1	1	0	1	1	0		0
Robin Pippin	Brogdale	Diploid	1	0	1	1	1	1	1	0	1	1	0	0	2	2	0	0	1	1	1	2	2		0
Robinson 1	Brogdale	Diploid	1	0	2	2	1	1	1	2	2	1	0	1	1	1	0	1	2	1	0	1	1		0
Robinson 2	Brogdale	Diploid	2	1	1	2	1	1	0	1	1	1	0	1	2	2	0	0	1	1	0	0	0		0
Rock	Brogdale	Diploid	0	2	0	1	1	1	2	0	2	1	2	9	2	1	0	1	1	1	0	2	2		1
Rod Tonnes	Brogdale	Diploid	1	2	0	2	2	0	1	1	0	2	0	0	1	0	0	1	2	1	0	2	1		0
Rode Wagenaar	Brogdale	Triploid	0	1	1	1	2	0	1	1	1	1	2	0	2	1	1	1	2	0	0	2	2		0
Rodluvan	Brogdale	Diploid	0	2	0	1	0	2	0	1	1	2	0	2	1	0	2	1	2	1	0	2	1		0
Rogers McIntosh	Brogdale	Diploid	0	2	1	1	2	0	0	0	1	2	1	0	1	1	1	1	2	1	0	2	1		0
Rokewood	Brogdale	Diploid	0	1	1	1	2	0	1	2	1	2	1	0	2	0	1	1	1	0	0	2	1		0
Rome Beauty	Brogdale	Diploid	1	2	2	0	2	9	1	1	1	1	0	0	9	2	1	2	1	1	0	1	2		2
Rosa del Caldaro	Brogdale	Diploid	0	1	1	2	1	0	1	0	1	2	2	1	2	0	1	1	2	1	0	1	0		0
Rosa du Perche	Brogdale	Triploid	1	1	1	1	2	1	2	1	1	2	1	1	1	1	1	1	2	0	0	2	1		0
Rose de Benauge	Brogdale	Diploid	1	0	1	1	1	1	2	0	1	2	1	1	1	0	0	0	2	0	1	2	1		0
Rose de Bouchetiere	Brogdale	Triploid	1	0	2	1	2	0	1	0	1	2	1	1	2	0	0	0	2	1	1	1	0		0
Rose Double	Brogdale	Diploid	0	0	2	1	1	1	2	0	0	2	2	2	2	0	1	0	2	1	0	2	1		0
Rose Rouge	Brogdale	Diploid	0	0	2	0	1	1	1	0	1	2	2	1	2	0	0	0	2	0	2	2	0		0
Rosii de Geoagiu	Brogdale	Diploid	1	2	1	2	2	1	1	0	0	2	0	1	1	0	0	0	0	1	0	2	2		0
Rosmarina Bianca	Brogdale	Diploid	0	0	0	0	1	1	0	0	1	2	2	1	1	0	1	0	2	2	0	1	1		0
Ross Nonpareil	Brogdale	Diploid	2	1	1	0	2	0	1	0	1	2	1	0	1	2	1	1	1	1	1	1	2		0
Rossie Pippin	Brogdale	Triploid	1	1	1	1	2	1	1	0	1	2	1	9	1	0	1	2	1	1	0	2	1		1
Rosso del Povero	Brogdale	Diploid	1	0	1	1	2	0	1	1	2	1	0	1	1	1	0	1	1	1	0	1	1		0
Rosy Blenheim	Brogdale	Diploid	1	2	1	2	2	0	1	1	1	1	1	0	2	1	0	1	0	1	0	0	0		0
Rote Goldparmane	Brogdale	Diploid	1	1	1	1	0	0	1	0	1	1	0	0	1	0	1	0	2	0	0	2	0		0
Roter Ananas	Brogdale	Diploid	1	1	1	0	2	2	0	0	1	2	1	1	2	1	0	1	0	1	0	0	2		0
Roter Eiserapfel	Brogdale	Triploid	0	1	0	1	1	1	1	1	1	2	1	0	1	0	2	1	1	1	0	2	1		0
Roter Munsterlander Borsdorfer	Brogdale	Triploid	1	1	0	0	2	0	1	0	1	2	2	0	1	0	0	1	2	1	1	2	2		0
Roter Sauergrauech	Brogdale	Diploid	1	1	1	2	1	1	2	0	0	1	1	0	2	0	1	0	1	0	0	1	0		0
Roter Stettiner	Brogdale	Triploid	0	1	1	1	2	1	1	0	1	2	2	0	1	1	1	1	1	1	0	2	1		0
Rouge des Antis	Brogdale	Diploid	1	1	0	1	2	0	0	1	1	1	1	1	2	1	1	1	2	1	0	1	1		0
Rougemont	Brogdale	Triploid	1	1	1	1	2	0	1	1	1	1	1	9	1	1	0	1	1	1	0	2	2		1
Rouget	Brogdale	Diploid	1	0	2	1	2	0	1	0	1	2	1	0	2	1	2	2	2	2	0	0	1		0
Rouget de Born	Brogdale	Diploid	0	0	1	1	1	2	1	0	2	2	2	0	2	1	0	2	2	2	0	0	1		0
Rougette Douce	Brogdale	Diploid	1	0	1	0	1	1	0	0	1	2	2	0	1	1	1	0	1	1	1	2	2		0
Rough Pippin	Brogdale	Diploid	1	2	2	0	2	0	1	1	1	2	1	1	2	0	1	2	0	0	1	2	2		0
Roxbury Russet	Brogdale	Triploid	1	1	2	1	2	0	1	1	1	0	1	0	1	0	0	2	1	0	0	9	1		1
Royal Blush	Brogdale	Diploid	1	1	2	2	2	0	1	0	1	1	0	0	1	1	1	1	2	0	1	1	1		0
Royal Snow	Brogdale	Diploid	9	1	1	0	1	1	1	1	1	1	1	0	1	0	0	1	2	1	9	1	1		2
Royal Somerset	Shepton Mallet Cider Apple Collection	Diploid	0	1	0	0	2	0	2	0	1	1	1	0	1	2	1	2	2	1	1	2	1		0
Rubens	Brogdale	Diploid	0	2	1	0	2	0	1	0	2	2	1	0	1	1	2	1	1	1	0	2	0		0
Rubin	Brogdale	Diploid	2	2	1	1	1	1	1	2	2	1	0	1	1	1	1	1	2	0	9	1	1		1
Rubinette	Horfield Organic Community Orchard	Diploid	1	2	1	1	2	1	1	2	2	1	0	1	2	2	0	0	2	0	0	1	0		0
Runse	Brogdale	Diploid	1	2	1	1	2	0	0	1	2	1	0	0	1	1	2	1	2	1	0	2	2		0
Rushock Pearmain	Brogdale	Diploid	1	1	0	1	2	0	2	1	1	1	1	0	1	0	1	0	1	0	0	2	1		0
Russet Lambourne	Brogdale	Diploid	1	1	1	2	1	1	1	1	2	1	0	0	0	1	1	1	2	0	0	1	1		0
Russet Superb	Brogdale	Diploid	2	2	1	2	2	1	0	0	1	1	0	1	1	2	0	1	1	0	1	1	0		0
Russian Seedling 12740 7A	Brogdale	Diploid	0	1	0	0	2	0	1	0	1	2	1	2	2	0	0	1	1	2	0	2	0		0
Ruzena Blahova	Brogdale	Diploid	0	1	0	1	2	1	1	1	1	2	1	0	1	1	1	0	1	1	1	2	0		0
Sabaros	Brogdale	Diploid	0	2	1	0	2	0	1	1	2	2	2	0	2	0	1	0	0	0	0	2	1		0
Sacramentsappel	Brogdale	Diploid	1	0	1	1	2	0	2	1	0	1	0	0	0	0	0	1	2	1	0	1	1		0
Saint Ailred	Brogdale	Diploid	2	1	1	2	1	1	2	0	2	1	0	0	1	2	0	1	2	0	0	1	0		0
Saint Baussan	Brogdale	Diploid	1	1	2	2	2	1	2	0	2	1	0	0	2	0	0	2	0	2	0	2	1		0
Saint Everard	Brogdale	Diploid	2	1	1	1	2	0	1	2	2	1	1	0	2	1	1	1	0	0	0	0	1		0
Saint Lawrence	Brogdale	Diploid	0	0	0	1	2	1	0	0	1	2	1	1	2	0	1	2	2	1	0	1	2		0
Saint Martins	Brogdale	Diploid	2	1	1	1	2	0	0	0	1	0	1	0	2	1	0	1	2	1	0	1	2		0
Saltcote Pippin	Brogdale	Diploid	1	1	1	1	2	9	1	1	1	1	1	0	2	1	1	1	2	1	0	1	9		2
Sam Young	Brogdale	Diploid	0	0	1	0	1	1	0	2	2	2	1	0	1	1	1	1	2	2	1	2	2		0
Sampion	Brogdale	Diploid	1	2	1	1	2	0	0	2	2	1	0	9	1	9	0	1	2	1	0	1	0		2
Sams Crab	Brogdale	Diploid	1	1	1	1	2	0	1	1	1	2	0	1	2	1	0	1	1	0	0	1	2		0
Sandew	Brogdale	Diploid	1	2	0	0	1	1	2	1	1	1	1	1	2	1	1	1	2	1	0	2	1		0
Sandow	Brogdale	Diploid	2	1	2	1	2	0	1	0	0	2	2	9	2	0	0	1	2	0	0	1	1		1
Sandringham	Brogdale	Diploid	0	2	0	1	2	1	1	0	9	2	1	9	1	2	0	0	2	2	0	2	0		2
Santana	Brogdale	Diploid	2	2	2	0	2	0	0	1	2	1	1	1	2	1	1	0	2	1	0	1	1		0
Saturn	Brogdale	Diploid	0	2	2	1	2	1	1	1	2	2	1	1	2	1	1	1	2	0	0	2	2		0
Savstaholm	Brogdale	Diploid	0	1	1	0	2	1	9	0	0	2	1	0	0	9	0	0	1	1	0	2	2		2
Sayer No 23	Brogdale	Diploid	2	2	0	1	2	1	0	0	0	2	0	0	9	0	1	0	1	0	1	2	0		1
Scarlet Crofton	Brogdale	Diploid	0	2	0	2	2	1	0	1	0	2	1	0	1	1	1	2	1	1	2	2	2		0
Scarlet Pearmain	Brogdale	Diploid	0	0	1	1	2	0	0	1	1	1	1	0	2	0	0	2	2	1	0	1	1		0
Scarlet Pimpernel	Metford Road Community Orchard	Diploid	1	1	1	2	2	1	0	0	1	2	1	0	1	2	1	1	2	0	1	1	1		0
Scarlet Staymared	Brogdale	Triploid	1	1	0	1	2	0	2	1	0	1	1	1	2	1	1	1	1	1	1	2	2		0
Schmidtbergers Rote Reinette	Brogdale	Diploid	0	0	1	1	2	0	1	0	0	2	0	0	2	1	1	2	1	2	0	1	1		0
Schoner aus External	Brogdale	Diploid	0	2	2	1	2	1	1	0	0	1	1	9	1	2	0	1	1	1	1	2	1		1
Schoner aus Herrnhut	Brogdale	Diploid	0	1	0	1	2	1	0	0	0	1	0	0	0	0	2	2	2	0	0	1	0		0
Schoner von Nordhausen	Brogdale	Diploid	0	1	2	0	2	1	1	0	1	2	1	0	2	0	1	1	2	2	0	2	2		0
Schoolmaster	Brogdale	Diploid	2	1	1	2	1	1	1	1	1	2	1	0	2	1	2	2	0	1	0	2	0		0
Schurapfel	Brogdale	Diploid	2	1	0	0	2	0	2	1	0	2	1	0	1	0	1	1	1	1	1	2	1		0
Schweizer Orange	Brogdale	Diploid	1	0	2	1	2	0	0	1	2	1	0	9	2	1	1	1	2	1	0	9	1		2
Scilly Pearl	Brogdale	Diploid	2	1	1	1	2	2	1	1	2	1	2	1	0	1	1	2	0	0	1	1	2		0
Scotch Bridget	Brogdale	Triploid	1	1	1	1	2	0	0	1	1	1	1	0	1	0	1	1	1	1	1	2	2		0
Scotch Dumpling	Brogdale	Diploid	0	1	0	1	1	1	2	0	1	2	1	0	2	1	1	1	1	0	1	2	2		0
Scotia	Brogdale	Diploid	0	1	0	0	2	0	0	0	1	2	1	1	2	9	1	1	1	1	0	2	1		1
Scrumptious	Brogdale	Diploid	2	2	0	0	2	1	1	1	1	2	0	1	2	1	1	1	2	1	0	1	1		0
Seabrooks Red	Brogdale	Diploid	1	1	0	1	1	1	1	0	0	2	1	0	2	0	1	1	2	2	0	2	1		0
Seaton House	Brogdale	Diploid	2	2	0	1	2	1	1	1	0	2	0	0	1	1	1	1	1	0	9	2	1		1
Sensyu	Brogdale	Diploid	1	1	0	2	2	0	2	1	0	2	0	1	2	0	0	2	1	1	1	2	1		0
September Beauty	Brogdale	Diploid	2	0	1	1	1	1	1	0	2	0	1	0	2	1	0	2	2	1	0	1	1		0
Septer	Brogdale	Diploid	2	2	2	1	2	0	0	1	0	2	0	1	1	0	0	2	2	0	0	2	2		0
Sergeant Peggy	Brogdale	Diploid	1	1	1	1	2	0	1	0	1	1	1	0	2	2	1	1	2	0	1	1	0		0
Serveau	Brogdale	Tetraploid	0	1	1	0	2	0	1	0	1	2	2	0	1	0	1	0	1	1	0	2	0		0
Sexton	Brogdale	Diploid	1	1	0	0	2	0	1	2	1	1	1	0	2	2	0	2	0	1	0	1	1		0
Sharleston Pippin	Brogdale	Diploid	0	2	1	0	2	0	1	9	1	2	2	1	1	1	0	1	1	2	1	1	0		1
Sharon	Brogdale	Diploid	0	2	0	2	1	1	0	0	2	2	1	1	1	0	0	0	2	0	1	2	1		0
Shaves Cross		Diploid	1	1	1	0	2	0	1	1	2	2	0	0	2	2	0	2	1	1	1	2	0		0
Shenandoah	Brogdale	Diploid	1	1	1	1	2	0	1	2	2	1	1	0	2	2	0	0	0	1	0	1	1		0
Shepperdine Silt	Horfield Organic Community Orchard	Diploid	0	1	1	0	2	0	1	2	1	2	1	1	2	1	1	1	1	1	0	2	2		0
Shin Indo	Brogdale	Diploid	0	1	9	1	2	0	1	1	1	2	1	2	2	1	0	1	2	2	1	2	1		1
Shinfield Seedling	Brogdale	Diploid	1	2	1	1	0	1	1	1	2	1	2	0	1	2	1	2	2	1	0	1	1		0
Shinko	Brogdale	Diploid	2	0	1	2	2	0	1	0	0	2	0	0	1	1	0	1	2	1	0	0	1		0
Shinsei	Brogdale	Diploid	0	2	1	1	2	1	1	0	1	2	1	1	2	2	1	1	2	1	1	2	1		0
Shoesmith	Brogdale	Diploid	1	1	0	0	2	1	0	1	1	2	1	0	0	1	1	1	1	1	0	1	1		0
Shoreditch White	Brogdale	Diploid	1	0	2	0	2	0	0	1	2	2	1	0	2	1	1	0	1	1	0	2	1		0
Siddington Russet	Brogdale	Diploid	0	1	1	1	2	0	1	1	2	1	1	0	1	1	0	1	1	1	1	0	1		0
Sidney Strake	Brogdale	Triploid	1	1	1	1	2	0	1	1	0	1	2	9	1	1	1	1	2	0	0	1	1		1
Signe Tillisch	Brogdale	Diploid	1	2	1	0	1	1	1	0	1	2	1	9	2	1	0	1	2	1	0	1	0		1
Sikulai Alma	Brogdale	Diploid	0	1	1	1	1	1	1	1	1	2	0	0	1	1	0	1	2	0	1	2	1		0
Silva	Brogdale	Diploid	0	1	0	1	1	2	1	0	0	2	0	1	1	0	2	2	2	0	0	1	1		0
Silver Cup	Shepton Mallet Cider Apple Collection	Diploid	0	2	1	2	1	1	1	2	0	2	1	0	1	1	0	1	0	1	0	1	2		0
Simonffy Piros	Brogdale	Diploid	0	0	0	1	2	0	1	0	0	2	9	9	0	1	1	1	2	1	0	2	1		2
Sinta	Brogdale	Diploid	2	2	1	0	2	1	1	1	1	2	0	9	1	2	0	1	1	9	0	2	1		2
Sir John Thornycroft	Brogdale	Diploid	2	2	1	1	2	0	0	1	1	1	1	0	2	1	0	1	2	1	0	0	0		0
Sir Prize	Brogdale	Triploid	0	2	0	0	2	9	1	1	1	2	0	9	2	1	1	1	2	1	0	1	1		2
Sissonss Worksop Newtown	Brogdale	Diploid	2	1	0	1	2	1	9	0	0	2	1	1	2	1	9	2	2	1	0	0	1		2
Siugisdesert	Brogdale	Diploid	1	2	1	1	2	0	1	0	1	2	1	1	1	0	1	1	2	0	0	1	9		1
Skinner	Brogdale	Diploid	1	2	0	2	2	1	0	1	2	1	2	0	1	2	1	1	1	1	1	1	1		0
Skovfoged	Brogdale	Diploid	0	1	0	1	1	1	1	1	1	2	2	0	1	2	1	1	2	0	0	2	1		0
Skyrmes Kernel	Shepton Mallet Cider Apple Collection	Triploid	1	1	1	1	1	1	1	1	1	1	2	0	1	1	0	1	1	1	2	2	1		0
Slavyanka	Brogdale	Diploid	0	0	0	1	2	2	2	1	0	2	9	1	0	1	1	2	2	2	9	2	0		2
Sleeping Beauty	Brogdale	Diploid	2	2	1	1	2	0	0	1	1	2	2	0	2	1	0	1	1	1	0	2	1		0
Smalls Admirable	Brogdale	Triploid	0	1	1	1	1	1	1	1	1	1	0	0	1	1	0	1	2	1	1	2	1		0
Smarts Prince Arthur	Brogdale	Diploid	2	2	1	1	2	0	9	0	1	2	0	0	2	1	1	2	1	1	0	1	1		1
Smiler	Brogdale	Diploid	1	0	2	2	2	0	0	1	2	1	0	0	2	2	0	0	2	0	1	1	1		0
Smoothee	Brogdale	Diploid	1	2	1	0	2	1	1	1	1	2	0	2	2	1	0	1	2	1	0	1	1		0
Snovit	Brogdale	Diploid	0	1	0	1	2	2	1	0	2	1	1	0	0	0	2	1	2	0	1	2	0		0
Snub Nose	Brogdale	Diploid	1	2	0	0	1	0	0	1	0	1	2	2	1	1	2	0	2	0	0	2	2		0
Soppy Withers	Brogdale	Diploid	0	2	1	9	1	0	1	0	1	1	1	0	1	0	0	2	2	0	0	2	1		1
Sovari Comun	Brogdale	Diploid	0	1	1	1	2	0	1	0	1	2	9	0	1	2	1	2	1	0	0	2	2		1
Sovari Nobil	Brogdale	Diploid	1	1	0	1	2	0	2	1	1	2	1	0	2	1	2	0	2	1	0	2	2		0
Sowmans Seedling	Brogdale	Diploid	1	1	0	9	2	1	1	0	1	2	1	0	2	1	0	0	2	0	1	2	1		1
Spaanse Keiing	Brogdale	Diploid	0	1	1	1	2	0	1	0	1	2	1	0	1	1	2	1	1	2	0	2	1		0
Spartan No.3	Brogdale	Tetraploid	1	1	0	2	2	0	1	0	0	2	2	1	1	0	2	1	2	2	1	2	2		0
Spartan Scotland	Brogdale	Tetraploid	1	1	0	2	2	0	1	0	0	2	2	1	1	0	2	1	2	2	1	2	2		0
Spartan Sweden	Brogdale	Tetraploid	1	1	0	2	2	9	1	0	0	2	2	1	1	0	2	1	2	2	1	2	2		1
Spatbluhender Taffetapfel	Brogdale	Diploid	0	1	1	1	0	2	1	1	0	1	1	1	1	0	1	2	2	1	1	2	0		0
Spencer	Brogdale	Diploid	0	2	1	1	2	1	1	1	1	2	1	1	2	0	1	1	2	1	0	2	2		0
Spencer Seedless	Brogdale	Diploid	1	1	1	0	2	0	0	0	0	2	0	0	2	2	1	2	2	1	0	2	2		0
Spijon	Brogdale	Diploid	2	0	2	1	1	1	2	0	1	2	1	0	1	1	0	2	1	1	0	2	1		0
Spiza	Brogdale	Diploid	2	1	1	2	1	2	9	0	2	1	1	0	1	1	1	0	1	0	0	2	1		1
Splendour	Brogdale	Diploid	2	1	1	1	2	0	2	1	1	2	1	1	2	0	0	2	2	1	1	2	2		0
ST Wright	Brogdale	Diploid	0	1	0	2	1	1	0	1	2	2	2	1	2	1	0	0	2	1	1	1	1		0
St. Brita	Brogdale	Diploid	0	2	0	2	2	0	2	0	0	2	1	0	2	0	0	1	2	1	0	2	0		0
Stafner Rosen	Brogdale	Triploid	1	1	1	9	1	0	1	1	1	2	1	1	2	9	0	2	2	1	0	2	1		2
Stanway Seedling	Brogdale	Diploid	2	2	0	0	2	0	0	0	2	2	1	0	1	1	2	2	2	0	0	2	1		0
Star of Devon	Brogdale	Diploid	2	2	0	1	2	0	0	1	1	0	0	0	1	1	0	1	1	0	1	2	1		0
Stark Earliblaze	Brogdale	Diploid	2	1	0	1	2	1	0	1	1	2	1	9	1	1	0	1	1	9	0	1	2		2
Starking	Brogdale	Diploid	2	0	0	2	2	0	2	0	0	2	2	1	1	0	1	2	2	1	2	2	2		0
Starkrimson	Brogdale	Diploid	2	0	0	2	2	0	2	0	0	2	2	1	1	0	1	2	2	1	2	2	2		0
Starks Earliest	Brogdale	Diploid	0	1	1	0	9	1	1	0	1	2	2	0	2	0	0	1	1	1	0	2	9		2
Starks Late Delicious	Brogdale	Diploid	2	0	0	2	2	0	2	0	0	2	2	1	1	0	1	2	2	1	2	2	2		0
Starkspur Golden Delicious	Brogdale	Diploid	1	2	1	0	2	1	1	1	1	2	0	2	2	1	0	1	2	1	0	1	1		0
Starkspur McIntosh	Brogdale	Diploid	0	2	1	1	2	0	0	0	1	2	1	0	1	1	1	1	2	1	0	2	1		0
Starkspur Supreme	Brogdale	Diploid	2	9	0	2	2	0	2	0	0	2	2	1	1	0	1	2	2	1	2	2	2		1
Starr	Brogdale	Diploid	1	2	1	0	1	1	0	0	1	2	0	0	2	1	2	2	1	1	0	2	1		0
Statefair	Brogdale	Diploid	1	1	1	1	2	1	0	0	1	2	1	9	2	1	0	2	1	2	0	1	1		1
Statesman	Brogdale	Diploid	0	2	2	1	2	0	2	0	1	1	1	1	2	1	0	1	1	0	0	2	1		0
Staymans Winesap	Brogdale	Diploid	1	9	0	1	2	0	2	1	1	1	1	1	2	1	1	1	1	1	1	2	2		1
Stearns	Brogdale	Diploid	1	1	1	0	2	0	2	1	0	2	2	0	2	1	2	1	1	1	0	2	1		0
Steff	St Monicas	Diploid	2	0	2	2	0	2	2	1	1	2	0	1	1	1	0	0	1	1	2	2	0		0
Steirischer Roter Marschansker	Brogdale	Diploid	1	0	2	2	2	1	2	1	2	1	1	1	2	0	1	1	2	0	0	1	2		0
Stevenson Wealthy	Brogdale	Tetraploid	2	2	1	1	2	1	9	0	1	2	1	0	1	9	0	1	1	0	0	1	1		2
Steyne Seedling	Brogdale	Diploid	2	0	2	2	1	0	1	2	1	1	0	0	1	2	0	1	1	1	0	0	0		0
Stina Lohmann	Brogdale	Diploid	1	0	0	1	2	0	1	0	1	2	0	0	1	1	1	1	2	0	0	1	1		0
Stirling Castle	Brogdale	Diploid	1	1	1	1	2	1	2	1	1	2	1	1	2	2	1	0	1	0	1	2	1		0
Stobo Castle	Brogdale	Diploid	2	1	0	0	2	1	1	1	1	2	2	1	1	0	1	1	1	1	0	1	1		0
Stoke Allow	Brogdale	Diploid	1	1	1	1	0	1	0	1	1	1	2	9	2	1	1	1	0	0	1	1	2		1
Stoke Edith Pippin	Brogdale	Diploid	0	2	2	1	2	0	1	0	0	1	1	0	1	2	1	2	1	0	0	9	1		1
Stonecrop	Brogdale	Diploid	0	1	0	1	0	2	1	1	0	2	2	1	1	1	0	2	2	1	0	2	2		0
Stonehenge	Brogdale	Diploid	0	2	0	0	1	1	0	1	2	2	1	0	1	1	0	2	1	0	0	1	2		0
Stonetosh	Brogdale	Diploid	0	2	0	0	2	0	1	0	1	2	1	0	0	0	1	2	1	1	0	2	1		0
Storeys Seedling	Brogdale	Diploid	2	2	0	0	2	0	1	1	0	1	0	0	2	2	0	2	1	0	0	1	2		0
Stowell Cox	Brogdale	Diploid	1	2	1	2	2	0	0	1	2	9	0	0	2	1	0	0	1	1	0	1	0		1
Striped Beefing	Brogdale	Triploid	1	2	1	1	1	1	9	1	0	2	1	1	1	0	1	1	1	0	0	1	1		1
Strippy	Brogdale	Diploid	1	1	1	0	0	1	1	1	2	1	2	0	2	1	1	1	2	0	0	1	1		0
Stubbard	Linden Lea	Diploid	1	1	0	0	1	1	1	1	1	1	2	1	2	1	0	0	2	1	0	2	1		0
Sturmer Pippin	Brogdale	Diploid	2	1	2	1	9	1	1	0	1	1	1	0	2	1	0	2	2	1	0	0	2		1
Summer Apple	Brogdale	Diploid	1	0	1	0	1	1	2	1	1	1	1	1	2	0	1	0	1	1	0	1	1		0
Summer Blenheim	Brogdale	Triploid	1	1	1	1	2	0	1	0	0	1	1	0	1	0	1	1	1	0	0	1	0		0
Summer Broaden	Brogdale	Diploid	1	1	1	1	1	1	1	0	1	2	1	1	2	1	1	1	1	1	1	2	2		0
Summer Golden Pippin	Brogdale	Diploid	0	0	0	1	2	1	2	0	0	1	0	9	0	0	1	0	9	1	0	0	1		2
Summer John	Brogdale	Diploid	0	1	0	1	1	0	0	0	2	2	2	0	2	0	2	1	1	0	2	1	2		0
Summer Rose	Brogdale	Diploid	1	2	0	0	2	0	1	0	1	2	2	0	1	0	1	0	2	2	0	1	1		0
Summer Stibbert	Brogdale	Diploid	1	1	0	0	1	1	1	1	1	1	2	1	2	1	0	0	2	1	0	2	1		0
Summerland	Brogdale	Diploid	0	2	1	1	2	0	0	0	0	2	0	1	1	1	0	0	2	2	0	2	1		0
Summerred	Brogdale	Diploid	0	2	0	1	1	1	0	0	1	2	1	1	1	2	0	0	1	2	0	1	2		0
Sunburn	Brogdale	Diploid	2	1	1	1	2	1	0	0	1	1	0	0	1	2	1	2	2	0	1	1	0		0
Sunrise 1	Brogdale	Diploid	2	1	0	1	2	0	0	0	0	2	1	0	0	2	1	2	2	0	1	2	1		0
Sunrise 2	Brogdale	Diploid	1	2	1	0	2	1	0	1	0	9	0	1	2	2	1	1	2	1	0	1	1		1
Sunset sport	Brogdale	Diploid	2	0	2	2	0	1	0	2	2	1	0	0	1	1	0	0	2	2	1	1	0		0
Suntan	Welsh Collection	Diploid	1	1	1	2	2	1	1	1	2	0	0	0	1	1	0	1	2	1	0	1	1		0
Sure Crop	Brogdale	Diploid	2	2	2	1	2	0	1	1	1	1	0	0	2	0	2	2	0	0	0	0	1		0
Surprise	Brogdale	Diploid	1	0	2	2	2	0	1	2	1	1	1	1	2	1	0	1	2	0	1	1	1		0
Sussex Mother	Brogdale	Diploid	1	1	1	0	2	0	0	0	1	1	1	1	2	2	0	1	2	1	1	2	2		0
Swaar	Brogdale	Diploid	1	2	2	0	2	1	2	2	1	2	1	0	2	1	1	2	1	1	0	1	1		0
Sweet Coppin	Brogdale	Diploid	0	0	2	1	0	2	0	1	1	2	2	1	1	2	1	1	1	0	1	2	1		0
Sweet Cornelly	Brogdale	Diploid	1	1	1	0	2	1	0	0	0	2	1	1	2	2	1	2	2	2	1	1	1		0
Sweet Delicious	Brogdale	Diploid	2	1	1	2	2	1	2	1	0	1	1	1	2	1	2	2	2	0	1	1	1		0
Sweet Sixteen	Brogdale	Diploid	1	1	0	1	2	0	1	0	1	2	1	0	2	1	2	1	2	1	0	1	1		0
Sweet Tart	Brogdale	Diploid	2	1	1	2	2	0	2	1	0	2	1	1	1	0	0	2	2	1	1	2	2		0
Sylvia	Brogdale	Diploid	0	0	2	1	1	0	1	0	1	2	0	0	0	1	1	0	2	1	0	2	0		0
Symes seedling	Linden Lea	Diploid	0	2	0	1	2	0	1	2	0	2	1	0	1	1	0	1	2	1	1	2	1		0
Symonds Winter	Brogdale	Diploid	1	1	1	0	1	1	2	0	0	2	1	0	1	0	1	2	1	1	0	2	0		0
Szacsvay Tafota	Brogdale	Diploid	1	1	2	0	2	0	2	0	0	2	1	1	1	0	1	0	2	0	0	2	2		0
Szaszpap Alma	Brogdale	Diploid	0	0	1	1	2	0	2	1	1	2	0	1	2	0	1	1	2	1	0	0	1		0
Szechenyi Renet	Brogdale	Diploid	1	1	0	0	0	0	2	1	0	2	1	0	2	1	0	1	1	2	0	2	1		0
Tailman	Brogdale	Diploid	1	1	1	1	0	2	1	0	2	2	1	1	1	0	2	0	2	0	0	1	0		0
Tale Sweet	Brogdale	Diploid	1	1	0	0	1	2	1	2	2	2	2	0	2	1	0	1	2	0	1	1	1		0
Talgarth	Welsh Collection	Diploid	0	1	1	0	2	1	2	0	2	2	2	1	1	2	1	2	2	0	0	2	1		0
Tardive de la Sarthe	Brogdale	Diploid	1	2	2	1	1	2	1	0	1	1	2	0	1	1	0	1	2	0	0	2	2		0
Tare de Ghinda	Brogdale	Diploid	1	0	1	0	2	0	1	0	1	2	2	0	1	0	2	0	1	0	1	1	0		0
Tasman Pride	Brogdale	Diploid	0	2	1	2	2	0	2	1	1	2	0	1	2	1	0	1	1	0	1	1	0		0
Taunton	Goldney	Diploid	2	1	1	2	2	1	1	1	1	1	0	0	2	2	0	1	2	0	1	1	0		0
Taunton Cross	Frank Matthews	Diploid	2	1	1	2	2	1	1	1	1	1	0	0	2	2	0	1	2	0	1	1	0		0
Taunton Sweet	Shepton Mallet Cider Apple Collection	Diploid	1	1	0	0	1	2	1	2	2	2	2	0	2	1	0	1	2	0	1	1	1		0
Taylors	Brogdale	Diploid	1	2	0	1	2	0	9	1	0	9	1	1	1	1	0	1	2	0	1	2	1		2
Taylors Favourite	Brogdale	Diploid	1	1	2	1	0	1	1	1	2	2	9	0	2	1	1	1	2	1	0	2	2		1
Taylors Sweet	Worle Nursery	Diploid	1	2	0	1	2	0	2	1	0	2	1	1	1	1	0	1	2	0	1	2	1		0
Teint Frais	Brogdale	Triploid	0	2	1	1	2	0	1	1	1	1	0	1	1	1	1	2	2	1	1	1	0		0
Telamon	Brogdale	Diploid	1	2	1	1	2	0	1	1	2	2	0	1	2	1	1	0	2	0	0	1	1		0
Tellina	Brogdale	Diploid	0	1	1	9	1	1	1	0	2	2	0	0	1	0	2	1	2	0	0	1	0		1
Tellisaare	Brogdale	Diploid	0	1	1	0	1	1	1	0	1	2	1	0	1	1	1	1	2	1	1	2	1		0
Telstar	Brogdale	Diploid	2	1	2	1	2	0	1	1	2	1	1	9	9	2	0	0	2	1	0	1	0		2
Tenroy	Brogdale	Diploid	2	1	2	1	2	1	1	1	1	1	0	1	2	2	0	1	2	1	0	2	1		0
Testerspur Golden Delicious	Brogdale	Diploid	1	2	1	0	2	1	1	1	1	2	0	2	2	1	0	1	2	1	0	1	1		0
Teton de Demoiselle	Brogdale	Diploid	1	1	2	1	0	0	1	9	2	2	1	1	2	1	0	1	2	1	0	2	1		1
Tewkesbury Baron	Brogdale	Diploid	1	2	1	1	2	0	0	1	2	1	1	0	2	0	1	1	2	0	0	2	1		0
Texola	Brogdale	Diploid	1	1	2	1	2	0	0	1	1	2	9	0	1	1	0	1	2	0	0	1	2		1
Thodays Quarrenden	Brogdale	Diploid	1	2	1	0	1	1	1	0	0	2	1	0	2	0	1	2	1	0	0	0	1		0
Thomas Jeffrey	Brogdale	Diploid	0	1	1	1	2	1	0	0	2	2	1	0	1	1	0	1	2	0	1	2	1		0
Thomas Rivers	Brogdale	Diploid	1	1	1	1	1	1	1	1	1	2	2	9	1	1	0	1	1	1	0	2	1		1
Thompsons Apple	Brogdale	Diploid	0	0	0	0	0	2	1	1	1	2	2	0	2	0	1	0	0	0	9	2	9		2
Thorle Pippin	Brogdale	Diploid	1	2	0	1	1	1	1	0	2	2	2	0	1	1	1	1	2	2	0	2	2		0
Thorpes Peach	Brogdale	Diploid	1	1	0	2	2	2	0	0	0	2	0	0	1	2	1	0	2	0	2	2	0		0
Thurgauer Weinapfel	Brogdale	Diploid	1	1	0	0	1	1	0	0	1	2	0	2	2	0	1	1	2	1	0	1	9		1
Thurso	Brogdale	Diploid	0	2	1	0	2	0	1	0	1	2	2	1	1	1	0	1	1	2	9	1	0		1
Tien Shan Barrie Juniper	Brogdale	Diploid	1	1	0	1	1	0	0	0	2	2	0	1	1	1	0	1	2	0	0	1	0		0
Tiffen	Brogdale	Diploid	0	2	0	0	2	1	2	1	1	2	2	9	2	1	0	1	1	1	0	2	1		1
Tillington Court 2	Welsh Collection	Triploid	1	2	1	1	1	1	1	1	1	1	1	0	1	1	0	1	2	0	1	1	1		0
Tims Early	Brogdale	Diploid	2	1	1	0	0	2	1	0	1	1	0	1	2	1	0	0	0	2	0	2	1		0
Tinsley Quince	Brogdale	Diploid	2	1	2	1	2	0	1	0	1	2	1	0	2	2	0	2	1	1	0	1	2		0
Tiroler Spitzlederer	Brogdale	Diploid	0	1	0	1	2	0	2	0	2	2	1	1	1	0	2	0	2	2	0	1	2		0
Titovka	Brogdale	Diploid	0	0	0	0	2	0	2	0	1	2	2	1	1	0	1	1	9	0	1	1	1		1
Tobiasler	Brogdale	Diploid	0	1	1	2	2	0	0	0	0	2	1	0	1	0	1	1	0	0	1	2	0		0
Tom Legg	Linden Lea	Diploid	0	2	0	2	9	1	1	1	0	2	1	0	0	2	0	2	1	1	0	2	2		1
Tommy Knight	Brogdale	Diploid	1	0	2	1	2	0	0	1	1	1	1	1	1	0	0	2	2	0	1	2	2		0
Tonino	Brogdale	Diploid	1	2	2	1	2	1	1	1	1	2	0	0	2	1	1	1	2	2	0	1	0		0
Topaz	Brogdale	Diploid	2	0	2	2	2	0	0	0	1	1	1	0	1	2	1	0	2	1	1	1	1		0
Tordai Alma	Brogdale	Triploid	0	1	1	0	2	1	1	1	1	2	1	1	1	0	0	1	0	1	0	2	1		0
Tordai Piros Kalvil	Brogdale	Diploid	1	2	0	1	1	1	1	0	2	2	2	0	1	1	1	1	2	2	0	2	2		0
Torstein	Brogdale	Diploid	1	2	0	1	2	1	1	0	1	2	1	2	1	0	2	0	2	1	9	1	1		1
Totem	Brogdale	Diploid	0	1	1	1	2	9	0	1	2	2	1	1	0	0	1	1	2	0	0	2	2		1
Toyo	Brogdale	Diploid	2	1	1	1	1	1	1	0	0	2	2	0	2	0	0	1	1	0	1	2	2		0
Trajan	Brogdale	Diploid	1	2	1	1	2	0	1	1	2	2	0	1	2	1	1	0	2	0	0	1	1		0
Transparente de Bois Guillaume	Brogdale	Diploid	1	1	0	1	1	2	1	0	2	1	2	1	0	1	9	2	0	1	0	0	2		1
Transparente de Croncels	Brogdale	Diploid	2	0	1	1	1	1	1	0	1	1	2	0	1	1	0	1	1	0	0	0	1		0
Trelage	Brogdale	Diploid	1	0	1	0	2	0	2	0	2	2	2	2	2	0	1	1	2	2	1	2	0		0
Trezeke Meyers	Brogdale	Triploid	1	2	1	2	2	1	1	1	1	2	1	1	1	1	0	1	1	2	0	2	2		0
Tropical Beauty	Brogdale	Diploid	1	0	0	2	2	1	2	1	1	2	2	1	0	0	1	2	2	0	1	2	2		0
Trotuse	Brogdale	Diploid	0	1	0	2	2	1	2	1	2	2	1	1	1	0	0	1	2	1	0	1	0		0
Trwyn Mochyn	Welsh Collection	Diploid	1	1	1	1	1	1	2	1	1	2	2	1	0	1	1	1	1	1	2	2	1		0
TSR1T187	Brogdale	Diploid	1	1	2	1	2	0	0	0	1	2	0	0	1	2	1	1	2	1	0	1	2		0
Tsugaru	Brogdale	Diploid	1	2	2	1	2	0	1	0	0	2	0	1	1	0	0	1	2	0	0	2	1		0
Tukker	Brogdale	Diploid	1	1	1	0	2	1	0	0	2	1	1	1	2	0	0	2	2	0	0	2	1		0
Tukor Alma	Brogdale	Diploid	1	1	1	1	1	1	1	1	2	0	9	0	2	0	1	2	2	1	0	9	2		2
Tullebolle	Brogdale	Diploid	0	1	1	1	0	2	2	1	0	1	1	0	2	1	1	2	2	1	1	1	1		0
Tupstones	Brogdale	Diploid	0	1	1	2	2	0	0	1	0	1	1	0	1	1	0	2	2	0	0	0	1		0
Tuscan	Brogdale	Diploid	1	2	1	1	2	1	1	1	1	1	0	1	1	0	0	9	2	1	0	1	1		1
Twenty Ounce	Brogdale	Diploid	1	1	2	0	2	0	9	1	0	2	2	0	2	0	1	2	2	0	0	1	2		1
Twenty Pip	Thatchers Exhibition	Diploid	0	1	1	1	1	1	1	1	1	2	0	1	2	0	1	2	2	1	2	0	1		0
Tydemans Late Orange 1	Brogdale	Diploid	2	2	1	2	2	0	0	1	2	0	0	0	1	2	0	1	1	0	1	1	1		0
Tydemans Michaelmas Red	Brogdale	Diploid	0	1	1	1	2	0	0	0	1	2	0	0	1	1	2	2	2	1	1	2	0		0
Udales Cardinal Red	Brogdale	Diploid	1	1	0	1	2	0	2	1	0	2	1	1	2	0	1	1	2	1	1	1	2		0
Uland	Brogdale	Diploid	1	1	0	0	2	0	1	0	2	2	1	0	1	0	1	0	2	1	0	1	0		0
Ulmer Reinette	Brogdale	Diploid	0	1	1	1	2	1	0	0	2	2	0	2	1	1	0	1	2	0	0	1	0		0
Undine	Brogdale	Diploid	2	1	1	1	2	0	0	1	0	2	0	0	0	1	0	2	2	1	1	1	2		0
UNID Amelia 2	St Monicas	Not Known	2	0	2	2	0	2	1	1	1	1	0	1	1	2	0	1	2	0	2	2	1		0
UNID Amelia1	Thatchers Exhibition	Not Known	0	0	1	1	1	1	1	2	1	2	1	1	1	0	0	1	2	1	2	2	1		0
UNID Blenheim Orange 1	Thatchers Exhibition	Not Known	2	1	2	1	0	2	1	0	2	1	2	0	2	1	1	2	1	1	0	1	0		0
UNID Blenheim Orange 2		Not Known	2	1	2	2	2	0	0	1	2	0	0	0	2	2	0	1	2	1	0	0	1		0
UNID Broxwood Foxwhelp 1	Goldney	Not Known	0	1	1	0	2	0	1	1	0	2	1	1	1	0	2	1	2	1	1	1	1		0
UNID Broxwood Foxwhelp 2	Shepton Mallet Cider Apple Collection	Not Known	1	2	1	0	1	1	2	1	1	1	2	0	1	1	1	1	1	0	1	2	2		0
UNID Burrowhill Early 1	Shepton Mallet Cider Apple Collection	Not Known	0	2	0	0	1	1	0	1	0	2	1	0	1	2	1	2	2	0	1	2	1		0
UNID Burrowhill Early 2	Thatchers Exhibition	Not Known	1	1	1	0	1	0	1	1	1	2	1	0	1	1	1	1	2	0	0	2	9		1
UNID Cap of Liberty 1	Shepton Mallet Cider Apple Collection	Not Known	0	1	1	1	1	1	0	1	1	1	0	0	2	1	0	2	2	0	2	1	2		0
UNID Cap of Liberty 2	Linden Lea	Not Known	0	1	1	0	0	2	0	0	1	2	1	0	2	0	0	2	2	1	1	1	1		0
UNID Connie 1	Goldney	Not Known	1	0	1	2	0	2	1	1	2	2	0	0	0	2	1	0	2	1	2	2	0		0
UNID Connie 2	Thatchers Exhibition	Not Known	1	0	1	0	2	0	1	1	0	1	1	0	1	1	0	1	1	0	1	2	1		0
UNID Cox	Private Garden	Diploid	2	0	1	2	1	1	1	0	1	1	1	0	1	0	0	2	2	1	1	1	2		0
UNID Debbie 1	Goldney	Not Known	2	1	1	1	2	0	2	1	1	2	0	1	1	0	0	0	0	0	1	1	1		0
UNID Debbie 2	Thatchers Exhibition	Not Known	2	1	1	1	1	1	1	1	1	2	0	1	1	1	0	1	1	1	2	1	1		0
UNID Dons Seedling	Worle Nursery	Not Known	0	1	0	2	1	1	1	2	1	2	0	1	1	1	2	1	1	0	2	2	1		0
UNID Eleni 1	St Monicas	Not Known	1	0	1	2	1	1	0	2	1	2	0	0	0	1	0	1	2	0	2	2	0		0
UNID Eleni 2	Thatchers Exhibition	Not Known	2	1	1	2	0	2	0	1	1	2	0	1	1	1	0	0	1	1	2	2	1		0
UNID Michelin	Thatchers Exhibition	Not Known	2	0	2	1	1	1	0	2	1	2	0	1	0	1	0	0	2	1	0	1	1		0
UNID Nicky 1	Thatchers Exhibition	Not Known	0	0	1	2	1	2	0	1	2	2	0	0	1	2	1	0	2	0	2	2	0		0
UNID Nicky 2	St Monicas	Not Known	1	0	1	2	0	2	1	1	1	1	0	0	1	2	1	0	2	1	1	1	0		0
UNID Somerset Redstreak 1	Shepton Mallet Cider Apple Collection	Not Known	0	0	1	1	1	1	1	2	1	2	1	1	1	0	0	1	2	1	2	2	1		0
UNID Somerset Redstreak 2	Thatchers Exhibition	Not Known	1	0	1	2	1	1	0	2	1	1	0	0	0	2	0	1	2	0	1	1	0		0
UNID Sweet Coppin 1	Goldney	Not Known	1	1	1	0	2	0	0	1	0	1	0	1	2	1	1	0	2	0	0	2	0		0
UNID Sweet Coppin 2	Shepton Mallet Cider Apple Collection	Not Known	0	0	2	1	0	2	0	1	1	2	2	1	1	2	1	1	1	0	1	2	1		0
UNID Taylors Seedling 1	Shepton Mallet Cider Apple Collection	Not Known	1	1	1	1	2	0	1	1	1	2	1	2	2	1	1	1	1	1	1	1	2		0
UNID Taylors Seedling 2	Shepton Mallet Cider Apple Collection	Not Known	1	2	0	1	2	0	2	1	0	2	1	1	1	1	0	1	2	0	1	2	1		0
UNID White Jersey 1		Not Known	1	1	1	0	2	0	0	1	0	1	0	1	2	9	1	0	2	0	0	2	0		1
UNID White Jersey 2	Thatchers Exhibition	Not Known	1	1	1	0	1	1	1	0	0	2	2	1	1	0	0	1	2	0	1	1	2		0
UNKNOWN 1	Brogdale	Not Known	1	1	1	0	1	0	9	0	1	1	2	0	1	1	1	1	1	1	1	1	1		1
UNKNOWN 10	Horfield Organic Community Orchard	Not Known	2	1	1	1	2	0	1	1	1	1	1	0	1	1	0	2	2	1	0	1	1		0
UNKNOWN 11	Private Garden	Not Known	2	0	1	1	2	1	2	1	0	1	1	1	1	2	0	2	1	1	0	1	2		0
UNKNOWN 12		Not Known	1	2	1	9	2	1	0	1	0	1	2	0	2	1	1	0	1	2	0	0	1		1
UNKNOWN 13	Horfield Organic Community Orchard	Not Known	1	2	0	0	1	1	0	1	0	1	2	1	1	0	0	0	1	1	0	2	0		0
UNKNOWN 14	Horfield Organic Community Orchard	Not Known	1	2	1	0	1	0	2	0	0	2	9	1	2	1	1	1	2	1	0	9	0		2
UNKNOWN 15	Horfield Organic Community Orchard	Not Known	2	2	1	0	2	2	1	1	1	1	9	1	2	1	0	2	2	0	1	9	0		2
UNKNOWN 16	Horfield Organic Community Orchard	Not Known	1	1	1	1	2	0	1	1	1	1	1	0	1	1	0	1	1	0	0	1	1		0
UNKNOWN 17	Horfield Organic Community Orchard	Not Known	2	1	2	2	1	1	0	2	1	1	9	0	2	1	0	1	1	1	0	9	1		2
UNKNOWN 2	Brogdale	Not Known	0	2	1	1	1	1	2	1	0	1	2	1	1	0	0	0	1	1	2	2	2		0
UNKNOWN 3	Private Garden	Not Known	2	1	2	2	2	0	0	1	2	0	0	0	2	2	0	1	2	1	0	0	1		0
UNKNOWN 4	Private Garden	Not Known	2	1	2	2	2	0	0	1	2	0	0	0	2	2	0	1	2	1	0	0	1		0
UNKNOWN 5	Private Garden	Not Known	0	1	0	0	1	0	2	1	9	2	1	0	2	1	1	1	2	0	2	2	2		1
UNKNOWN 6	JIC	Not Known	2	1	2	2	2	0	0	1	2	0	0	0	2	2	0	1	2	1	0	0	1		0
UNKNOWN 7		Not Known	1	1	1	1	2	0	1	1	1	2	1	2	2	1	1	1	1	1	1	1	2		0
UNKNOWN 8		Not Known	1	1	1	1	2	0	1	1	1	2	1	2	2	1	1	1	1	1	1	1	2		0
UNKNOWN 9	Metford Road Community Orchard	Not Known	1	1	0	0	1	1	2	0	0	2	2	1	2	0	1	1	0	1	0	2	0		0
Upton Pyne	Brogdale	Diploid	1	2	1	0	2	0	0	1	2	0	1	0	2	2	0	2	1	1	1	0	0		0
Vagon Archer	Brogdale	Diploid	1	1	1	0	1	1	1	0	0	2	2	1	1	0	0	1	2	0	1	1	2		0
Vajki Alma	Brogdale	Triploid	1	1	1	1	2	1	1	0	1	1	1	1	2	0	0	1	1	2	1	2	1		0
Vanda	Brogdale	Diploid	0	1	0	2	0	1	1	0	1	1	0	0	0	1	1	2	2	1	1	2	1		0
Veekmans Jonaster	Brogdale	Triploid	1	1	1	1	2	1	9	1	1	2	0	1	9	1	0	1	2	1	0	1	1		2
Vegi Cox	Brogdale	Diploid	2	1	0	0	2	1	1	0	9	2	2	0	1	0	1	0	2	2	0	1	1		1
Venus Pippin	Brogdale	Diploid	1	2	1	1	2	1	1	0	0	1	2	1	1	1	2	2	2	0	1	2	1		0
Verallot	Brogdale	Diploid	0	0	0	1	2	0	0	0	2	2	9	0	1	0	2	1	2	1	0	1	0		1
Verde Doncella	Brogdale	Diploid	0	0	1	0	2	0	2	0	1	2	1	0	1	0	1	0	2	1	0	1	1		0
Verdese	Brogdale	Triploid	0	1	1	1	2	0	1	0	1	2	2	0	1	0	1	1	1	0	0	2	0		0
Verdona	Brogdale	Triploid	0	1	1	0	1	1	1	0	1	2	0	1	1	0	1	1	2	1	0	2	1		0
Verite	Brogdale	Diploid	0	2	0	1	2	0	1	0	0	1	0	0	1	2	1	1	0	0	1	2	1		0
Vernade	Brogdale	Diploid	0	1	1	1	2	0	1	1	0	2	1	0	2	1	1	1	0	1	0	2	1		0
Vernajou	Brogdale	Diploid	0	2	1	0	2	0	1	0	1	2	2	1	1	1	0	1	1	2	1	1	0		0
Vicar of Beighton	Brogdale	Triploid	1	2	1	1	2	0	1	1	1	1	2	0	1	1	0	1	1	0	0	1	1		0
Vicking	Brogdale	Diploid	1	0	0	1	1	1	0	1	2	2	1	1	1	0	9	2	1	2	0	0	2		1
Vincent	Brogdale	Diploid	0	0	1	2	2	0	2	1	0	1	1	0	1	2	0	1	0	0	0	2	1		0
Vinnoe	Brogdale	Diploid	0	1	0	0	2	2	0	2	1	2	2	2	2	1	1	1	0	0	1	2	1		0
Violetta	Brogdale	Diploid	1	0	2	0	2	0	1	0	1	2	2	0	2	0	0	1	0	1	0	2	0		0
Violette	Brogdale	Diploid	0	2	0	0	1	1	0	0	2	2	1	0	2	1	1	1	2	2	0	2	2		0
Vista Bella	Brogdale	Diploid	2	0	0	0	2	0	1	1	2	2	2	1	1	0	1	1	1	2	9	0	2		1
Vitgylling	Brogdale	Diploid	0	2	1	0	2	2	2	0	1	2	2	1	1	0	0	2	2	2	0	2	0		0
Vlaanderens Roem Rode Boskoop	Brogdale	Diploid	0	2	1	1	2	1	1	1	1	2	0	1	1	0	0	0	1	0	1	2	1		0
Von Zuccalmaglios Renette	Brogdale	Diploid	1	0	2	0	2	0	2	0	2	1	2	0	2	0	1	1	0	1	0	2	1		0
Voyager	Brogdale	Diploid	1	1	1	2	2	0	1	0	1	2	0	0	1	1	0	1	1	0	1	0	1		0
Wadeys Seedling	Brogdale	Diploid	1	2	1	1	2	0	0	1	1	0	1	0	2	1	0	2	2	1	0	1	1		0
Wadhurst Pippin	Brogdale	Diploid	1	1	1	1	2	0	2	0	1	2	1	1	1	0	0	1	2	1	0	1	1		0
Wagener	Brogdale	Diploid	9	2	1	1	2	0	1	1	1	2	0	0	2	0	1	1	0	2	0	1	0		1
Wang Young	Brogdale	Triploid	1	1	0	1	2	0	2	1	0	1	1	1	2	1	1	1	1	1	1	2	2		0
Warden	Brogdale	Diploid	0	2	2	1	2	0	1	0	1	1	1	0	2	1	1	1	1	0	0	1	1		0
Wardington Seedling	Brogdale	Diploid	1	1	1	2	1	1	1	2	2	1	0	0	2	1	9	1	2	1	0	1	1		1
Warners King	Brogdale	Triploid	1	1	1	1	2	0	1	1	1	1	1	0	2	0	1	1	1	1	1	1	1		0
Warrens Seedling	Brogdale	Triploid	1	1	0	2	2	1	9	1	1	1	1	1	1	2	1	0	2	2	0	1	1		1
Washington Strawberry	Brogdale	Triploid	1	1	1	1	2	0	1	0	1	2	1	1	2	2	1	1	1	1	0	1	1		0
Wayne	Brogdale	Diploid	2	0	2	1	2	0	1	1	0	2	1	0	2	1	0	0	2	2	9	2	1		1
Wayside	Brogdale	Diploid	2	0	2	2	2	1	0	1	2	1	1	0	2	2	1	0	2	1	0	0	1		0
Wealthy	Brogdale	Diploid	2	2	1	1	2	1	1	0	1	2	1	0	1	0	0	1	1	0	0	1	1		0
Webbs Kitchen Russet	Brogdale	Diploid	1	2	1	1	2	0	1	0	1	1	0	0	1	1	0	2	2	0	0	2	1		0
Webster	Brogdale	Diploid	1	0	1	1	1	1	1	1	0	2	1	0	1	1	0	1	1	0	0	9	2		1
Weidners Goldreinette	Brogdale	Diploid	1	1	1	1	2	0	1	0	0	2	1	0	1	0	2	0	0	0	0	1	0		0
Weigelts Zinszahler	Brogdale	Diploid	2	2	1	1	1	2	1	0	0	2	2	0	1	0	1	1	2	1	1	2	1		0
Weight	Brogdale	Diploid	2	1	1	1	2	0	9	1	0	2	0	0	0	1	0	1	2	1	0	1	2		1
Weisser Winter Taffetapfel	Brogdale	Diploid	1	1	1	0	2	1	1	1	2	2	0	1	1	1	1	2	2	1	0	1	1		0
Welcome	Brogdale	Diploid	0	1	1	0	1	1	1	2	2	1	2	0	2	0	9	1	1	0	0	2	1		1
Wellington Bloomless	Brogdale	Diploid	1	1	1	0	2	0	1	0	0	1	1	0	1	2	1	2	1	0	0	1	1		0
Wellspur	Brogdale	Diploid	2	0	0	2	2	0	2	0	0	2	2	1	1	0	1	2	2	1	2	2	2		0
Welschisner	Brogdale	Triploid	0	1	1	1	2	1	1	0	1	2	2	1	1	1	1	0	1	0	9	1	1		1
West View Seedling	Brogdale	Diploid	1	0	2	1	2	0	1	1	0	1	1	0	1	1	1	1	1	0	0	1	2		0
Westfield Seek no Further	Brogdale	Diploid	0	1	2	1	2	1	1	1	0	1	1	0	2	2	0	2	1	0	0	2	1		0
Westons Seedling	Brogdale	Triploid	0	1	2	1	1	1	9	0	1	2	1	0	2	0	0	1	0	1	0	1	1		1
Wheelers Russet	Brogdale	Diploid	0	9	1	1	1	1	1	1	1	2	9	0	1	0	1	2	1	0	0	2	2		2
Wheelers Russet of Gloucesters	Brogdale	Diploid	0	2	2	2	1	0	2	1	1	1	0	0	1	0	0	2	2	1	1	2	1		0
White Angel	Brogdale	Diploid	0	2	1	2	0	1	1	0	0	2	2	2	0	9	2	0	1	0	0	2	2		1
White Jersey	Brogdale	Diploid	1	1	1	0	2	0	0	1	0	1	0	1	2	1	1	0	2	0	0	2	9		1
White Muscadet	Shepton Mallet Cider Apple Collection	Diploid	1	1	1	1	1	1	1	1	0	1	2	1	1	1	1	0	2	1	1	2	2		0
White Paradise	Brogdale	Diploid	2	0	1	1	1	1	1	0	0	2	0	0	1	1	1	2	2	0	1	1	1		0
White Quarrenden	Brogdale	Diploid	1	2	0	1	2	0	2	0	2	2	2	0	1	2	0	2	2	2	0	1	2		0
White Transparent	Brogdale	Diploid	0	0	0	0	2	1	2	1	2	2	1	1	0	0	1	2	2	1	1	1	1		0
White Winter Pearmain	Brogdale	Diploid	2	1	0	2	2	0	2	1	1	2	9	2	1	0	1	2	2	1	2	2	2		1
Wickham Green	Brogdale	Diploid	2	2	2	1	2	0	1	1	0	2	1	1	1	2	1	2	1	0	0	2	1		0
Widdup	Brogdale	Diploid	0	2	2	1	2	0	1	2	1	2	1	0	1	0	0	1	1	0	0	2	1		0
Wilhelm Ley	Brogdale	Diploid	9	2	0	1	2	1	9	1	0	2	0	1	1	1	1	1	1	1	1	2	1		2
Wilkenburger Herbstreinette	Brogdale	Diploid	1	1	0	0	2	1	0	0	2	2	1	0	1	0	9	2	2	2	0	2	0		1
William Crump	Brogdale	Diploid	1	0	2	1	2	0	2	9	1	2	1	0	1	1	1	1	2	0	0	1	1		1
William Peters	Brogdale	Diploid	1	1	1	1	2	0	1	1	1	0	1	1	1	1	0	1	2	0	9	1	1		1
Williams Favourite	Brogdale	Diploid	1	1	1	1	2	0	2	1	1	1	2	1	1	0	1	1	2	0	2	1	2		0
Willie Sharp	Brogdale	Diploid	0	1	2	1	2	0	2	2	1	1	1	0	1	1	0	2	1	1	1	2	1		0
Wilmuta	Brogdale	Triploid	1	1	1	1	2	1	9	1	1	2	0	1	9	1	0	1	2	1	0	1	1		2
Wilstedter	Brogdale	Diploid	0	0	1	1	2	0	2	0	0	2	2	0	1	0	0	1	2	0	1	2	1		0
Wimple Wonder		Diploid	1	1	1	2	1	1	2	0	1	1	1	1	1	1	1	1	1	0	1	1	2		0
Winston	Brogdale	Diploid	2	1	2	2	1	1	0	2	1	1	0	0	2	1	0	1	1	1	0	1	1		0
Winston sport	Brogdale	Diploid	2	1	2	2	1	1	0	2	1	1	0	0	2	1	0	1	1	1	0	1	1		0
Winter Banana	Brogdale	Diploid	0	1	2	9	2	0	0	1	2	2	0	1	2	0	0	1	2	0	1	1	2		1
Winter Lemon	Brogdale	Diploid	0	1	2	2	2	0	1	1	0	1	1	0	1	9	0	1	2	0	0	1	0		1
Winter Majetin	Brogdale	Diploid	1	1	0	0	2	0	1	2	0	2	2	0	2	1	1	1	2	1	0	2	2		0
Winter Peach	Brogdale	Diploid	0	0	2	1	1	1	2	1	1	1	0	0	1	0	1	1	2	1	0	2	2		0
Winter Pearmain	Brogdale	Triploid	1	1	1	1	1	1	1	1	1	2	1	1	1	0	1	1	2	1	0	2	9		1
Winter Quarrenden	Brogdale	Diploid	1	2	1	1	1	0	1	0	2	2	1	0	2	1	1	2	2	1	0	1	1		0
Winter Queening	Brogdale	Diploid	1	1	1	2	1	1	1	1	1	2	2	0	2	0	1	0	1	0	0	1	2		0
Withington Fillbasket	Brogdale	Triploid	0	1	2	1	2	0	1	0	0	1	1	1	1	0	1	9	0	0	9	1	0		2
Wolf River	Brogdale	Diploid	1	9	1	0	2	0	0	1	1	1	1	1	1	1	0	2	2	1	1	2	0		1
Woodford	Brogdale	Diploid	0	2	2	0	2	0	1	1	1	1	0	0	1	0	1	2	2	0	1	1	1		0
Woolbrook Pippin	Brogdale	Diploid	2	0	2	1	2	0	1	2	2	0	1	0	1	1	0	1	2	1	0	0	0		0
Woolbrook Russet	Brogdale	Diploid	2	1	2	1	1	1	9	1	1	0	1	1	1	1	9	2	2	0	0	1	2		2
Worcester Woodsil	Brogdale	Diploid	0	1	1	1	0	0	1	1	1	2	1	0	2	0	0	2	2	0	0	1	1		0
Wrixparent	Brogdale	Tetraploid	0	0	0	0	2	1	2	1	2	2	1	1	0	0	1	2	2	1	1	1	1		0
Wyken Pippin	Brogdale	Diploid	1	1	1	2	2	0	9	0	0	1	1	0	1	0	1	2	2	0	0	1	0		1
X3177	Brogdale	Not Known	1	2	1	1	2	0	0	1	0	2	0	0	1	0	2	2	2	1	0	1	2		0
X3263	Brogdale	Not Known	1	2	1	1	2	0	0	0	0	2	1	1	2	0	1	2	2	1	0	1	1		0
Ye Old Peasgood	Brogdale	Diploid	1	2	0	1	2	1	1	1	0	2	0	0	1	2	1	1	0	0	0	2	2		0
Yellow Bellflower	Brogdale	Diploid	1	1	2	1	2	0	1	0	1	2	1	1	2	1	0	1	2	2	0	2	2		0
Yellow Hangdown	Shepton Mallet Cider Apple Collection	Diploid	0	2	1	0	1	1	1	1	0	1	1	0	1	2	1	0	0	1	0	0	1		0
Yellow Ingestrie	Brogdale	Diploid	1	0	1	1	2	0	1	0	2	1	0	0	1	1	1	0	0	1	0	2	1		0
Yellow Newtown Pippin	Brogdale	Triploid	1	1	1	1	2	1	0	1	1	1	0	0	2	1	0	2	1	0	0	1	2		0
Yellow Redstreak	Field Farm Nursery, Hereford	Diploid	0	0	0	0	2	0	1	2	0	1	1	1	1	1	1	0	2	0	1	2	1		0
Yellowspur	Brogdale	Diploid	1	2	1	0	2	1	1	1	1	2	0	2	2	1	0	1	2	1	0	1	1		0
York a Red	Brogdale	Diploid	1	1	1	1	2	0	1	0	0	1	1	1	2	1	0	2	2	0	1	1	2		0
Yorkshire Aromatic	Brogdale	Triploid	0	1	1	1	2	1	1	0	2	2	1	1	1	1	0	1	1	1	1	2	2		0
Young America	Brogdale	Diploid	0	1	0	1	2	1	1	0	1	1	2	1	2	0	1	1	1	0	1	2	2		0
Youngs Pinello	Brogdale	Diploid	1	0	1	0	2	0	0	1	2	2	2	1	2	0	0	2	2	1	0	1	1		0
Zabergau Renette	Brogdale	Triploid	1	1	1	1	1	0	1	0	1	1	0	0	1	1	1	0	2	1	0	2	1		0
Zelyonka Kharkovskaya	Brogdale	Diploid	0	1	1	0	2	1	1	0	1	2	1	0	1	0	2	1	9	2	0	2	0		1
Zhigulevskoe	Brogdale	Diploid	0	2	0	1	2	1	0	2	1	2	1	0	2	0	0	0	0	2	0	1	0		0
Zigeunerin	Brogdale	Diploid	0	1	1	0	2	1	0	0	9	2	0	2	1	0	0	0	1	1	1	1	1		1
Zlatava	Brogdale	Diploid	1	1	1	2	2	0	0	0	2	1	0	0	1	2	0	1	2	0	0	2	1		0
Zoete Ermgaard	Brogdale	Diploid	0	2	0	0	2	0	2	0	1	2	1	0	0	0	2	2	1	0	0	2	1		0
Zomer Delicious	Brogdale	Diploid	0	1	0	0	2	1	1	1	2	2	0	1	1	1	1	2	2	0	0	2	0		0
																								Total number of 9s	608
	1747																							Total number of calls	52122
																								Total number of calls - 9s	51514
			552	332	474	478	89	910	460	855	501	93	628	1082	150	671	915	364	195	703	1215	172	361	No fails	1441
			924	1013	1053	1007	510	864	1039	895	1009	762	866	698	923	950	823	1050	636	1000	597	857	1056	1 fail	344
			423	559	376	419	1296	128	324	151	384	1038	388	81	829	261	115	496	1051	205	68	859	466	2 fails	132
			18	13	14	13	22	15	94	16	23	24	35	56	15	35	64	7	35	9	37	29	34	Sum	1917
			0.947867	0.682773	0.735681	0.682773	1.16095	0.788644	5.15634	0.841662	1.21436	1.26783	1.85972	3.00913	0.788644	1.85972	3.45386	0.366492	1.85972	0.471698	1.96809	1.53602	1.80563

## Sheet: Nominal Singletons with Reps
Resolved with MUNQ codes	Concords with DEFRA appendix	Possible Source of Error	Cluster size	Varieties
			Clusters of 2 lines
30	Yes		2	Alexander	Douce de Hollande
		Both sample have only 19 SNPs called; this comparison is based on only 17 SNP calls.	2	Allington Pippin	Pigs Nose
328	Yes		2	Anisa	Apez Zagarra
583	Yes		2	Antonovka Kamenichka	Byeloborodovka
394	Yes		2	Api Rose	Blandurette
597	Yes		2	Barnack Beauty	Barnack Beauty sport
253	Yes		2	Bastien	Lagree
42	Yes		2	Baxters Pearmain	Golden Reinette
370	Yes		2	Beauty of Hants	Summer Blenheim
707	Yes		2	Beauty of Kent	Contessa
36	Yes		2	Belle de France	Crawley Beauty
382	Yes		2	Belle de Pontoise	Jeanne Hardy
3	Yes		2	Bismarck	Maid of Kent
106	Yes		2	Black Ben Davis	Black David
			2	Blood Red	Herefordshire Beefing
770	Yes		2	Bloody Butcher	Vajki Alma
			2	Broom Apple	Shepperdine Silt	Frederick 1 -7
			2	Cadbury	Reinette Obry
241	Yes		2	Canvada	Willie Sharp
	Yes		2	Captain Broad 2	Smalls Admirable
		Adjacent samples	2	Cartaut	Charlot
			2	Catshead	Trwyn Mochyn
693	Yes		2	Chantecler	Chantegrise
245	Yes		2	Charles Ross	Red Charles Ross
		Declared errors in replanting	2	Chelmsford Wonder	Greenups Pippin
529	Yes		2	Christie Manson	Green Roland
854	Yes		2	Cigany Alma	Roter Stettiner
766	Yes		2	Cockle Pippin	Grey Pippin
641	Yes		2	Cravert	Cravert Rouge
11	Yes		2	Crimson Beauty of Bath	Tims Early	Beauty of Bath 1 -3
23	Yes		2	Crimson Spy	Hunter Kinkead Spy
683	Yes		2	Dalili	Delcorf
131.1	Yes		2	De Jaune	Reinette du Mans
			2	Delprim	Laxtons Herald
202	Yes		2	Desse de Buff	Franc Roseau
			2	Domnicele	Pomme de Choux a Nez Creux
526	Yes		2	Dugamel	Marstar
			2	EB54 1	UNKNOWN 2
348	Yes		2	Epicure	Epicurean
170	Yes		2	Eri Zagarra	Jincoa Zagarra
763			2	Fiesta	Red Pippin
			2	French Crab	Ironsides
318	Yes		2	Fuji INRA Type4 Nagafu	New Fuji
853	Yes		2	Galantine	Verdese
295	Yes		2	Galloway Pippin	Siddington Russet
			2	Glansevin	Harvey
			2	Glasbury	UNKNOWN 1
			2	Gloucestershire Underleaf	Landore	Underleaf 1, 2
548	Yes		2	Granny Smith	Granny Smith spur type
461	Yes		2	Gronsvelder Klumpke	Rheinischer Krummstiel
			2	Hains Red	UNID Cap of Liberty 1
740	Yes		2	Harang Alma	Sovari Nobil
129	Yes		2	Harvest Lemon	Lord Derby spur type	GENADIER 2, Lord Derby 1
			2	Hereford Broadleaf	Herefordshire Redstreak
			2	Hidala	UNID Cox
549	Yes		2	Hockings Green	John Broad
			2	Honeygold	Pepin Shafrannyi
290			2	Horsford Prolific	Mitchelsons Seedling
814	Yes		2	Hunter Sandow	Sandow
32			2	Ingrid Marie	Karin Schneider
592	Yes		2	Ivo	Orenco
			2	Joaneting	UNKNOWN 14
		Adjacent samples	2	Kaiserapfel	Rouge des Antis
			2	Karmijn de Sonnaville	Diamond
257	Yes		2	King Charles Pearmain	Rushock Pearmain
875	Yes		2	Lady of the Wemyss	Nelsons Codlin
476			2	Lady Sudeley	Red Sudeley
661	Yes		2	Lambs Seedling	Renown
794	Yes		2	Lemon Queen	Nottingham Pippin
			2	line 12 26	UNKNOWN 5
			2	line 4 24	Steff
707	Yes		2	Mauss Reinette	Rosii de Geoagiu
		Adjacent samples	2	McLellan	McLivers Winesap sport
101	Yes		2	Mela Carla	Rosa del Caldaro
			2	MN 1695	Vegi Cox
874	Yes		2	Mutsu	Mutsu spur type
			2	Nant Gwrtheryn	Ross Nonpareil
787	Yes		2	Newtown Pippin	Yellow Newtown Pippin
			2	NO 1 LOWER	NO 2 UPPER
			2	North Pembrokeshire Russet	Pride of the Orchard	Brith Mawr 1, 2 Machen 1, 2
249	Yes		2	Orleans	Quindell
573	Yes		2	P.J. Bergius	Savstaholm
587	Yes		2	Perrine York	York a Red
843			2	Pinner Seedling	Wheelers Russet
804			2	Pixie	Red Pixie
264	Yes		2	Pusztai Sarga	Steirischer Roter Marschansker
			2	Red Benoni	UNKNOWN 12
220	Yes		2	Red Musk	Seabrooks Red
557	Yes		2	Red Statesman	Statesman
884	Yes		3	Red Tom Putt	Sidney Strake	Tom Putt 1
1867			2	Red Torstein	Torstein
294	Yes		2	Reinette du Canada	Reinette Grise du Canada
		Declared errors in replanting	2	Roba	Sandringham	2538, 41
			2	Stubbard	Summer Stibbert
			2	Sweet Coppin	UNID Sweet Coppin 2
			2	Tale Sweet	Taunton Sweet
711	Yes		2	Telamon	Trajan
		Adjacent samples	2	Thorle Pippin	Tordai Piros Kalvil	2105 ,2988
			2	UNID Amelia1	UNID Somerset Redstreak 1	Redstreak 1, 2
			2	UNID White Jersey 2	Vagon Archer
			Clusters of 3 lines
96	Yes		3	Alkmene	Ceeval	Red Alkmene
758	Yes		3	All Red Gravenstein	Gravenstein	Morkrod
786	Yes		3	Annurca (197)	Devonshire Buckland	Winter Peach
37	Yes		3	Baunen	King Russet	Rote Goldparmane
872	Yes		3	Bellaqueeny	Excelsior	Rougemont
482	Yes		3	Bietigheimer	Kirkes Lord Nelson	Tordai Alma
775	Yes		3	Breitling	Royal Snow (3132)	Roundway Magnum Bonum 2
			3	Dashayes Crab	Golden Ball	Hereford White
1			3	De Flandre	Reaux	Brabant Bellefleur	Marroi Rouge (4998)
614	Yes		3	Dicks Favourite	Granges Pearmain	Wimple Wonder
678	Yes		3	Dukat	Dukat spur type	Shenandoah
78	Yes		3	Erich Neumanns Roter	Redcoat Grieve	Redcoat Grieve spur type	James Grive 1, James Grieve Lired
349	Yes		3	Fisher Fortune	Fortune	Red Fortune
23	Yes		3	Geneva Ontario	Kinkead Red Spy	Loop Spy
167	Yes		3	Hunter Melba	Melba	Red Melba
254	Yes		3	Lady Lambourne	Lord Lambourne	Russet Lambourne
Yes	Yes		3	Laxtons Pearmain	Taunton	Taunton Cross
738			3	line 13 133	Rafzubin	Rubinette
354	Yes		3	Marosszeki Piros Paris	Martini	Red Martini
824			3	Norfolk Royal	Norfolk Royal Russet Sport	Ohio Nonpareil (2857)
25	Yes		3	Perrine Yellow Transparent	White Transparent	Wrixparent	Champagne 1, 2
			3	Taylors	Taylors Sweet	UNID Taylors Seedling 2
			3	UNID Sweet Coppin 1	UNID White Jersey 1	White Jersey
360	Yes		3	UNKNOWN 17	Winston	Winston sport
			3	UNKNOWN 7	UNKNOWN 8	UNID Taylors Seedling 1
			Clusters of 4 or more lines
376	Yes		4	Aldenham Blenheim	MUSHY EATER	Pippin	Red Blenheim	Blenheim Orange 1 - 3
334	Yes		4	Barkley Red Rome	Nured Rome	Red Rome	Rome Beauty
886			4	Bielaar	Botden	Cox Cymraeg	Red Belle de Boskoop
117	Yes		4	Blaxtayman	Dark Red Staymared	Scarlet Staymared	Wang Young
6	Yes		4	Case Wealthy	Loop Wealthy	Stevenson Wealthy	Wealthy
742	Yes		4	Crimson Newton	Newton Wonder	Marston Scarlet Wonder	Red Newton Wonder
803	Yes		4	Holstein	Holstein Mahler	Holstein Palloks	Holstein sport
309	Yes		4	Hunter Spartan	Spartan No.3	Spartan Scotland	Spartan Sweden	Spartan 1, 2
379	Yes		5	Gala	Galaxy	Imperial Gala	Prince Gala Regal Prince	Tenroy
611			6	Bramley Clone 20	Bramleys Seedling	Crimson Bramley	Early Victoria	Jona	line 13 57	Bramleys
137	Yes		7	Bel el	Daliest	Elnica	Elshof	Elstar	Red Elstar	Reinstar
667	Yes		7	Crimson Superb	Diane	Laxtons Superb	Laxtons Superb NFT clone	Maxton	Red Laxtons Superb	Russet Superb
508	Yes		8	Alexis	Black McIntosh	Black Mickey	Johnson McIntosh	Kimball McIntosh	McIntosh	Rogers McIntosh	Starkspur McIntosh
57	Yes		8	Blackjon	Jonared	Jonathan 1	Jonathan 15 Welday	Jonathan 19 Welday	Jonathan 2	Jonathan 3	Kapai Red Jonathan
448	Yes		10	Averdal	Hared	Lancraig	Oregon Spur	Richared Delicious	Starking	Starkrimson	Starks Late Delicious	Starkspur Supreme	Wellspur
163	Yes		15	Cherry Cox	Clarkes Royal	Cox La Vera	Cox Rouge des Flandres	Cox Self Fertile	Cox Self Fertile Clone 9	Coxs Orange Pippin spur type	Frydeland Cox	King Cox	Kortegaard Cox	Red Cox	UNID Blenheim Orange 2	UNKNOWN 3	UNKNOWN 4	UNKNOWN 6	Coxs Orange Pippin
901	Yes		17	Crowngold	Decosta	Excel	Jomured	Jonagold Boerekamp	Jonagored	Jonagored Supra	Jonica	Jorayca	Jored	Josegold	King Jonagold	New Jonagold	Prince Jonagold DH	Red Jonaprince	Veekmans Jonaster	Wilmuta
65	Yes		23	Caroline	Cornish Burr	Courtagold	Double Golden Delicious	Ed Gould Golden	Elbee	Franc Bon Pommier	Golden Auvilspur	Golden Delicious Horst No 2	Golden Delicious kloon B	Golden Delicious Russet Form	Golden Morspur	Goldensheen	Goldspur	Goro	Lily Boxall	Lysgolden	Penco	Retina	Smoothee	Starkspur Golden Delicious	Testerspur Golden Delicious	Yellowspur
				564	7813

## Sheet: Accessions with Nominal Reps
		Name	Source	MUNQ Code	BA1	BA03b	BA04	BA05	BA06	BA07b	BA08	BA12	BA14	BA15	BA17	BA18b	BA19b	BA21	BA22	BA23	BA24b	BA26	BA27b	BA29	BA31
2 Reps	1	Afal Anghidi 1	Welsh_Collection	7379	1	1	1	0	2	0	2	0	2	1	1	0	9	1	1	2	2	1	0	1	2
		Afal Anghidi 2	Welsh_Collection	7379	1	1	1	0	2	0	2	0	2	1	1	0	2	0	1	9	2	1	0	1	2
	2	Afal Enlli 1	Welsh_Collection	2439	1	2	0	2	1	1	1	1	2	2	1	0	2	1	1	0	2	1	1	2	2
		Afal Enlli 2	Welsh_Collection	2439	1	2	0	2	1	1	1	9	2	2	1	0	2	1	1	0	2	1	1	2	2
	3	Afal y Cwmafan 1	Welsh_Collection	7390	0	2	0	0	1	1	0	2	1	2	2	1	2	0	2	0	2	0	2	2	2
		Afal y Cwmafan 2		7390	0	2	1	0	1	1	0	2	1	2	2	1	2	1	2	0	2	0	2	2	2
	4	Ashmead Kernel 2			1	1	1	1	2	0	1	1	1	1	0	1	1	0	1	1	1	0	0	1	2
		Ashmead Kernel 3	Metford_Road_Community_Orchard		1	1	1	1	2	0	1	1	1	1	0	1	1	0	1	1	9	0	0	1	2
	5	Backwell Red 1	Brogdale	2505	1	0	1	1	1	1	0	0	2	1	1	1	2	0	1	1	2	2	0	2	2
		Backwell Red 2	Shepton_Mallet_Cider_Apple_Collection		1	0	1	1	1	1	0	0	2	1	1	1	2	0	1	1	2	2	0	2	2
	6	Bell Apple 1	Shepton_Mallet_Cider_Apple_Collection		1	0	2	0	2	0	1	9	0	2	1	1	1	2	1	1	2	1	2	1	1
		Bell Apple 2	Shepton_Mallet_Cider_Apple_Collection		1	0	2	0	2	0	1	0	0	2	1	1	1	2	1	1	2	1	2	1	1
	7	Brith Mawr 1	Welsh_Collection		0	1	0	0	1	1	1	1	2	2	2	1	2	2	2	1	2	1	1	2	1
		Brith Mawr 2	Welsh_Collection		0	1	0	0	1	1	1	1	2	2	2	1	2	2	2	1	2	1	1	2	1
	8	Brown Snout 1	Brogdale	2602	1	2	1	0	0	2	1	0	0	1	1	0	1	1	0	0	0	0	1	2	2
		Brown Snout 2	Shepton_Mallet_Cider_Apple_Collection		1	2	1	0	0	2	1	0	0	1	1	0	1	1	0	0	0	0	1	2	2
	9	Brown Thorn 1	Brogdale	454	2	1	1	2	1	1	0	1	0	1	0	2	1	2	0	0	2	1	1	2	9
		Brown Thorn 2	Shepton_Mallet_Cider_Apple_Collection		2	1	1	2	1	1	0	1	0	1	0	2	1	2	0	0	2	1	1	2	1
	10	Browns Apple 1	Brogdale	2603	0	2	0	1	9	1	0	0	1	2	1	0	1	1	1	1	2	0	0	2	0
		Browns Apple 2	Thatchers_Exhibition		0	2	0	1	1	1	0	0	1	2	1	0	1	1	1	1	2	0	0	2	0
	11	Burr Knot 1	Brogdale	827	0	2	2	1	2	0	0	0	0	1	1	0	1	1	0	2	1	0	0	1	0
		Burr Knot 2	Brogdale	1927	0	2	1	1	2	0	1	1	9	2	1	0	1	1	1	1	2	1	0	1	0
	12	Burr Knot Howard 1	Welsh_Collection		0	2	2	1	1	0	0	0	0	1	1	0	1	1	0	2	1	0	0	1	0
		Burr Knot Howard 2	Welsh_Collection		0	2	2	1	2	0	0	0	0	1	1	0	1	1	0	2	1	0	0	1	0
	13	Buttery dOr 1	Linden_Lea		0	1	0	0	1	2	1	0	0	2	0	1	1	9	1	9	2	0	2	2	1
		Buttery dOr 2	Linden_Lea		0	1	0	0	1	2	1	0	0	2	0	1	1	0	1	2	2	0	2	2	1
	14	Cadwallader 1	Welsh_Collection	7195	1	1	1	2	1	1	1	1	1	2	1	1	2	9	1	9	2	0	1	2	1
		Cadwallader 3	Welsh_Collection	7195	1	1	1	2	1	1	1	1	1	2	1	1	1	1	1	1	2	0	1	2	1
	15	Camelot 1	Brogdale	2789	0	1	1	1	2	0	1	0	1	2	1	0	9	1	1	9	0	0	1	2	0
		Camelot 2	Shepton_Mallet_Cider_Apple_Collection		1	1	1	1	1	1	1	1	1	1	2	0	1	1	0	1	1	1	2	2	1
	16	Camlad 1	Welsh_Collection	7388	0	2	1	1	1	1	0	1	1	1	0	0	2	0	0	0	1	0	0	2	2
		Camlad 2	Welsh_Collection	7388	0	2	1	1	1	1	0	1	1	1	0	0	2	9	0	0	1	0	0	2	2
	17	Champagne 1	Welsh_Collection		2	2	1	1	2	1	1	0	2	2	1	0	1	1	1	1	2	0	0	0	1
		Champagne 2	Welsh_Collection		2	2	1	1	9	1	1	0	9	2	1	0	1	1	1	1	2	0	0	0	1
	18	Channel Beauty 1	Brogdale	3185	2	2	1	1	2	0	2	0	0	1	0	0	1	1	0	1	2	0	0	2	1
		Channel Beauty 2	Welsh_Collection		2	2	1	1	2	0	2	0	0	1	0	0	1	1	0	1	2	0	0	2	1
	19	Coat Jersey 1	Brogdale	2598	0	2	1	1	0	2	0	2	0	1	1	1	2	2	1	0	1	1	1	2	0
		Coat Jersey 2	Shepton_Mallet_Cider_Apple_Collection		0	2	1	1	0	2	0	2	0	1	1	1	2	2	1	0	1	1	1	2	0
	20	Collington Big Bitters 1	Shepton_Mallet_Cider_Apple_Collection	2569	1	1	1	1	1	1	1	1	0	1	1	1	1	2	1	1	1	1	1	2	1
		Collington Big Bitters 2	Brogdale		1	1	1	1	1	1	1	1	0	1	1	1	1	2	1	1	1	1	1	2	1
	21	Colloggett Pippin 1	Brogdale	2622	1	1	1	1	1	1	1	2	9	2	2	0	2	1	0	1	2	1	0	1	1
		Colloggett Pippin 2	Shepton_Mallet_Cider_Apple_Collection		1	1	1	1	1	1	1	2	1	2	2	0	2	1	0	1	2	1	0	1	1
	22	Court Pendu Plat 1	Brogdale	105	0	1	0	2	2	1	2	0	1	0	1	1	1	1	0	1	2	1	0	2	1
		Court Pendu Plat 2	Horfiled Organic Community Orchard		0	1	9	2	2	1	2	0	1	1	1	1	1	1	0	1	2	1	0	2	1
	23	Court Royal 1	Brogdale	728	1	1	9	1	2	1	1	2	2	1	1	0	1	1	1	1	2	1	1	2	1
		Court Royal 2	Shepton_Mallet_Cider_Apple_Collection		1	1	1	1	2	1	1	2	2	1	1	0	1	1	1	1	2	1	1	2	1
	24	Crimson Victoria 1	Brogdale	2557	1	0	1	1	1	2	1	1	1	1	0	0	9	2	1	0	2	0	0	2	9
		Crimson Victoria 2	Shepton_Mallet_Cider_Apple_Collection		1	0	1	1	1	2	1	1	1	1	0	0	1	2	1	0	2	0	0	2	2
	25	Dons seedling 2	St_Monicas		0	1	1	1	0	2	0	2	0	2	1	0	2	1	2	2	2	0	1	2	1
		Dons seedling 3	Thatchers_Exhibition		0	1	1	1	0	2	0	2	0	2	1	0	2	1	2	2	2	0	1	2	1
	26	Doux Normandie 1	Brogdale	2597	2	2	1	1	1	2	1	1	0	2	2	0	9	0	1	1	1	1	2	2	9
		Doux Normandie 2	Shepton_Mallet_Cider_Apple_Collection		2	2	1	1	1	2	1	1	0	2	2	0	1	0	1	1	1	1	2	2	1
	27	Dove 1	Brogdale	2596	0	1	1	1	2	0	2	1	1	2	1	0	1	2	0	1	1	1	1	2	9
		Dove 2	Shepton_Mallet_Cider_Apple_Collection		0	1	1	1	2	0	2	1	1	2	1	0	1	2	0	1	1	1	1	2	2
	28	Dufflin 1	Brogdale	2554	1	1	1	1	2	0	2	2	1	2	1	0	0	0	0	2	2	2	1	2	2
		Dufflin 2	Shepton_Mallet_Cider_Apple_Collection		1	1	1	1	2	0	2	2	1	2	1	0	0	0	0	2	2	2	1	2	2
	29	Dunkertons Sweet 1	Shepton_Mallet_Cider_Apple_Collection		2	1	1	2	2	0	1	0	0	2	0	0	2	1	1	0	2	0	0	2	1
		Dunkertons Sweet 2	Shepton_Mallet_Cider_Apple_Collection		2	1	1	2	2	0	1	0	0	2	0	0	2	1	1	0	2	0	0	2	1
	30	Dymock Red 1	Brogdale	2555	0	1	1	0	2	0	2	2	0	2	0	0	1	1	1	0	1	0	1	1	2
		Dymock Red 2	Shepton_Mallet_Cider_Apple_Collection		0	1	1	0	2	0	2	2	0	2	0	0	1	1	1	0	1	0	1	1	2
	31	Early Bird 1	Thatchers_Exhibition		0	1	1	1	0	2	1	0	0	2	0	1	2	1	0	0	1	0	2	2	1
		Early Bird 2	Goldney		0	1	1	1	0	2	1	0	0	2	0	1	2	1	0	0	1	0	2	2	1
	32	EB54 1	Brogdale	250	0	2	1	1	1	1	2	1	0	1	2	1	1	0	0	0	1	1	2	2	2
		EB54 2	Thatchers_Exhibition		1	2	1	1	2	0	2	2	0	2	9	1	1	1	1	2	1	1	1	2	2
	33	Ellisons Orange 1	Brogdale	53	1	2	1	1	2	1	1	1	2	9	0	0	2	2	1	1	2	0	0	1	1
		Ellisons Orange 2	Horfield Organic Community Orchard		1	2	1	1	2	1	1	1	2	1	0	1	2	2	1	1	2	0	0	1	1
	34	Evereste 1			0	1	0	2	2	0	1	0	1	2	2	2	2	2	2	0	1	1	1	2	2
		Evereste 2	Horfield Organic Community Orchard		0	1	0	2	2	0	1	0	1	2	9	2	2	2	1	0	1	1	1	2	2
	35	Fair Maid of Taunton 1	Brogdale	2544	1	0	2	0	1	1	1	1	0	1	1	0	0	1	1	0	0	0	2	2	9
		Fair Maid of Taunton 2	Shepton_Mallet_Cider_Apple_Collection		1	0	2	0	1	1	0	1	0	1	1	0	0	2	1	0	0	0	2	2	0
	36	Falstaff 1	Brogdale	284	2	1	1	1	2	0	1	2	1	2	0	1	2	1	0	0	2	2	0	0	1
		Falstaff 2			2	1	1	1	2	0	1	2	1	2	0	1	2	1	0	0	2	2	0	0	1
	37	Four Square 1	Brogdale	2553	1	1	1	1	1	1	1	0	0	1	2	1	2	1	1	1	1	1	0	2	1
		Four Square 2	Shepton_Mallet_Cider_Apple_Collection		1	1	1	1	1	1	1	0	0	1	2	1	2	1	1	1	1	1	0	2	1
	38	Frongoch James Nicholson 1	Welsh_Collection	7394	1	2	1	2	2	1	1	2	0	2	2	0	0	1	0	1	1	1	2	2	2
		Frongoch James Nicholson 2	Welsh_Collection	7394	1	2	1	2	2	1	1	2	0	2	2	0	0	1	0	1	1	1	2	2	2
	39	Frongoch Pawl 1	Welsh_Collection	7395	1	2	0	1	1	1	2	0	1	2	1	1	1	0	0	1	2	0	1	2	2
		Frongoch Pawl 2	Welsh_Collection	7395	1	2	0	1	1	1	2	0	1	2	1	1	1	0	0	1	2	0	1	2	2
	40	Gilliflower of Gloucester 1	Brogdale	2013	1	1	2	0	2	1	2	2	1	2	2	0	1	1	1	1	1	0	0	2	2
		Gilliflower of Gloucester 2	Horfield Organic Community Orchard		1	1	2	0	2	1	2	2	1	2	2	0	1	1	1	1	1	0	0	2	2
	41	Golden Noble 1	Brogdale	90	2	9	1	1	1	1	1	0	0	1	1	0	2	0	1	1	1	1	0	1	1
		Golden Noble 2	Metford_Road_Community_Orchard		2	0	1	1	1	1	1	0	0	1	1	0	2	0	1	1	1	1	0	1	1
	42	Greensleeves 1	Brogdale	705	2	1	2	1	1	1	1	2	2	1	0	1	2	1	0	1	2	0	1	1	1
		Greensleeves 2	Welsh_Collection		2	1	2	1	1	1	1	2	2	1	0	1	2	1	0	1	2	0	1	1	1
	43	Gwell Na Mil 1	Welsh_Collection		1	1	1	1	1	0	1	0	1	1	0	0	1	0	1	0	2	0	0	2	0
		Gwell Na Mil 2	Welsh_Collection		1	1	1	1	1	0	1	0	1	1	0	0	1	0	1	0	2	0	0	2	0
	44	Hangdown 1	Brogdale	470	0	2	1	0	1	1	1	1	0	1	1	0	1	2	1	0	0	1	0	0	1
		Hangdown 3	Welsh_Collection	470	0	2	1	0	1	1	1	1	0	1	1	0	1	2	1	0	0	1	0	9	1
	45	Hannah 1	Thatchers_Exhibition		0	0	1	2	1	2	0	1	2	2	0	0	1	2	1	0	2	0	2	2	0
		Hannah 2	St_Monicas		0	0	1	2	1	2	0	1	2	2	0	0	1	2	1	0	2	0	2	2	0
	46	Harry Masters Jersey 1	Brogdale	2589	0	1	9	0	1	0	1	2	0	2	2	0	2	2	1	1	2	1	1	2	9
		Harry Masters Jersey 2	Shepton_Mallet_Cider_Apple_Collection		0	1	1	0	1	0	1	2	0	2	2	0	2	2	1	1	2	1	1	2	0
	47	Hereford Cross 1	Brogdale	3145	1	1	1	1	2	0	0	1	2	1	2	0	2	2	0	1	2	2	0	1	1
		Hereford Cross 2	Goldney		1	1	1	1	2	0	0	1	2	1	0	0	2	2	0	1	2	2	0	1	1
	48	Howgate Wonder 1	Brogdale	1237	2	1	0	2	2	0	0	0	2	2	1	1	2	0	0	1	1	1	0	1	0
		Howgate Wonder 2	Welsh_Collection		2	1	0	2	2	0	0	0	2	1	1	1	2	0	0	1	1	1	0	1	0
	49	Hunts Duke of Gloucester 1	Brogdale	1971	0	2	1	0	2	0	2	1	1	1	0	0	2	1	1	2	2	1	1	1	2
		Hunts Duke of Gloucester 2	Welsh_Collection		1	2	1	2	2	1	0	1	0	1	0	0	1	1	0	1	0	0	0	1	0
	50	Improved Dove 1	Brogdale	2588	0	2	0	1	0	2	2	0	1	2	1	0	1	1	1	2	0	2	1	2	1
		Improved Dove 2	Shepton_Mallet_Cider_Apple_Collection		0	2	0	1	0	2	2	0	1	2	1	0	1	1	1	2	0	2	1	2	1
	51	Improved Redstreak 1	Brogdale	2586	0	1	1	0	1	1	2	0	2	1	1	0	1	1	1	1	0	0	1	2	2
		Improved Redstreak 2	Shepton_Mallet_Cider_Apple_Collection		0	1	1	0	1	1	2	0	2	1	1	0	1	1	1	1	0	0	1	2	2
	52	Jacobs Snout 1	Welsh_Collection	7378	1	1	0	1	2	0	1	1	1	1	2	0	2	0	1	2	2	1	1	2	1
		Jacobs Snout 2	Welsh_Collection	7378	1	1	0	1	2	0	1	1	1	1	2	0	2	0	1	2	2	1	1	2	1
	53	Jenny 1	Thatchers_Exhibition		0	1	0	2	1	1	0	1	1	2	1	0	1	2	2	9	2	0	1	1	0
		Jenny 2	St_Monicas		0	1	0	2	1	1	0	1	1	2	1	0	1	2	2	0	2	0	1	1	0
	54	Joanna 1	Goldney		1	0	2	1	1	1	1	1	1	2	1	0	2	2	0	1	2	0	1	1	0
		Joanna 2	Thatchers_Exhibition		1	0	2	1	1	1	1	1	1	2	1	0	2	2	0	1	2	0	1	1	0
	55	Jonagold 1	Brogdale	901	1	1	1	1	2	1	1	1	1	2	0	1	1	1	0	1	2	1	0	1	1
		Jonagold 2	Brogdale	901	1	1	1	1	2	1	9	1	9	2	0	1	1	1	0	1	2	1	0	1	1
	56	Kennedys Late 1	Welsh_Collection	7310	0	1	1	0	1	1	1	2	1	2	1	0	2	1	1	2	2	1	1	2	2
		Kennedys Late 2	Welsh_Collection	7310	0	1	1	0	1	1	1	2	1	2	1	0	2	1	1	2	2	1	1	2	2
	57	Keswick Codlin 1	Brogdale	1438	0	1	0	1	1	1	1	1	2	2	2	0	2	0	9	1	2	1	0	2	2
		Keswick Codlin 2	Welsh_Collection		0	1	0	1	1	1	1	1	2	2	2	0	2	0	1	1	2	1	0	2	2
	58	Kidds Orange Red 1	Brogdale	584	2	0	1	2	2	0	1	1	1	1	1	1	1	1	0	1	2	2	1	1	1
		Kidds Orange Red 2	Horfield Organic Community Orchard		2	0	1	2	2	0	1	1	1	1	1	1	1	1	0	1	2	2	1	1	1
	59	Kim 1	Brogdale	790	1	2	1	1	1	1	2	2	0	1	1	0	2	2	0	1	2	0	1	2	0
		Kim 2	St_Monicas		1	0	1	2	0	2	0	2	2	1	0	0	1	2	1	0	2	0	2	2	0
	60	King of the Pippins 1	Brogdale		1	1	1	1	0	0	1	0	1	1	0	0	1	0	1	0	2	0	0	2	0
		King of the Pippins 2	Welsh_Collection		1	1	1	1	1	0	1	0	1	1	0	0	1	0	1	0	2	0	9	9	0
	61	Langworthy 1	Brogdale	285	0	2	0	0	1	1	0	1	2	2	2	0	1	1	0	0	2	2	1	2	2
		Langworthy 2	Shepton_Mallet_Cider_Apple_Collection		0	2	0	0	1	1	0	1	2	2	2	0	1	1	0	0	2	2	1	2	2
	62	Late Gold 1	Worle_Nursery		1	2	0	0	2	0	2	2	0	1	0	0	1	0	1	1	2	0	2	2	2
		Late Gold 2	Welsh_Collection		1	2	0	0	2	0	2	2	0	1	0	0	1	0	1	1	2	0	2	2	2
	63	Le Bret 1	Brogdale	2585	1	1	1	1	2	0	1	1	1	2	1	2	2	1	1	1	1	1	1	1	2
		Le Bret 2	Thatchers_Exhibition		2	0	0	1	2	0	1	1	2	2	0	1	2	1	1	2	2	1	0	0	1
	64	Lizzy 1	Goldney		1	1	1	1	0	2	1	1	1	2	0	1	0	2	0	0	2	1	0	9	0
		Lizzy 2			1	1	1	1	0	2	1	1	1	2	0	1	0	2	0	0	2	1	0	1	0
	65	Llanfyrnach 1	Welsh_Collection		1	2	1	2	2	0	1	0	1	1	2	1	2	1	1	2	1	0	0	1	0
		Llanfyrnach 2	Welsh_Collection		1	2	1	2	2	0	1	0	1	1	2	1	2	0	1	2	1	0	0	1	0
	66	Lord Derby 1	Brogdale	129	0	2	2	0	1	0	1	0	1	0	0	0	2	1	0	2	1	0	2	1	0
		Lord Derby 2	Metford_Road_Community_Orchard		1	1	1	1	1	1	1	0	2	2	1	0	2	0	0	1	2	0	1	2	1
	67	Lorna Doone_1	Brogdale	728	1	1	1	1	2	1	1	2	2	1	1	0	1	1	1	1	2	1	1	2	1
		Lorna Doone_2	Welsh_Collection	728	1	1	1	1	2	1	1	2	2	1	1	0	1	1	1	1	2	1	9	2	1
	68	Machen 1	Welsh_Collection		0	1	0	0	1	1	1	1	2	2	2	1	2	2	2	1	2	1	1	2	1
		Machen 2	Welsh_Collection		0	1	0	0	1	1	1	1	2	2	2	1	2	2	2	1	2	1	1	2	1
	69	Major 1	Brogdale	2565	0	1	0	0	2	0	1	2	0	2	1	0	2	1	0	2	2	1	1	2	1
		Major 2	Shepton_Mallet_Cider_Apple_Collection		0	1	0	0	2	0	1	2	0	2	1	0	2	1	0	2	2	1	1	2	1
	70	Malus sylvestris 1			0	0	1	0	0	2	0	2	2	2	1	0	2	0	2	2	2	1	2	2	2
		Malus sylvestris 2			0	0	1	0	0	2	0	2	2	2	1	0	2	0	2	2	2	1	2	2	2
	71	Margaret 1	Goldney		2	0	2	2	1	2	1	1	1	2	1	0	0	1	0	0	0	1	0	2	0
		Margaret 2			2	0	2	2	1	2	1	1	1	2	1	0	0	1	0	0	0	1	0	2	0
	72	Medaille dOr 1	Brogdale	256	1	2	0	1	2	0	1	1	0	1	0	1	1	1	1	1	2	1	2	2	2
		Medaille dOr 2	Shepton_Mallet_Cider_Apple_Collection		1	2	0	1	2	0	1	1	0	1	0	1	1	1	1	1	2	1	2	2	2
	73	Melrose 1	Brogdale	675	0	2	0	2	1	2	2	2	1	2	9	1	2	1	1	1	1	0	1	2	1
		Melrose 2	Brogdale	526	2	1	1	2	2	0	1	1	0	2	1	1	0	0	0	2	2	2	1	2	2
	74	Mere de Menage 1	Brogdale	865	1	0	1	1	2	0	1	0	1	1	1	0	1	0	1	1	2	1	1	2	1
		Mere de Menage 2	Horfield Organic Community Orchard		1	0	1	1	2	0	1	0	1	1	1	0	1	0	1	1	2	1	9	2	1
	75	Merton Beauty 1	Brogdale	2694	1	2	1	1	2	1	1	2	2	1	0	0	2	2	0	1	2	1	0	0	0
		Merton Beauty 2			1	2	1	1	2	1	1	2	2	1	0	0	2	2	0	1	2	1	0	0	0
	76	Merton Charm 1	Brogdale	1230	1	1	2	1	2	0	0	1	1	1	0	0	1	1	0	1	2	2	0	1	0
		Merton Charm 2			1	1	2	1	2	0	0	1	1	1	0	0	1	1	0	1	2	2	0	1	0
	77	Merton Joy 1	Brogdale	2631	1	2	1	1	1	1	1	1	1	0	0	1	2	2	0	1	1	1	0	1	1
		Merton Joy 2			1	2	1	1	1	1	1	1	1	0	0	1	2	2	0	1	1	1	0	1	1
	78	Merton Russet 1	Brogdale	2748	2	2	2	1	1	1	0	1	2	0	1	0	2	1	0	1	2	2	0	0	1
		Merton Russet 2			2	2	2	1	1	1	0	1	2	0	1	0	2	1	0	1	2	2	0	0	1
	79	Merton Worcester 1	Brogdale	261	0	1	1	1	2	1	1	1	2	2	0	0	0	1	2	2	2	2	0	1	0
		Merton Worcester 2			1	2	1	2	2	1	0	1	2	1	0	0	1	2	1	1	2	1	1	1	2
	80	Mutsu	Brogdale	874	1	1	1	2	2	1	0	1	1	2	1	1	0	0	1	1	1	1		2	1
		Mutsu_spur_type	Brogdale	874	1	1	1	2	2	1	0	1	1	2	1	1	0	0	1	1	1	1		2	1
	81	Naomi 1	Thatchers_Exhibition		1	0	1	2	2	1	0	2	1	1	0	0	1	2	0	0	2	0	1	1	0
		Naomi 2	St_Monicas		1	0	1	2	2	1	0	2	1	1	0	0	1	2	0	0	2	0	1	1	0
	82	Nehou 1	Brogdale	2584	0	1	0	0	1	1	1	1	0	1	0	0	2	0	0	1	2	1	1	2	1
		Nehou 2	Shepton_Mallet_Cider_Apple_Collection		0	1	0	0	1	1	1	1	0	1	0	0	2	0	0	1	2	1	1	2	1
	83	Ontario 1	Brogdale	17	1	1	2	1	1	1	0	1	1	2	1	0	2	0	1	0	0	2	0	2	0
		Ontario 2	Brogdale	2739	0	1	1	0	2	0	1	1	0	2	1	0	1	1	1	1	1	1	0	0	1
	84	Osier 1	Brogdale	2581	0	2	2	1	1	1	0	1	0	9	1	0	1	9	0	1	2	0	0	2	1
		Osier 2	Shepton_Mallet_Cider_Apple_Collection		0	2	2	1	1	1	0	1	0	1	1	0	1	0	0	1	2	0	0	2	1
	85	Peasgood Nonsuch 1	Brogdale	51	1	1	0	1	2	0	0	1	1	1	1	1	1	1	0	1	1	2	0	0	0
		Peasgood Nonsuch 2	Metford_Road_Community_Orchard		1	1	0	1	2	0	0	1	1	1	1	1	1	1	0	1	1	2	0	0	0
	86	Pennard Bitter 1	Brogdale	2551	0	1	0	2	1	1	1	1	0	2	0	0	0	1	0	1	2	0	1	2	1
		Pennard Bitter 2	Shepton_Mallet_Cider_Apple_Collection		0	1	0	2	1	1	1	1	0	2	0	0	0	1	0	1	2	0	1	2	1
	87	Piccadilly 1	Welsh_Collection		1	1	1	0	2	1	1	0	1	0	1	0	2	2	1	0	2	0	1	2	2
		Piccadilly 2	Welsh_Collection		1	1	1	0	2	1	9	0	1	0	1	0	2	2	1	0	2	0	1	2	2
	88	Pigs Snout 1	Brogdale	2550	1	1	1	1	1	1	0	0	2	1	1	0	9	1	0	1	2	1	1	1	9
		Pigs Snout 2	Shepton_Mallet_Cider_Apple_Collection		1	1	1	1	1	1	0	0	2	1	1	0	1	1	0	1	2	1	1	2	1
	89	Plymouth Cross 1	Brogdale	3144	2	1	1	2	2	1	2	1	0	2	1	0	2	0	0	1	1	0	0	1	1
		Plymouth Cross 2	Goldney		2	1	1	2	2	1	2	1	0	2	1	0	2	0	0	1	1	0	0	1	1
	90	Porters Perfection 2	Shepton_Mallet_Cider_Apple_Collection		0	1	1	1	1	1	1	1	2	1	0	0	1	0	1	1	2	0	1	2	1
		Porters Perfection 3	Welsh_Collection	2580	9	1	1	1	1	1	1	1	2	1	0	0	1	0	1	1	2	0	1	2	1
	91	Prince William 1	Goldney		2	0	2	1	1	1	0	2	1	2	0	1	0	1	0	0	2	1	0	1	1
		Prince William 2	Thatchers_Exhibition		2	0	2	1	1	1	0	2	1	2	0	1	0	1	0	0	2	1	0	1	1
	92	Red Falstaff 1	Brogdale	284	2	1	1	1	2	0	1	2	1	2	0	1	2	1	0	0	2	2	0	0	1
		Red Falstaff 2	Welsh_Collection		2	1	1	1	2	0	1	2	1	2	0	1	2	1	0	0	2	2	0	0	1
	93	Red Foxwhelp 2	Thatchers_Exhibition	2563	0	2	1	1	1	1	2	0	1	1	2	0	1	1	1	0	1	0	1	2	2
		Red Foxwhelp	Brogdale		0	2	1	1	1	1	2	0	1	1	2	0	1	1	1	0	1	0	1	2	2
	94	Red Jersey 1	Brogdale	2549	0	2	0	2	1	0	1	1	0	2	1	0	1	2	0	2	9	0	1	2	1
		Red Jersey 2	Shepton_Mallet_Cider_Apple_Collection		0	2	0	2	1	0	1	1	0	2	1	0	1	2	0	2	2	0	1	2	1
	95	Redstreak 1	Shepton_Mallet_Cider_Apple_Collection		1	2	0	1	2	2	1	0	1	2	1	1	0	1	0	1	2	0	2	2	0
		Redstreak 2	Thatchers_Exhibition		1	2	0	1	2	2	1	0	1	2	1	1	0	1	0	1	2	0	2	2	0
	96	Reine des Pommes 1	Brogdale	285	0	2	0	0	1	1	0	1	2	2	2	0	1	1	0	0	2	2	1	2	2
		Reine des Pommes 2	Shepton_Mallet_Cider_Apple_Collection		0	2	0	0	1	1	0	1	2	2	2	0	1	1	0	0	2	2	1	2	2
	97	Rhode Island Greening 1	Brogdale	806	9	1	1	1	2	0	1	0	1	1	1	0	0	1	1	2	1	1	0	2	1
		Rhode Island Greening 2	Brogdale	2738	2	1	1	1	1	1	1	0	1	1	1	1	1	1	1	2	1	1	0	2	1
	98	Ribston Pippin 1	Brogdale	907	2	1	1	1	2	0	1	1	1	1	1	0	1	1	0	2	2	1	0	1	1
		Ribston Pippin 2	Horfield Organic Community Orchard		2	1	1	1	2	0	1	1	1	1	1	0	1	1	0	2	2	1	0	1	1
	99	Robinson 1	Brogdale	7804	1	0	2	2	1	1	1	2	2	1	0	1	1	1	0	1	2	1	0	1	1
		Robinson 2	Brogdale	2751	2	1	1	2	1	1	0	1	1	1	0	1	2	2	0	0	1	1	0	0	0
	100	Roundway Magnum Bonum 1	Brogdale	775	0	0	0	1	2	0	0	0	1	2	1	1	1	2	1	0	2	1	1	0	0
		Roundway Magnum Bonum 2	Welsh_Collection		1	1	1	0	1	1	1	1	1	0	1	0	1	0	0	1	2	1	9	1	1
	101	Ruby 1	Brogdale	1914	1	2	0	0	2	1	1	0	2	2	2	0	0	1	0	1	2	0	0	1	1
		Ruby 2	Brogdale	3166	1	2	1	1	2	0	0	0	2	1	0	0	9	2	1	1	2	2	0	0	1
	102	Sally 1	Thatchers_Exhibition		1	0	1	2	2	1	1	2	1	1	0	0	0	1	1	0	2	1	2	2	0
		Sally 2	St_Monicas		1	0	1	2	2	1	1	2	1	1	0	0	0	1	1	0	2	1	2	2	0
	103	Sanspareil 1	Brogdale	20	1	1	0	0	1	1	1	0	0	2	1	1	2	2	1	1	2	2	0	1	2
		Sanspareil 2	Horfield_Organic_Community_Orchard		1	1	0	0	1	1	1	0	0	2	1	1	2	2	1	1	2	2	0	1	2
	104	Severn Bank 1	Brogdale	2687	1	2	1	1	1	1	0	1	1	1	1	0	1	0	1	2	1	1	1	2	1
		Severn Bank 2	Brogdale	2578	0	0	1	0	1	1	1	0	1	0	2	1	2	0	1	1	1	1	0	1	1
	105	Shamrock 1	Brogdale	2510	1	2	0	1	2	1	0	0	1	2	0	1	1	2	0	2	2	1	0	2	1
		Shamrock 2			2	1	1	2	0	2	0	1	1	2	0	1	1	1	0	0	1	1	2	2	1
	106	Sheeps Nose 1	Brogdale	2910	1	1	2	1	2	0	0	0	0	0	1	0	1	0	0	2	1	0	0	1	2
		Sheeps Nose 2	Shepton_Mallet_Cider_Apple_Collection		1	1	2	2	2	0	1	1	0	2	1	1	1	1	0	2	1	1	0	1	1
	107	Somerset Redstreak 1	Brogdale	2577	0	0	1	1	1	1	1	2	1	2	1	1	1	0	0	1	2	1	2	2	1
		Somerset Redstreak 2	Welsh_Collection	2577	0	0	1	1	1	1	1	2	1	2	1	1	1	0	0	1	2	1	2	2	1
	108	Spartan 1	Brogdale	309	1	1	0	2	2	0	1	0	0	2	2	1	1	0	2	1	2	2	1	2	2
		Spartan 2	Brogdale	309	1	1	0	2	2	0	1	0	0	2	2	1	1	0	2	1	2	2	1	2	2
	109	Stable Jersey 1	Brogdale	2576	0	1	0	1	1	1	1	1	0	1	1	1	2	2	1	0	2	0	1	2	1
		Stable Jersey 2	Shepton_Mallet_Cider_Apple_Collection		0	1	0	1	1	1	1	1	0	1	1	1	2	2	1	0	2	0	1	2	1
	110	Stembridge Cluster_1	Brogdale	1454	1	1	1	0	1	1	0	1	1	2	1	0	1	2	1	2	1	0	2	2	2
		Stembridge Cluster_2	Shepton_Mallet_Cider_Apple_Collection		1	1	1	0	1	1	0	1	1	2	1	0	1	2	1	2	1	0	2	2	2
	111	Stembridge Jersey 1	Brogdale	1455	0	1	1	0	1	1	1	1	1	2	1	0	2	2	1	2	2	0	2	2	1
		Stembridge Jersey 2	Shepton_Mallet_Cider_Apple_Collection		0	1	1	0	1	1	1	1	1	2	1	0	2	2	1	2	2	0	2	2	1
	112	Strawberry Norman 1	Brogdale	2546	1	1	1	1	1	1	1	0	0	1	1	0	1	0	1	1	2	1	1	2	2
		Strawberry Norman 2	Shepton_Mallet_Cider_Apple_Collection		1	1	1	1	1	1	1	0	0	1	1	0	1	0	1	1	2	1	1	2	2
	113	Sunrise 1	Brogdale	2086	2	1	0	1	2	0	0	0	0	2	1	0	0	2	1	2	2	0	1	2	1
		Sunrise 2	Brogdale	456	1	2	1	0	2	1	0	1	0	9	0	1	2	2	1	1	2	1	0	1	1
	114	Sunset 1	Brogdale	164	2	0	2	2	0	1	0	2	2	1	0	0	1	1	0	0	2	2	1	1	0
		SUNSET 2			2	0	2	2	1	1	0	2	2	1	0	0	1	1	0	0	2	2	1	1	0
	115	Tardive Forestier 1	Brogdale	723	1	1	0	0	0	1	2	1	1	1	0	0	2	2	0	1	1	1	1	2	1
		Tardive Forestier 2	Shepton_Mallet_Cider_Apple_Collection		1	1	0	0	0	1	2	1	1	1	0	0	2	2	0	1	1	1	1	2	1
	116	Ten Commandments 1	Brogdale	729	0	0	1	1	2	0	1	1	1	1	0	1	0	0	1	1	1	1	0	1	1
		Ten Commandments 2	Shepton_Mallet_Cider_Apple_Collection		0	1	0	0	2	0	0	1	2	2	0	0	2	0	2	0	2	0	1	2	1
	117	Tina 1	Thatchers_Exhibition		1	0	1	2	1	2	1	1	2	2	0	0	1	2	0	0	2	0	2	2	0
		Tina 2	St_Monicas		1	0	1	2	1	2	1	1	2	2	0	0	1	2	0	0	2	0	2	2	0
	118	Tom Putt 1	Brogdale	884	1	1	1	1	2	0	1	1	0	1	2	1	1	1	1	1	2	0	0	1	1
		Tom Putt 3	Metford_Road_Community_Orchard		1	1	1	2	2	0	1	0	0	1	0	1	1	1	1	1	1	0	0	1	1
	119	Tracey 1	Thatchers_Exhibition		1	0	1	2	2	1	1	2	2	2	0	0	1	2	0	0	2	1	2	2	0
		Tracey 2	St_Monicas		1	0	1	2	2	1	1	2	2	2	0	0	1	2	0	0	2	1	2	2	0
	120	Tydemans Early Worcester 1	Brogdale	204	1	2	0	1	2	0	0	0	1	2	1	9	1	2	9	0	2	0	0	1	0
		Tydemans Early Worcester 2	Horfield Organic Community Orchard		1	2	0	1	2	0	0	0	1	2	1	0	1	2	1	0	2	0	0	1	0
	121	Tylers Kernel 1	Brogdale	3192	1	1	1	1	2	0	1	1	0	1	0	1	1	1	0	1	1	0	0	1	0
		Tylers Kernel 2	Welsh_Collection		1	1	1	1	2	0	0	1	1	0	1	0	1	0	1	1	1	1	1	2	2
	122	Underleaf 1	Brogdale	2717	1	2	2	0	2	0	2	1	1	2	9	0	2	1	1	2	2	0	0	2	1
		Underleaf 2	Welsh_Collection	2717	1	2	2	0	2	0	2	1	1	2	2	0	9	9	1	2	2	0	0	2	1
	123	Victory 1	Brogdale	2028	1	0	0	1	2	0	0	1	0	1	1	0	2	1	0	1	1	1	0	1	1
		Victory 2	Brogdale	2898	1	2	0	1	2	1	0	0	2	2	1	0	1	0	1	1	1	1	0	1	0
	124	Vilberie 1	Brogdale	846	1	0	2	1	1	1	1	1	1	1	1	1	1	1	0	0	1	1	2	2	1
		Vilberie 2	Shepton_Mallet_Cider_Apple_Collection		1	0	2	1	1	1	1	1	1	1	1	1	1	1	0	0	1	1	2	2	1		#REF!
																											#REF!
	125	Winter Gem 1	Brogdale	2500	2	2	1	1	2	1	0	0	2	1	0	1	2	2	0	2	2	1	0	0	1		#REF!
		Winter Gem 2	Welsh_Collection		2	2	1	1	2	1	0	0	2	1	0	1	2	2	0	2	2	1	0	0	1		#REF!
																											#REF!
3 Reps	1	Adams Pearmain 1	Brogdale		1	1	1	2	2	0	0	1	0	1	0	0	2	1	0	1	1	0	0	1	0
		Adams Pearmain 2	Metford_Road_Community_Orchard		1	1	1	1	2	0	1	0	1	2	1	0	2	1	1	2	2	1	1	2	1
		Adams Pearmain 3	Welsh_Collection		1	1	1	2	2	0	0	1	0	9	0	0	2	1	0	1	1	0	0	1	9
	2	Amanda 1	Goldney		2	0	2	2	1	1	1	1	1	2	1	0	1	1	0	0	1	1	1	1	1
		Amanda 2	Thatchers_Exhibition		2	0	2	2	1	1	1	1	1	2	1	0	1	1	0	0	1	1	1	1	1
		Amanda 3	St_Monicas		2	0	2	2	1	1	1	1	1	2	1	0	1	1	0	0	1	1	1	1	1
	3	Angela 1	Goldney		1	0	1	2	0	2	0	1	1	1	0	0	0	2	1	0	2	1	2	2	0
		Angela 3	Goldney		1	0	1	2	0	2	0	1	1	1	0	0	0	2	1	0	2	1	2	2	0
		Angela3	St_Monicas		1	0	1	2	0	2	0	1	1	1	0	0	0	2	1	0	2	1	2	2	0
	4	Ashton Bitter 1	Brogdale		0	1	0	2	1	1	1	2	1	2	0	1	1	1	2	1	1	0	2	2	9
		Ashton Bitter 2	Goldney		0	1	0	2	1	1	1	2	1	2	0	1	1	1	2	1	1	0	2	2	1
		Ashton Bitter 3	Shepton_Mallet_Cider_Apple_Collection		0	1	0	2	1	1	1	2	1	2	1	1	1	1	2	1	1	0	2	2	1
	5	Ashton Brown Jersey 1	Brogdale		0	2	1	2	2	0	2	1	0	1	0	1	1	2	1	1	1	0	1	1	1
		Ashton Brown Jersey 2	Goldney		0	2	1	2	2	0	2	1	0	1	0	1	1	2	1	1	1	0	1	1	1
		Ashton Brown Jersey 3	Shepton_Mallet_Cider_Apple_Collection		0	2	1	2	2	0	2	1	0	1	0	1	1	2	1	1	1	0	1	1	1
	6	Bakers Delicious 1	Brogdale		1	0	1	2	2	0	2	1	2	2	1	0	2	1	0	9	0	2	1	2	0
		Bakers Delicious 2	NBGW		1	0	1	2	2	0	2	1	2	2	1	0	2	1	0	0	0	2	1	2	0
		Bakers Delicious 3	NBGW		2	0	9	2	1	1	1	1	2	1	0	0	1	1	0	1	2	1	1	1	0
	7	Bardsey 1	Welsh_Collection		1	2	0	2	1	1	1	1	2	2	1	0	2	1	1	0	2	1	1	2	2
		Bardsey 2	Welsh_Collection		1	2	0	2	1	1	1	1	2	2	1	0	2	1	1	0	2	1	1	2	2
		Barsey Island Apple	Brogdale		1	2	0	2	1	1	1	1	2	2	1	0	2	1	1	0	2	1	1	2	2
	8	Betty 1	Thatchers_Exhibition		2	1	1	2	0	2	1	1	1	2	0	1	0	1	0	1	1	0	0	1	0
		Betty 2	St_Monicas		2	1	1	2	0	2	1	1	1	2	0	1	0	1	0	1	1	0	0	1	0
		Betty 3	Welsh_Collection		2	1	1	2	0	2	1	1	1	2	0	1	0	1	0	1	1	9	0	1	0
	9	Black Dabinett 1	Brogdale		0	2	1	1	0	2	2	1	1	1	0	1	2	1	1	0	1	0	1	2	9
		Black Dabinett 2	Shepton_Mallet_Cider_Apple_Collection		0	2	1	1	0	2	2	1	1	1	0	1	2	1	1	0	1	0	1	2	1
		Black Dabinett 3	Thatchers_Exhibition		0	2	1	1	0	2	1	1	1	1	0	1	2	1	1	0	1	0	1	2	9
	10	Black Vallis 1	Brogdale		0	2	0	1	2	0	1	0	0	2	1	0	2	1	1	1	1	1	0	1	1
		Black Vallis 2	Shepton_Mallet_Cider_Apple_Collection		0	2	0	1	2	0	1	0	1	2	1	0	2	1	1	1	1	1	0	1	1
		Black Vallis 3	Thatchers_Exhibition		0	2	0	1	2	0	1	0	1	2	1	0	2	1	1	1	1	1	0	1	1
	11	Blenheim Orange 1	Brogdale		1	1	1	2	2	0	9	0	0	1	0	1	1	1	1	1	1	0	0	1	1
		Blenheim Orange 2			1	1	1	2	2	0	1	0	0	1	0	1	1	1	1	1	1	0	0	1	1
		Blenheim Orange 3			1	1	1	2	2	0	1	0	0	1	0	1	1	1	1	1	1	0	0	1	1
	12	Broxwood Foxwhelp 1			1	2	1	0	1	1	2	1	1	1	2	0	1	1	1	1	1	0	1	2	2
		Broxwood Foxwhelp 2	Brogdale		1	2	1	0	1	1	2	1	1	1	2	0	1	1	1	1	1	0	1	2	2
		Broxwood Foxwhelp 3	Welsh_Collection		1	2	1	0	1	1	2	1	1	1	2	0	1	1	1	1	1	0	1	2	2
	13	Bulmers Norman 1	Brogdale		1	1	9	1	1	1	1	1	0	1	2	1	1	1	1	0	2	1	1	2	2
		Bulmers Norman 2			1	1	1	1	1	1	1	1	0	1	2	1	1	1	1	0	2	1	1	2	2
		Bulmers Norman 3	Thatchers_Exhibition		1	1	1	1	1	1	1	1	0	1	2	1	1	1	1	0	2	1	1	2	2
	14	Chisel Jersey 1	Brogdale		0	1	0	1	1	1	1	2	0	2	1	0	2	2	1	1	2	0	2	2	0
		Chisel Jersey 2	Shepton_Mallet_Cider_Apple_Collection		0	1	0	1	1	1	1	2	0	2	1	0	2	2	1	1	2	0	2	2	0
		Chisel Jersey 3	Goldney		0	1	0	1	1	1	1	2	0	2	1	0	2	2	1	1	2	0	2	2	0
	15	Cider Ladys Finger 1	Brogdale		0	1	0	0	0	2	1	0	2	1	2	0	2	0	1	2	2	1	1	2	2
		Cider Ladys Finger 2	Thatchers_Exhibition		0	1	0	0	0	2	1	0	2	1	2	0	2	0	1	2	2	1	1	2	2
		Cider Ladys Finger 3	Shepton_Mallet_Cider_Apple_Collection		0	1	0	0	0	2	1	0	2	1	2	0	2	0	1	2	2	1	1	2	2
	16	Cissy 1	Brogdale		1	1	0	1	2	0	1	0	1	1	1	0	2	0	1	2	2	1	0	1	2
		Cissy 2	Welsh_Collection		1	1	0	1	2	0	1	9	1	1	1	0	2	0	1	2	2	1	0	9	2
		Cissy 3	Welsh_Collection		1	1	0	1	2	0	1	0	1	1	1	0	2	0	1	2	2	1	0	1	2
	17	DArcy Spice 1	Brogdale		0	1	2	1	2	0	1	1	2	1	1	0	1	1	0	2	1	0	0	1	1
		DArcy Spice 2	Horfield_Organic_Community_Orchard		0	1	2	1	2	0	1	1	2	1	1	0	1	1	0	2	1	0	0	1	1
		DArcy Spice 3	Metford_Road_Community_Orchard		0	1	2	1	2	0	1	1	2	1	1	0	1	1	0	2	1	0	0	1	1
	18	Ellis Bitter 1	Brogdale		1	2	1	1	2	0	2	2	1	2	1	0	2	2	1	2	2	0	1	2	2
		Ellis Bitter 2	Shepton_Mallet_Cider_Apple_Collection		1	2	1	1	2	0	2	2	1	2	1	0	2	2	1	2	2	0	1	2	2
		Ellis Bitter 3	Welsh_Collection		1	2	1	1	2	0	2	2	1	2	1	0	2	2	1	2	2	0	1	2	2
	19	Fill Barrel 1	Brogdale		9	2	0	0	0	1	0	0	1	1	1	0	2	0	1	1	0	0	1	2	1
		Fill Barrel 2	Shepton_Mallet_Cider_Apple_Collection		0	2	0	0	0	1	0	0	1	1	1	0	2	0	1	1	0	0	1	2	1
		Fill Barrel 3	Linden_Lea		0	2	0	0	0	1	0	0	1	1	1	0	2	0	1	1	0	0	1	2	1
	20	Fiona 1	Goldney		1	0	1	2	1	2	1	2	2	2	0	0	1	2	0	0	2	1	1	1	0
		Fiona 2	Thatchers_Exhibition		1	0	1	2	1	2	1	2	2	2	0	0	1	2	0	0	2	1	1	1	0
		Fiona 3	St_Monicas		1	0	1	2	1	2	1	2	2	2	0	0	1	2	0	0	2	1	1	1	0
	21	Gavin 1	Brogdale		0	1	1	1	2	1	0	1	1	1	0	0	2	1	1	1	2	0	1	1	2
		Gavin 2			0	1	1	1	2	1	0	1	1	1	0	0	2	1	1	1	2	0	1	1	2
		Gavin 3			2	2	1	1	1	2	1	1	0	2	0	0	1	1	1	0	2	1	1	1	1
	22	George Cave 1	Brogdale		2	0	2	1	2	0	1	0	2	1	0	0	1	1	2	1	2	1	1	1	1
		George Cave 2	Brogdale		2	0	2	1	2	0	1	0	2	1	0	0	1	1	2	1	2	1	1	1	1
		George Cave 3	Horfield Organic Community Orchard		2	0	2	1	2	0	1	0	2	1	9	0	1	1	2	1	2	1	1	1	1
	23	Gilly 1	Goldney		1	0	1	2	1	2	0	2	2	1	0	0	1	2	1	0	2	1	2	2	9
		Gilly 2	Thatchers_Exhibition		1	0	1	2	1	2	0	2	2	1	0	0	1	2	1	0	2	1	2	2	0
		Gilly 3	St_Monicas		1	0	1	2	1	2	0	2	2	1	0	0	1	2	1	0	2	1	2	2	0
	24	Golden Delicious 1	Brogdale		1	2	1	0	2	1	1	1	1	2	0	2	2	1	0	1	2	1	0	1	1
		Golden Delicious 2	Brogdale		1	2	1	0	2	1	1	1	1	2	0	2	2	1	0	1	2	1	0	1	1
		Golden Delicious 3	Brogdale		1	2	1	0	2	1	1	1	1	2	0	2	2	1	0	1	2	1	0	1	1
	25	Hastings 1	Goldney		1	0	1	2	1	2	1	1	2	2	0	0	1	1	1	1	2	0	2	2	0
		Hastings 2	Thatchers_Exhibition		1	0	1	2	1	2	1	1	2	2	0	0	1	1	1	1	2	0	2	2	0
		Hastings 3	St_Monicas		1	0	1	2	1	2	1	1	2	2	0	0	1	1	1	1	2	0	2	2	0
	26	Jean 1	Goldney		1	0	1	2	1	2	0	2	1	2	0	0	1	2	0	0	2	1	1	1	0
		Jean 2	Thatchers_Exhibition		1	0	1	2	1	2	0	2	1	2	0	0	1	2	0	0	2	1	1	1	0
		Jean 3	St_Monicas		1	0	1	2	1	2	0	2	1	2	0	0	1	2	0	0	2	1	1	1	0
	27	JoJos Delight 1	Welsh_Collection		0	0	1	1	1	2	1	1	2	1	2	0	1	0	1	0	2	0	0	2	2
		JoJos Delight 2	Welsh_Collection		0	0	1	1	1	2	1	1	2	1	2	0	1	0	1	0	2	0	0	2	2
		JoJos Delight 3	NBGW		0	1	2	0	1	1	1	0	1	0	2	1	1	1	1	1	2	1	1	2	2
	28	Jonathan 1	Brogdale		2	1	2	2	2	0	1	1	0	2	0	0	0	0	0	2	2	1	0	1	2
		Jonathan 2	Brogdale		2	1	2	2	2	0	1	1	0	2	0	0	0	0	0	2	2	1	0	1	2
		Jonathan 3	Brogdale		2	1	2	2	2	0	1	1	0	2	0	0	0	0	0	2	2	1	0	1	2
	29	Kenneth 1	Brogdale		2	1	0	1	1	1	0	0	0	2	2	1	1	0	1	2	2	0	1	2	2
		Kenneth 2	Welsh_Collection		2	1	0	1	1	1	0	0	0	2	2	1	1	0	1	2	2	0	1	2	2
		Kenneth 3	Welsh_Collection		2	1	0	1	1	1	0	0	0	2	2	1	1	0	1	2	2	0	1	2	2
	30	Marged Nicolas 1	Welsh_Collection		0	2	1	0	2	0	1	1	1	1	1	0	1	1	1	2	2	0	0	2	1
		Marged Nicolas 2	Welsh_Collection		0	2	1	0	2	0	1	1	1	1	1	0	1	1	1	2	2	0	0	2	1
		Marged Nicolas 3	Welsh_Collection		0	2	1	0	2	0	1	1	1	1	1	0	1	1	1	2	2	0	0	2	1
	31	Newport Cross 1	Brogdale		1	1	1	1	2	0	1	1	2	1	0	0	2	2	9	2	2	0	0	1	2
		Newport Cross 2	Goldney		1	1	1	1	2	0	1	1	2	1	0	0	2	2	0	2	2	0	0	1	2
		Newport Cross 3	Frank_Matthews		1	1	1	1	2	0	1	1	2	1	0	0	2	2	0	2	2	0	0	1	2
	32	Northwood 1	Brogdale		1	0	1	1	1	1	0	0	0	9	0	0	2	1	9	1	2	0	0	1	1
		Northwood 2	Shepton_Mallet_Cider_Apple_Collection		1	0	1	1	1	1	0	0	1	2	0	0	2	1	1	1	2	0	0	1	1
		Northwood 3	Shepton_Mallet_Cider_Apple_Collection		1	0	1	1	1	1	0	0	0	2	0	0	2	1	1	1	2	0	0	1	1
	33	Orleans Reinette 1	Brogdale		1	1	1	2	2	1	1	0	0	1	1	1	1	0	1	1	1	1	0	1	1
		Orleans Reinette 2	Metford Road Community Orchard		1	1	1	2	2	1	1	0	0	1	1	1	1	0	1	1	1	1	0	1	1
		Orleans Reinette 3	Horfield Organic Community Orchard		1	1	1	2	2	1	1	0	0	1	1	1	1	0	1	1	1	1	0	1	1
	34	Pig Aderyn 2	Welsh_Collection		0	2	0	1	2	1	1	1	0	2	0	2	1	0	0	0	2	0	2	2	1
		Pig Aderyn 3	NBGW		1	2	1	1	1	1	2	0	2	9	2	0	1	0	1	1	1	0	0	2	1
		Pig Aderyn 4	NBGW		1	2	9	1	1	1	2	0	2	1	2	0	1	0	1	1	1	0	0	2	1
	35	Rosemary Russet 1	Brogdale		0	1	1	1	2	0	1	0	1	2	1	0	1	1	1	1	1	1	0	2	1
		Rosemary Russet 2	Horfield_Organic_Community_Orchard		2	1	1	1	2	0	1	1	1	1	1	0	1	1	0	2	2	1	0	1	1
		Rosemary Russet 3	Horfield_Organic_Community_Orchard		2	1	1	1	2	0	1	1	1	1	1	0	1	1	0	2	2	1	0	1	1
	36	Saint Cecilia 1	Brogdale		2	1	1	2	2	1	0	0	1	1	0	0	2	2	0	1	2	1	0	1	0
		Saint Cecilia 2	NBGW		2	1	1	2	2	1	0	0	1	1	0	0	2	2	0	1	2	1	0	1	0
		Saint Cecilia 3	NBGW		2	1	1	2	2	1	0	0	1	1	0	0	2	2	0	1	2	1	0	1	0
	37	Slack ma Girdle 1	Brogdale		0	0	1	1	2	0	0	2	2	2	1	0	2	2	1	0	0	0	0	1	1
		Slack ma Girdle 2	Shepton_Mallet_Cider_Apple_Collection		0	0	1	1	2	0	0	2	2	2	1	0	2	2	1	0	0	0	0	1	1
		Slack ma Girdle 3			0	0	1	1	2	0	0	2	2	2	1	0	2	9	1	0	0	0	0	1	1
	38	Sops in Wine 1	Brogdale		1	1	1	1	2	0	1	0	1	2	2	0	2	0	2	1	0	2	1	0	1
		Sops in Wine 2	Brogdale		1	1	1	1	2	0	1	0	1	2	2	0	2	0	2	1	9	2	1	0	1
		Sops in Wine 3	Shepton_Mallet_Cider_Apple_Collection		1	1	1	1	2	0	1	0	1	2	2	0	2	0	2	1	0	2	1	0	1
		St Edmunds Pippin 1	Brogdale		1	1	1	1	2	0	1	1	0	0	1	1	2	0	0	1	2	0	0	0	2
	39	St Edmunds Pippin 2	Horfield_Organic_Community_Orchard		1	1	1	1	2	0	1	1	0	0	1	1	2	0	0	1	2	9	0	0	2
		St Edmunds Pippin 3	Horfield_Organic_Community_Orchard		1	1	1	1	2	0	1	1	0	0	1	1	2	0	0	1	2	0	0	0	2
	40	Stoke Red 1	Brogdale		0	2	0	2	2	0	2	2	1	2	0	1	1	1	1	2	1	0	1	2	2
		Stoke Red 2	Shepton_Mallet_Cider_Apple_Collection		0	2	0	2	2	0	2	2	1	2	0	1	1	1	1	2	1	0	1	2	2
		Stoke Red 3	Welsh_Collection		0	2	0	2	2	0	2	2	1	2	0	1	1	1	1	2	1	0	1	2	2
	41	Strawberry Pippin 1	Brogdale	2072	0	1	2	1	2	0	2	1	1	1	0	0	1	2	1	1	0	1	2	2	1
		Strawberry Pippin 2	Brogdale	2430	0	2	0	2	2	0	0	1	2	2	0	0	2	0	0	0	1	1	1	1	0
		Strawberry Pippin 3	Brogdale	2532	1	2	0	1	2	0	1	2	2	2	1	1	1	1	1	0	2	1	0	1	1
	42	Tan Harvey 1	Brogdale		1	1	1	0	0	1	9	0	1	1	1	1	1	1	1	0	2	1	1	2	2
		Tan Harvey 2	Thatchers_Exhibition		1	1	1	0	0	1	1	0	1	1	1	1	1	1	1	0	2	1	1	2	2
		Tan Harvey 3	Shepton_Mallet_Cider_Apple_Collection		1	1	1	0	0	1	1	0	1	1	1	1	1	1	1	0	2	1	1	2	2
	43	Tremletts Bitter 1	Brogdale		0	1	1	1	0	2	0	2	0	2	1	0	2	1	2	2	2	0	1	2	1
		Tremletts Bitter 2			0	1	1	1	0	2	0	2	0	2	1	0	2	1	2	2	2	0	1	2	1
		Tremletts Bitter 3	Shepton_Mallet_Cider_Apple_Collection		0	1	1	1	0	2	0	2	0	2	1	0	2	1	2	2	2	0	1	2	1
	44	Vicky 1	Thatchers_Exhibition		1	0	1	2	1	1	0	2	1	1	0	0	0	2	0	1	2	0	1	1	0
		Vicky 2	St_Monicas		1	0	1	2	1	1	0	2	1	1	0	0	0	2	0	1	2	0	1	1	0
		Vicky 3	Goldney		1	0	1	2	1	1	0	2	1	1	0	0	0	2	0	1	2	0	1	1	0
	45	Willy 1	Goldney		1	0	1	2	0	2	1	1	2	2	0	0	0	2	1	0	2	1	2	2	0
		Willy 2	Thatchers_Exhibition		1	0	1	2	0	2	1	1	2	2	0	0	0	2	1	0	2	1	2	2	0
		Willy 3	St_Monicas		1	0	1	2	0	2	1	1	2	2	0	0	0	2	1	0	2	1	2	2	0
	46	Worcester Cross 1	Brogdale		2	1	1	1	2	1	0	0	1	1	0	0	1	1	0	0	0	1	0	0	0
		Worcester Cross 2	Goldney		2	1	1	1	2	1	0	0	1	1	0	0	1	1	0	0	0	1	0	0	0
		Worcester Cross 3	Frank_Matthews		2	1	1	1	2	1	0	0	1	1	0	0	1	1	0	0	0	1	0	0	0
	47	Yarlington Mill 1	Brogdale		0	0	2	1	1	1	2	1	2	2	1	0	1	2	1	0	1	1	1	0	9
		Yarlington Mill 2	Shepton_Mallet_Cider_Apple_Collection		0	0	2	1	1	1	2	1	2	2	1	0	1	2	1	0	1	1	1	0	2
		Yarlington Mill 3			0	0	2	1	1	1	2	1	2	2	1	0	1	2	1	0	1	1	1	0	2
4 Reps	1	Beauty of Bath 1	Brogdale	11	2	1	1	0	0	2	1	0	1	1	0	1	2	1	0	0	0	2	0	2	1
		Beauty of Bath 2			2	1	1	0	0	2	1	0	1	1	0	1	2	1	0	0	0	2	0	2	1
		Beauty of Bath 3	Metford_Road_Community_Orchard		9	1	1	0	0	2	1	0	1	1	0	1	2	1	0	0	0	2	0	2	1
		Beauty of Bath 4	Horfield Organic Community Orchard		2	1	1	0	1	2	1	0	1	1	0	1	2	1	0	0	0	2	0	2	1
	2	Cheddar Cross 1	Brogdale	2696	1	0	1	0	1	2	2	0	1	1	2	0	1	2	0	2	2	0	0	1	1
		Cheddar Cross 2	Goldney		1	0	1	0	1	2	2	0	1	1	2	0	1	2	0	2	2	0	0	1	1
		Cheddar Cross 3	Frank_Matthews		1	0	1	0	1	2	2	0	1	1	2	0	1	2	0	2	2	0	0	1	1
		Cheddar Cross 4			1	0	1	0	1	2	2	0	1	1	2	0	1	2	0	2	2	0	0	1	1
	3	Crimson King 1	Brogdale	911	0	0	0	0	1	2	0	1	2	0	2	1	2	0	1	1	1	0	0	0	0
		Crimson King 2	Brogdale	911	1	9	1	1	1	1	1	1	2	1	1	0	1	1	0	0	2	0	1	1	1
		Crimson King 3	Worle_Nursery		1	1	1	1	1	1	1	1	2	1	1	0	1	1	0	0	2	0	1	1	1
		Crimson King 4			9	1	1	1	1	1	1	1	2	1	1	0	1	1	0	0	2	0	1	1	1
	4	Court of Wick 1	Brogdale		2	1	1	2	2	0	1	0	0	0	0	0	1	0	2	1	0	0	0	0	1
		Court of Wick 2	Thatchers Exhibition		2	1	1	2	2	0	1	0	0	0	0	0	1	0	2	1	0	0	0	0	1
		Court of Wick 3	Metford Road Community Orchard		2	1	1	2	2	0	1	0	0	0	0	0	1	0	2	1	0	0	0	0	1
		Court of Wick 4	Horfield Organic Community Orchard		1	1	1	2	2	0	1	0	0	1	0	1	1	1	1	1	1	0	0	1	1
	5	Dabinett 1	Brogdale		0	0	0	2	1	2	0	2	1	2	0	0	1	2	1	0	2	0	2	2	9
		Dabinett 2	Worle_Nursery		0	0	0	2	1	2	0	2	1	2	0	0	1	2	1	0	2	0	2	2	0
		Dabinett 3	Thatchers_Exhibition		0	0	0	2	1	2	0	2	1	2	0	0	1	2	1	0	2	0	2	2	0
		Dabinett 4	Shepton_Mallet_Cider_Apple_Collection		0	0	0	2	1	2	0	2	1	2	0	0	1	2	1	0	2	0	2	2	0
	6	Egremont Russet 1	Brogdale		0	2	1	1	2	0	1	1	0	1	0	2	2	1	0	1	2	2	1	0	0
		Egremont Russet 2			0	2	1	1	2	0	1	1	0	1	0	2	2	1	0	1	2	2	1	0	0
		Egremont Russet 3	Metford_Road_Community_Orchard		0	2	1	1	2	0	1	1	0	1	0	2	2	1	0	1	2	9	1	0	0
		Egremont Russet 4	Welsh_Collection		0	2	1	1	2	0	1	1	0	1	0	2	2	1	0	1	2	2	1	0	0
	7	Exeter Cross 1	Brogdale		1	1	0	1	1	2	1	0	2	1	0	1	1	2	0	1	1	1	1	2	1
		Exeter Cross 2	Goldney		1	1	0	1	1	2	1	0	2	1	0	1	1	2	0	1	1	1	1	2	1
		Exeter Cross 3	Frank_Matthews		1	1	0	1	1	2	1	0	2	1	0	1	1	2	0	1	1	1	1	2	1
		Exeter Cross 4	Frank_Matthews		1	1	0	1	1	2	1	0	2	1	0	1	1	2	0	1	1	1	1	2	1
	8	Gennet Moyle 1	Brogdale	827	0	2	2	1	2	0	0	0	0	1	1	0	1	1	0	2	1	0	0	1	0
		Gennet Moyle 2	Brogdale	2646	1	1	1	9	2	0	1	1	1	2	2	0	1	1	0	1	1	0	1	1	1
		Gennet Moyle 3	Shepton_Mallet_Cider_Apple_Collection		0	2	2	1	2	0	0	0	0	1	1	0	1	1	0	2	1	0	0	1	0
		Gennet Moyle 4	Thatchers_Exhibition		0	2	2	1	2	0	0	0	0	1	1	0	9	1	0	2	1	0	0	1	0
	9	Helens Apple 1	Thatchers_Exhibition		1	0	1	2	0	2	0	1	1	2	0	0	2	1	0	0	2	0	2	2	0
		Helens Apple 2	Thatchers_Exhibition		1	0	1	2	0	2	0	1	1	2	0	0	2	1	0	0	2	0	2	2	0
		Helens Apple 3	St_Monicas		1	0	1	2	0	2	0	1	1	2	0	0	2	1	0	0	2	0	2	2	0
		Helens Apple 4	Welsh_Collection		1	0	1	2	0	2	0	1	9	2	0	0	2	1	0	0	2	0	2	2	0
	10	Jane 1	Thatchers_Exhibition		1	0	1	2	0	2	1	1	2	1	0	0	1	1	1	1	2	0	2	2	0
		Jane 2	St_Monicas		1	0	1	2	0	2	1	1	2	1	0	0	1	1	1	1	2	0	2	2	0
		Jane 3	Welsh_Collection		1	0	1	2	0	2	1	1	2	1	0	0	1	1	1	1	2	0	2	2	0
		Jane 4	Welsh_Collection		1	0	1	2	0	2	1	1	2	1	0	0	9	1	1	1	2	0	2	2	0
	11	Katy 1	Brogdale		1	1	1	2	2	1	9	1	2	2	1	0	1	2	1	9	2	1	0	0	0
		Katy 2	Frank_Matthews		1	1	1	2	2	1	1	1	2	2	1	0	1	2	1	0	2	1	0	0	0
		Katy 3	St_Monicas		1	1	1	2	2	1	1	1	2	2	1	0	1	2	1	0	2	1	0	0	0
		Katy 4	Horfield Organic Community Orchard		1	1	1	2	2	1	1	1	2	2	1	0	1	9	1	0	2	1	0	9	0
	12	Perthyre 1	Shepton_Mallet_Cider_Apple_Collection		2	1	0	1	1	1	0	1	0	1	0	1	2	1	0	1	2	1	1	2	2
		Perthyre 2	Welsh_Collection		2	1	0	1	1	1	0	1	0	0	0	1	2	1	0	1	2	1	1	2	2
		Perthyre 3	Welsh_Collection		2	1	0	1	1	1	0	1	9	1	0	1	2	1	0	1	2	1	1	2	2
		Perthyre 4	Welsh_Collection		2	1	0	1	9	1	0	1	0	1	0	1	2	9	0	1	2	1	1	2	2
	13	Pren Glas 1	Welsh_Collection		0	1	1	1	0	1	1	1	2	2	0	0	2	9	0	0	2	1	2	2	1
		Pren Glas 2	Welsh_Collection		0	1	1	1	0	1	1	1	2	2	0	0	2	0	0	0	2	1	2	2	1
		Pren Glas 3	NBGW		2	1	0	1	1	1	0	1	0	1	0	1	2	1	0	9	2	1	1	2	2
		Pren Glas 4	NBGW		0	1	1	1	1	1	1	1	2	2	0	0	2	0	0	0	2	1	2	2	1
	14	Sweet Alford 1	Worle_Nursery		1	1	0	0	2	0	1	1	2	2	0	0	2	2	0	2	1	1	1	2	0
		Sweet Alford 2	Worle_Nursery		1	1	0	0	2	0	1	1	2	2	0	0	2	2	0	2	1	1	1	2	0
		Sweet Alford 4	Worle_Nursery		1	1	0	0	2	0	1	1	2	2	0	0	2	2	0	2	1	1	1	2	0
		Sweet Alford 5			1	1	0	0	2	0	1	1	2	2	0	0	2	2	0	2	1	1	1	2	0
	15	Three Counties 1	Goldney		1	0	1	2	2	1	1	2	2	2	0	0	1	1	0	0	2	0	2	2	0
		Three Counties 2	Goldney		1	0	1	2	2	1	1	2	2	2	0	0	1	1	0	0	2	0	2	2	0
		Three Counties 3	Thatchers_Exhibition		1	0	1	2	2	1	1	2	2	2	0	0	1	1	0	0	2	0	2	2	0
		Three Counties 4	St_Monicas		1	0	1	2	2	1	1	2	2	2	0	0	1	1	0	0	2	0	2	2	0
	16	Twyn y Sheriff 1	Welsh_Collection		1	2	0	1	1	0	1	0	0	1	1	0	1	1	2	1	1	0	0	2	1
		Twyn y Sheriff 2	Welsh_Collection		1	2	1	1	1	1	1	0	0	1	1	0	1	1	2	1	9	0	0	2	1
		Twyn y Sheriff 3	Welsh_Collection		1	2	0	1	1	0	1	0	0	1	1	0	1	1	2	1	1	0	0	2	1
		Twyn y Sheriff 4	Welsh_Collection		1	2	0	1	1	0	1	0	0	1	1	0	1	1	2	1	1	0	0	2	1
5 Reps	1	Bramley 1	Frank Matthews		2	1	1	1	2	1	1	0	1	2	1	1	1	0	1	1	0	1	1	2	1
		Bramley 2			2	1	1	1	2	1	1	0	1	2	1	1	1	0	1	1	0	1	1	2	1
		BRAMLEY 3	Private Garden		2	1	1	1	2	1	1	0	1	2	1	1	1	0	1	1	0	1	1	2	1
		BRAMLEY 4	Private Garden		2	1	1	1	2	1	1	0	1	2	1	1	1	0	1	1	0	1	1	2	1
		BRAMLEY 5	Private Garden		2	1	1	1	2	1	1	0	1	2	1	1	1	0	1	1	0	1	1	2	1
	2	Cummy Norman 1	Shepton Mallet Cider Apple Collection		2	1	0	1	2	1	0	1	2	1	1	1	1	2	1	1	2	1	1	1	1
		Cummy Norman 2	Welsh Collection		2	1	0	1	2	1	0	1	2	1	1	1	1	2	1	1	2	1	1	1	1
		Cummy Norman 3	Welsh Collection		2	1	0	1	2	1	0	1	2	1	1	1	1	2	1	1	2	1	1	1	1
		Cummy Norman 4	NBGW		2	1	0	1	2	1	0	1	2	1	1	1	1	2	1	1	2	1	1	1	1
		Cummy Norman 5	NBGW		2	1	0	1	2	1	0	1	2	1	1	1	1	2	1	1	2	1	1	1	1
	3	Discovery 1	Brogdale	75	2	2	1	1	0	2	1	0	2	2	0	0	1	1	1	0	1	1	0	1	0
		Discovery 2	Brogdale	75	2	2	1	1	0	2	1	0	2	2	0	0	1	1	1	0	1	1	0	1	0
		Discovery 3	Brogdale	75	2	2	1	1	0	9	1	0	2	2	0	0	1	1	1	0	1	1	0	1	0
		Discovery 4	Horfield Organic Community Orchard		2	2	1	1	1	2	1	0	2	2	9	0	1	1	1	9	1	1	0	1	0
		Discovery spur type	Brogdale	75	2	2	1	1	0	2	1	0	2	2	0	0	1	1	1	0	1	1	0	1	0
	4	James Grieve 1	Brogdale	78	2	0	2	2	0	1	1	1	2	1	0	0	1	1	0	1	2	1	1	1	0
		James Grieve 2	Thatchers Exhibition		2	0	2	2	1	1	1	1	2	1	0	0	1	1	0	1	2	1	1	1	0
		James Grieve 3	Horfield Organic Community Orchard		2	0	2	2	2	9	1	1	2	1	0	0	1	1	0	1	2	1	1	1	0
		James Grieve 4	NBGW		1	1	1	1	2	1	1	1	1	2	0	1	2	1	0	1	2	1	0	1	1
		James Grieve Lired	Brogdale	78	2	0	2	2	0	1	1	1	2	1	0	0	1	1	0	1	2	1	1	1	0
	5	Kingston Black 1	Brogdale		1	1	1	2	2	0	0	0	2	2	1	1	2	1	1	0	2	1	0	2	2
		Kingston Black 2	Worle Nursery		1	1	1	2	2	0	0	0	2	2	1	1	2	1	1	0	2	1	0	2	2
		Kingston Black 3			1	1	1	2	2	0	0	0	2	2	1	1	2	1	1	0	2	1	0	2	2
		Kingston Black 4	Shepton Mallet Cider Apple Collection		1	1	1	2	2	0	9	0	2	2	1	1	2	1	1	0	2	1	0	2	2
		Kingston Black 5	Welsh Collection		1	1	1	2	2	0	0	0	2	2	1	1	2	1	1	0	2	1	0	9	2
	6	Michelin 1	Brogdale		1	1	1	1	1	1	1	1	0	2	1	1	1	1	0	0	1	0	1	2	1
		Michelin 2			1	1	1	1	1	1	1	1	0	2	1	1	1	1	0	0	1	0	1	2	1
		Michelin 3	Shepton_Mallet_Cider_Apple_Collection		1	1	1	1	1	1	1	1	0	2	1	1	1	1	0	0	1	0	1	2	1
		Michelin 4	Shepton_Mallet_Cider_Apple_Collection		1	1	1	1	1	1	1	1	0	2	1	1	1	1	0	0	1	0	1	2	1
		Michelin 5	Worle_Nursery		1	1	1	1	1	1	1	1	0	2	1	1	1	1	0	0	1	0	1	2	1
	7	Morgan Sweet 1	Brogdale		0	1	1	1	2	0	1	1	0	2	0	0	2	1	1	1	2	1	1	1	2
		Morgan Sweet 2	Thatchers Exhibition		0	1	1	1	2	0	1	1	1	2	0	0	2	1	1	1	2	1	1	1	2
		Morgan Sweet 3			0	1	1	1	2	0	9	1	1	2	0	0	2	1	1	1	2	1	1	1	2
		Morgan Sweet 4	Shepton Mallet Cider Apple Collection		0	1	1	1	2	0	1	1	1	2	0	0	2	1	1	1	2	1	1	1	2
		Morgan Sweet 5	NBGW		9	1	1	1	2	0	1	1	1	2	0	0	2	1	1	1	2	1	1	1	2
	8	Pen Caled 1	Welsh_Collection	7198	1	2	1	2	2	0	1	0	1	1	2	1	2	0	1	2	1	0	0	1	0
		Pen Caled 2	Welsh_Collection	7198	1	2	1	2	2	0	1	0	1	1	2	1	2	9	1	2	1	0	0	1	0
		Pen Caled 3	Welsh_Collection	7198	1	2	1	2	2	0	1	9	1	1	2	1	9	1	1	2	1	0	0	1	0
		Pen Caled 4	NBGW	7198	1	2	1	2	2	0	1	0	1	1	2	1	2	0	1	2	1	0	0	1	0
		Pen Caled 5	NBGW	7198	1	2	1	2	2	0	1	0	1	1	2	1	2	0	1	2	1	0	0	1	0
	9	Pitmaston Pineapple 1	Brogdale		0	0	0	1	2	0	2	0	1	1	0	0	2	1	1	2	0	1	0	1	2
		Pitmaston Pineapple 2			0	0	0	1	9	0	2	0	1	1	0	0	2	1	1	2	0	1	0	1	2
		Pitmaston Pineapple 3	Metford Road Community Orchard		0	0	0	1	2	0	2	0	1	1	0	0	2	1	1	2	0	1	0	1	2
		Pitmaston Pineapple 4	Horfield Organic Community Orchard		0	0	0	1	2	0	2	0	1	1	0	0	2	1	1	2	0	1	0	1	2
		Pitmaston Pineapple 5	Metford Road Community Orchard		0	0	0	1	2	0	2	0	1	1	0	0	2	1	1	2	0	1	0	1	2
	10	Queen Cox 1	Brogdale	163	2	1	2	2	2	0	0	1	2	0	0	0	2	2	0	1	2	1	0	0	1
		Queen Cox 2	Brogdale	163	2	1	2	2	2	0	0	1	2	0	0	0	2	2	0	1	2	1	0	0	1
		Queen Cox 3	Brogdale	163	2	1	2	2	2	0	0	1	2	0	0	0	2	2	0	1	2	1	0	0	1
		Queen Cox 4	Goldney		2	1	2	2	2	0	0	1	2	0	0	0	2	2	0	1	2	1	0	9	1
		Queen Cox 5	Thatchers_Exhibition		2	1	2	2	2	0	0	1	2	0	0	0	2	2	0	1	2	1	0	0	1
	11	Upright French 1	Welsh_Collection	7327	1	2	1	1	1	1	2	0	2	1	2	0	1	0	1	1	1	0	0	2	1
		Upright French 2	Welsh_Collection	7327	1	2	1	1	1	1	2	0	2	1	2	0	1	0	1	1	1	0	0	2	1
		Upright French 3	Welsh_Collection	7327	1	2	1	1	1	1	2	0	2	1	2	0	1	0	1	1	1	0	0	2	1
		Upright French 4	Welsh_Collection	7327	1	2	1	1	1	1	2	9	2	1	2	0	2	1	1	9	1	0	0	2	1
		Upright French 5	NBGW	7327	1	2	1	1	1	1	2	0	2	1	2	0	1	0	1	1	1	0	0	2	1
	12	Worcester Pearmain 1	Brogdale	550	1	1	1	2	2	1	0	0	1	2	1	0	1	2	1	1	2	0	1	1	9
		Worcester Pearmain 2	Brogdale	550	1	1	1	2	2	1	0	0	1	2	1	0	1	2	1	1	2	0	1	1	1
		Worcester Pearmain 3	Thatchers Exhibition		1	1	1	2	2	1	0	0	1	2	1	0	1	2	1	1	2	0	1	1	1
		Worcester Pearmain 4	Worle Nursery		1	1	1	2	2	1	0	0	1	2	1	0	1	2	1	1	2	0	1	1	1
		Worcester Pearmain 5	Horfield Organic Community Orchard		1	1	1	2	2	1	0	0	1	2	1	0	1	2	1	1	2	0	1	1	1
7 reps	1	Frederick 1	Brogdale	2591	0	1	1	0	2	0	1	2	1	2	1	1	2	1	1	1	1	1	0	2	2
		Frederick 2	Welsh_Collection	2591	0	1	1	0	2	0	1	2	1	2	1	9	2	1	1	1	1	1	0	2	2
		Frederick 3	Shepton_Mallet_Cider_Apple_Collection		0	1	1	0	2	0	1	2	1	2	1	1	2	1	1	1	1	1	0	2	2
		Frederick 4			0	1	1	0	2	0	1	2	1	2	1	1	2	1	1	1	1	1	0	2	9
		Frederick 5	Welsh_Collection	2591	0	1	1	0	2	0	1	2	1	2	1	1	2	1	1	1	1	1	0	2	2
		Frederick 6	NBGW	2591	0	1	1	0	2	0	1	2	1	2	1	1	2	1	1	1	1	1	0	2	2
		Frederick 7	NBGW	2591	0	1	1	0	2	0	1	2	1	2	1	1	2	9	1	1	1	1	0	2	2
8 Reps	1	Breakwells Seedling 1	Brogdale		0	1	1	0	2	0	1	1	0	2	1	1	1	0	2	1	2	1	1	1	1
		Breakwells Seedling 2	Shepton_Mallet_Cider_Apple_Collection		0	1	1	0	2	0	1	1	0	2	1	1	1	0	2	1	2	1	1	1	1
		Breakwells Seedling 3	NBGW		0	1	1	0	2	0	1	1	0	2	1	1	1	0	2	1	2	1	1	1	1
		Breakwells Seedling 4	NBGW		0	1	1	0	2	0	1	1	0	2	1	1	1	0	2	1	2	1	1	9	1
		Breakwells Seedling 5	Welsh_Collection		0	1	1	0	2	0	1	1	0	2	1	1	1	0	2	1	2	1	1	1	1
		Breakwells Seedling 6	Welsh_Collection		0	1	1	0	2	0	1	1	0	2	1	1	1	0	2	1	2	1	1	1	1
		Breakwells Seedling 7	Welsh_Collection		0	1	1	0	2	0	1	1	0	2	1	1	1	0	2	1	2	1	1	1	1
		Breakwells Seedling 8	Welsh_Collection		0	1	1	0	2	0	1	1	0	2	1	1	1	0	2	1	2	1	1	1	1
10 Reps	1	Cox 1	Frank Matthews		2	1	2	2	2	0	0	1	2	0	0	0	2	2	0	1	2	1	0	0	1
		Cox 2	Frank Matthews		2	1	2	2	2	0	0	1	2	0	0	0	2	2	0	1	2	1	0	0	1
		Cox 5	Goldney		2	1	2	2	2	0	0	1	2	0	0	0	2	2	0	1	2	1	0	0	1
		Coxs Orange Pippin 1	Brogdale		2	1	2	2	2	0	0	1	2	0	0	0	2	2	0	1	2	1	0	0	1
		Coxs Orange Pippin 2	Brogdale		2	1	2	2	2	0	0	1	2	0	0	0	2	2	0	1	2	1	0	0	1
		Coxs Orange Pippin 3	Brogdale		2	1	2	2	2	0	0	1	2	0	0	0	2	2	0	1	2	1	0	0	1
		Coxs Orange Pippin 4	Brogdale		2	1	2	2	2	0	0	9	2	0	0	0	2	9	0	1	2	1	0	0	1
		Coxs Orange Pippin 5	Brogdale		2	1	2	2	2	0	0	1	2	0	0	0	2	9	0	1	2	1	0	0	1
		Coxs Orange Pippin 6	Brogdale		2	1	2	2	2	0	0	1	2	0	0	0	2	2	0	1	2	1	0	0	1
		Coxs Orange Pippin 7	Brogdale		2	1	2	2	2	0	0	1	2	0	0	0	2	2	0	1	2	1	0	0	1
23 Reps	1	Yeovil Sour 1	Worle_Nursery		1	1	1	1	2	1	2	2	1	2	1	0	1	2	0	1	1	0	0	2	1
		Yeovil Sour 10	Worle_Nursery		1	1	1	1	2	1	2	2	1	2	1	0	1	2	0	1	1	0	0	2	1
		Yeovil Sour 11	Worle_Nursery		1	1	1	1	2	1	2	2	1	2	1	0	1	2	0	1	1	0	0	2	1
		Yeovil Sour 12	Worle_Nursery		1	1	1	1	2	1	2	2	1	2	1	0	1	2	0	1	1	0	0	2	1
		Yeovil Sour 13	Worle_Nursery		1	1	1	1	2	1	2	2	1	2	1	0	1	2	0	1	1	0	0	2	1
		Yeovil Sour 14	Worle_Nursery		1	1	1	1	2	1	2	2	1	2	1	0	1	2	0	1	1	0	0	2	1
		Yeovil Sour 15	Worle_Nursery		1	1	1	1	2	1	2	2	1	2	1	0	1	2	0	1	1	0	0	2	1
		Yeovil Sour 16	Worle_Nursery		1	1	1	1	2	1	2	2	1	2	1	0	1	2	0	1	1	0	0	2	1
		Yeovil Sour 17	Worle_Nursery		1	1	1	1	2	1	2	2	1	2	1	0	1	2	0	1	1	0	0	2	1
		Yeovil Sour 18	Linden_Lea		1	1	1	1	2	1	2	2	1	2	1	0	1	2	0	1	1	0	0	2	1
		Yeovil Sour 19	Worle_Nursery		1	1	1	1	2	1	2	2	1	2	1	0	1	2	0	1	1	0	0	2	1
		Yeovil Sour 2	Worle_Nursery		1	1	1	1	2	1	2	2	1	2	1	0	1	2	0	1	1	0	0	2	1
		Yeovil Sour 20	Worle_Nursery		1	1	1	1	2	1	2	2	1	2	1	0	1	2	0	1	1	0	0	2	1
		Yeovil Sour 21	Worle_Nursery		1	1	1	1	2	1	2	2	1	2	1	0	1	2	0	1	1	0	0	2	1
		Yeovil Sour 22	Worle_Nursery		1	1	1	1	2	1	2	2	1	2	1	0	1	2	0	1	1	0	0	2	1
		Yeovil Sour 23	Worle_Nursery		1	1	1	1	2	1	2	2	1	2	1	0	1	2	0	1	1	0	0	2	1
		Yeovil Sour 3	Worle_Nursery		1	1	1	1	2	1	2	2	1	2	1	0	1	2	0	1	1	0	0	2	1
		Yeovil Sour 4	Worle_Nursery		1	1	1	1	2	1	2	2	1	2	1	0	1	2	0	1	1	0	0	2	1
		Yeovil Sour 5	Worle_Nursery		1	1	1	1	2	1	2	2	1	2	1	0	1	2	0	1	1	0	0	2	1
		Yeovil Sour 6	Worle_Nursery		1	1	1	1	2	1	2	2	1	2	9	0	1	2	0	1	1	0	0	2	1
		Yeovil Sour 7	Worle_Nursery		1	1	1	1	2	1	2	2	1	2	1	0	1	2	0	1	1	0	0	2	1
		Yeovil Sour 8	Worle_Nursery		1	1	1	1	2	1	2	2	1	2	1	0	1	2	0	1	1	0	0	2	1
		Yeovil Sour 9	Worle_Nursery		1	1	1	1	2	1	2	2	1	2	1	0	1	2	0	1	1	0	0	2	1

## Sheet: Ploidy and Heterozygosity
Name	Ploidy	BA01	BA03b	BA4	BA05	BA06	BA07b	BA08	BA12	BA14	BA15	BA17	BA18b	BA19b	BA21	BA22	BA23	BA24b	BA26	BA27b	BA29	BA31		Noughts	Ones	Twos		Heterozygosity			Diploid	Triploid	Tetrploid	Not Known
Golden Russet	Diploid	2	1	0	1	2	0	0	2	2	1	2	0	2	0	0	2	2	0	0	2	2		8	3	10		0.142857			0.142857	0.285714	0.190476	0.190476
Grosse Rouge	Diploid	0	0	1	0	2	0	2	0	2	2	2	2	2	0	1	0	2	0	0	2	1		9	3	9		0.142857			0.142857	0.285714	0.238095	0.238095
Haralson	Diploid	2	2	2	2	2	1	0	0	1	2	0	0	2	0	0	2	2	1	0	2	2		7	3	11		0.142857			0.142857	0.3	0.238095	0.238095
Macwood	Diploid	0	2	0	1	2	0	0	0	0	2	0	0	2	0	0	1	2	1	0	2	2		11	3	7		0.142857			0.142857	0.333333	0.238095	0.238095
Malus sylvestris 1	Diploid	0	0	1	0	0	2	0	2	2	2	1	0	2	0	2	2	2	1	2	2	2		7	3	11		0.142857			0.142857	0.333333	0.238095	0.238095
Malus sylvestris 2	Diploid	0	0	1	0	0	2	0	2	2	2	1	0	2	0	2	2	2	1	2	2	2		7	3	11		0.142857			0.142857	0.333333	0.238095	0.238095
St. Brita	Diploid	0	2	0	2	2	0	2	0	0	2	1	0	2	0	0	1	2	1	0	2	0		10	3	8		0.142857			0.142857	0.35	0.3	0.238095
Budimka	Diploid	0	2	0	0	2	0	2	0	1	2	0	1	9	1	0	0	2	2	0	2	0		10	3	7		0.15			0.15	0.35	0.333333	0.238095
Blaze	Diploid	1	0	1	0	2	0	2	9	9	2	0	0	2	2	0	1	0	0	0	2	2		9	3	7		0.157895			0.157895	0.380952	0.333333	0.285714
Afal y Cwmafan 1	Diploid	0	2	0	0	1	1	0	2	1	2	2	1	2	0	2	0	2	0	2	2	2		7	4	10		0.190476			0.190476	0.380952	0.333333	0.285714
Averdal	Diploid	2	0	0	2	2	0	2	0	0	2	2	1	1	0	1	2	2	1	2	2	2		6	4	11		0.190476			0.190476	0.380952	0.35	0.285714
Brookess	Diploid	2	2	0	2	2	0	2	0	1	1	1	0	1	0	0	2	2	0	0	0	0		10	4	7		0.190476			0.190476	0.380952	0.380952	0.3
Chiloe	Diploid	2	2	0	0	2	0	1	0	0	2	2	0	2	0	0	1	1	0	0	2	1		10	4	7		0.190476			0.190476	0.380952	0.380952	0.333333
Cornish Gilliflower	Diploid	2	1	0	1	2	0	0	0	0	2	2	0	2	2	1	2	2	1	0	2	2		7	4	10		0.190476			0.190476	0.4	0.428571	0.333333
Dabinett 2	Diploid	0	0	0	2	1	2	0	2	1	2	0	0	1	2	1	0	2	0	2	2	0		9	4	8		0.190476			0.190476	0.4	0.428571	0.333333
Dabinett 3	Diploid	0	0	0	2	1	2	0	2	1	2	0	0	1	2	1	0	2	0	2	2	0		9	4	8		0.190476			0.190476	0.4	0.428571	0.333333
Dabinett 4	Diploid	0	0	0	2	1	2	0	2	1	2	0	0	1	2	1	0	2	0	2	2	0		9	4	8		0.190476			0.190476	0.428571	0.47619	0.333333
Eri Zagarra	Diploid	1	0	0	0	2	1	2	0	0	1	2	0	2	0	0	2	2	1	0	2	0		10	4	7		0.190476			0.190476	0.428571	0.47619	0.333333
Fall Harvey	Diploid	2	0	1	0	2	0	1	0	0	1	2	0	2	0	0	2	2	2	0	2	1		9	4	8		0.190476			0.190476	0.428571	0.47619	0.333333
Hared	Diploid	2	0	0	2	2	0	2	0	0	2	2	1	1	0	1	2	2	1	2	2	2		6	4	11		0.190476			0.190476	0.428571	0.52381	0.35
Lancraig	Diploid	2	0	0	2	2	0	2	0	0	2	2	1	1	0	1	2	2	1	2	2	2		6	4	11		0.190476			0.190476	0.45	0.52381	0.35
Leonard Lush	Diploid	0	0	0	1	2	0	2	0	2	2	0	0	1	0	0	1	2	0	1	2	2		10	4	7		0.190476			0.190476	0.473684	0.52381	0.380952
Limelight	Diploid	2	1	2	2	2	2	0	1	2	1	0	1	2	2	0	0	2	0	0	0	0		8	4	9		0.190476			0.190476	0.473684	0.526316	0.380952
Madoue Rouge	Diploid	0	0	1	1	2	0	2	0	1	2	2	0	2	0	2	2	2	1	0	2	2		7	4	10		0.190476			0.190476	0.47619	0.526316	0.380952
Malus niedzwetzkyana	Diploid	0	2	0	0	0	1	0	2	2	2	0	1	2	1	2	1	2	0	2	2	2		7	4	10		0.190476			0.190476	0.47619	0.571429	0.380952
Maypole	Diploid	0	2	1	1	2	0	0	0	2	2	0	1	1	0	0	0	2	0	0	2	2		10	4	7		0.190476			0.190476	0.47619	0.571429	0.380952
Novamac	Diploid	0	2	2	0	2	0	0	0	1	2	1	0	2	1	0	0	2	0	0	1	2		10	4	7		0.190476			0.190476	0.47619	0.571429	0.380952
Quinte	Diploid	0	0	0	0	2	0	0	0	1	2	2	2	2	1	0	1	0	0	0	1	2		11	4	6		0.190476			0.190476	0.47619	0.714286	0.380952
Reinette Rouge Etoilee	Diploid	0	1	0	0	2	0	0	1	2	2	0	0	2	0	2	0	2	0	1	2	1		10	4	7		0.190476			0.190476	0.47619	0.75	0.380952
Richared Delicious	Diploid	2	0	0	2	2	0	2	0	0	2	2	1	1	0	1	2	2	1	2	2	2		6	4	11		0.190476			0.190476	0.5	0.761905	0.380952
Septer	Diploid	2	2	2	1	2	0	0	1	0	2	0	1	1	0	0	2	2	0	0	2	2		8	4	9		0.190476			0.190476	0.5	0.8	0.4
Stanway Seedling	Diploid	2	2	0	0	2	0	0	0	2	2	1	0	1	1	2	2	2	0	0	2	1		8	4	9		0.190476			0.190476	0.5		0.421053
Starking	Diploid	2	0	0	2	2	0	2	0	0	2	2	1	1	0	1	2	2	1	2	2	2		6	4	11		0.190476			0.190476	0.5		0.421053
Starkrimson	Diploid	2	0	0	2	2	0	2	0	0	2	2	1	1	0	1	2	2	1	2	2	2		6	4	11		0.190476			0.190476	0.5		0.428571
Starks Late Delicious	Diploid	2	0	0	2	2	0	2	0	0	2	2	1	1	0	1	2	2	1	2	2	2		6	4	11		0.190476			0.190476	0.52381		0.428571
Ten Commandments 2	Diploid	0	1	0	0	2	0	0	1	2	2	0	0	2	0	2	0	2	0	1	2	1		10	4	7		0.190476			0.190476	0.52381		0.428571
Thorpes Peach	Diploid	1	1	0	2	2	2	0	0	0	2	0	0	1	2	1	0	2	0	2	2	0		9	4	8		0.190476			0.190476	0.52381		0.428571
Vitgylling	Diploid	0	2	1	0	2	2	2	0	1	2	2	1	1	0	0	2	2	2	0	2	0		7	4	10		0.190476			0.190476	0.52381		0.428571
Wellspur	Diploid	2	0	0	2	2	0	2	0	0	2	2	1	1	0	1	2	2	1	2	2	2		6	4	11		0.190476			0.190476	0.52381		0.428571
White Quarrenden	Diploid	1	2	0	1	2	0	2	0	2	2	2	0	1	2	0	2	2	2	0	1	2		6	4	11		0.190476			0.190476	0.52381		0.428571
Zoete Ermgaard	Diploid	0	2	0	0	2	0	2	0	1	2	1	0	0	0	2	2	1	0	0	2	1		10	4	7		0.190476			0.190476	0.52381		0.428571
Antonovka	Diploid	0	0	0	1	2	0	0	1	2	2	1	0	2	0	9	1	2	2	0	2	2		8	4	8		0.2			0.2	0.52381		0.428571
Dabinett 1	Diploid	0	0	0	2	1	2	0	2	1	2	0	0	1	2	1	0	2	0	2	2	9		8	4	8		0.2			0.2	0.52381		0.45
Gelber Munsterlander Borsdorfe	Diploid	1	1	0	0	2	0	2	0	1	2	2	0	2	0	9	1	2	2	0	2	2		7	4	9		0.2			0.2	0.52381		0.45
Helens Apple 4	Diploid	1	0	1	2	0	2	0	1	9	2	0	0	2	1	0	0	2	0	2	2	0		9	4	7		0.2			0.2	0.52381		0.45
Oregon Spur	Diploid	2	0	9	2	2	0	2	0	0	2	2	1	1	0	1	2	2	1	2	2	2		5	4	11		0.2			0.2	0.52381		0.47619
Starkspur Supreme	Diploid	2	9	0	2	2	0	2	0	0	2	2	1	1	0	1	2	2	1	2	2	2		5	4	11		0.2			0.2	0.52381		0.47619
White Angel	Diploid	0	2	1	2	0	1	1	0	0	2	2	2	0	9	2	0	1	0	0	2	2		8	4	8		0.2			0.2	0.52381		0.47619
Ballarat Seedling	Diploid	2	2	2	0	2	0	9	2	1	1	1	2	2	2	9	2	1	0	0	2	2		4	4	11		0.210526			0.210526	0.52381		0.47619
Coxs Orange Pippin 4	Diploid	2	1	2	2	2	0	0	9	2	0	0	0	2	9	0	1	2	1	0	0	1		8	4	7		0.210526			0.210526	0.52381		0.47619
E559 13	Diploid	1	2	2	2	2	0	0	1	0	2	1	0	2	1	2	0	2	2	0	9	9		6	4	9		0.210526			0.210526	0.52381		0.47619
Jincoa Zagarra	Diploid	1	0	0	0	2	1	9	0	0	1	2	0	2	0	9	2	2	1	0	2	0		9	4	6		0.210526			0.210526	0.52381		0.47619
June Crewdson	Diploid	0	9	0	1	2	0	0	0	1	2	1	0	2	1	0	2	2	2	0	9	2		8	4	7		0.210526			0.210526	0.55		0.47619
Thompsons Apple	Diploid	0	0	0	0	0	2	1	1	1	2	2	0	2	0	1	0	0	0	9	2	9		10	4	5		0.210526			0.210526	0.55		0.47619
Beeley Pippin	Diploid	2	0	0	2	2	1	0	1	1	2	2	0	1	0	0	2	1	0	0	2	2		8	5	8		0.238095			0.238095	0.55		0.5
Bess Pool	Diploid	1	2	0	0	2	0	1	0	0	0	2	1	2	0	0	1	2	2	0	2	1		9	5	7		0.238095			0.238095	0.55		0.52381
Blackjon	Diploid	2	1	2	2	2	0	1	1	0	2	0	0	0	0	0	2	2	1	0	1	2		8	5	8		0.238095			0.238095	0.55		0.52381
Calville dUlzen	Diploid	0	2	1	2	2	0	0	0	2	0	1	0	2	1	0	2	2	1	0	1	0		9	5	7		0.238095			0.238095	0.55		0.52381
Clarkes Royal	Diploid	2	1	2	2	2	0	0	1	2	0	0	0	2	2	0	1	2	1	0	0	1		8	5	8		0.238095			0.238095	0.55		0.52381
Cox 1	Diploid	2	1	2	2	2	0	0	1	2	0	0	0	2	2	0	1	2	1	0	0	1		8	5	8		0.238095			0.238095	0.571429		0.52381
Cox 2	Diploid	2	1	2	2	2	0	0	1	2	0	0	0	2	2	0	1	2	1	0	0	1		8	5	8		0.238095			0.238095	0.571429		0.52381
COX 4	Diploid	2	1	2	2	2	0	0	1	2	0	0	0	2	2	0	1	2	1	0	0	1		8	5	8		0.238095			0.238095	0.571429		0.52381
Cox 5	Diploid	2	1	2	2	2	0	0	1	2	0	0	0	2	2	0	1	2	1	0	0	1		8	5	8		0.238095			0.238095	0.571429		0.52381
Cox La Vera	Diploid	2	1	2	2	2	0	0	1	2	0	0	0	2	2	0	1	2	1	0	0	1		8	5	8		0.238095			0.238095	0.571429		0.52381
Cox Rouge des Flandres	Diploid	2	1	2	2	2	0	0	1	2	0	0	0	2	2	0	1	2	1	0	0	1		8	5	8		0.238095			0.238095	0.571429		0.52381
Cox Self Fertile	Diploid	2	1	2	2	2	0	0	1	2	0	0	0	2	2	0	1	2	1	0	0	1		8	5	8		0.238095			0.238095	0.571429		0.526316
Coxs Orange Pippin 1	Diploid	2	1	2	2	2	0	0	1	2	0	0	0	2	2	0	1	2	1	0	0	1		8	5	8		0.238095			0.238095	0.571429		0.571429
Coxs Orange Pippin 2	Diploid	2	1	2	2	2	0	0	1	2	0	0	0	2	2	0	1	2	1	0	0	1		8	5	8		0.238095			0.238095	0.571429		0.571429
Coxs Orange Pippin 3	Diploid	2	1	2	2	2	0	0	1	2	0	0	0	2	2	0	1	2	1	0	0	1		8	5	8		0.238095			0.238095	0.571429		0.571429
Coxs Orange Pippin 7	Diploid	2	1	2	2	2	0	0	1	2	0	0	0	2	2	0	1	2	1	0	0	1		8	5	8		0.238095			0.238095	0.571429		0.571429
Coxs Orange Pippin 8	Diploid	2	1	2	2	2	0	0	1	2	0	0	0	2	2	0	1	2	1	0	0	1		8	5	8		0.238095			0.238095	0.571429		0.571429
Coxs Orange Pippin spur type	Diploid	2	1	2	2	2	0	0	1	2	0	0	0	2	2	0	1	2	1	0	0	1		8	5	8		0.238095			0.238095	0.571429		0.571429
Cretesc de Breaza	Diploid	0	1	2	0	2	1	2	0	0	2	2	0	1	2	2	1	0	1	0	2	2		7	5	9		0.238095			0.238095	0.571429		0.6
Cutler Grieve	Diploid	0	2	0	2	2	0	1	0	2	2	0	0	1	1	0	1	2	0	0	1	2		9	5	7		0.238095			0.238095	0.571429		0.619048
Early Julyan	Diploid	0	0	0	0	1	2	1	1	2	2	0	0	2	0	0	1	0	0	1	2	2		10	5	6		0.238095			0.238095	0.571429		0.619048
Edelborsdorfer	Diploid	0	1	2	2	1	0	2	0	0	2	2	1	1	0	2	0	2	0	1	2	0		8	5	8		0.238095			0.238095	0.571429		0.619048
Fairie Queen	Diploid	2	1	2	2	2	0	0	2	2	0	0	0	1	2	0	0	2	2	1	1	1		7	5	9		0.238095			0.238095	0.571429		0.619048
Fantazja	Diploid	0	2	0	0	2	0	0	0	2	2	0	0	1	1	1	1	2	0	0	2	1		10	5	6		0.238095			0.238095	0.571429		0.65
Feuillemorte	Diploid	0	2	0	2	2	1	1	0	0	1	1	0	0	2	0	1	0	0	0	2	2		10	5	6		0.238095			0.238095	0.571429		0.666667
Frydeland Cox	Diploid	2	1	2	2	2	0	0	1	2	0	0	0	2	2	0	1	2	1	0	0	1		8	5	8		0.238095			0.238095	0.571429		0.666667
Golden Knob	Diploid	0	1	0	2	2	0	1	0	0	1	1	0	1	0	2	0	0	0	0	2	2		11	5	5		0.238095			0.238095	0.571429		0.666667
Hannah 1	Diploid	0	0	1	2	1	2	0	1	2	2	0	0	1	2	1	0	2	0	2	2	0		8	5	8		0.238095			0.238095	0.571429		0.666667
Hannah 2	Diploid	0	0	1	2	1	2	0	1	2	2	0	0	1	2	1	0	2	0	2	2	0		8	5	8		0.238095			0.238095	0.571429		0.666667
Helens Apple 1	Diploid	1	0	1	2	0	2	0	1	1	2	0	0	2	1	0	0	2	0	2	2	0		9	5	7		0.238095			0.238095	0.571429		0.666667
Helens Apple 2	Diploid	1	0	1	2	0	2	0	1	1	2	0	0	2	1	0	0	2	0	2	2	0		9	5	7		0.238095			0.238095	0.571429		0.666667
Helens Apple 3	Diploid	1	0	1	2	0	2	0	1	1	2	0	0	2	1	0	0	2	0	2	2	0		9	5	7		0.238095			0.238095	0.578947		0.7
Hunthouse	Diploid	0	2	0	2	2	0	0	1	2	2	0	0	2	0	0	0	1	1	1	1	0		10	5	6		0.238095			0.238095	0.578947		0.714286
Ingalls Red	Diploid	1	1	0	0	2	0	0	0	1	2	2	0	1	0	0	2	1	0	0	2	2		10	5	6		0.238095			0.238095	0.578947		0.714286
Jonared	Diploid	2	1	2	2	2	0	1	1	0	2	0	0	0	0	0	2	2	1	0	1	2		8	5	8		0.238095			0.238095	0.578947		0.714286
Kandil Sinap	Diploid	1	0	2	0	2	0	2	0	2	2	2	0	2	1	1	0	2	1	0	1	0		8	5	8		0.238095			0.238095	0.578947		0.714286
Kapai Red Jonathan	Diploid	2	1	2	2	2	0	1	1	0	2	0	0	0	0	0	2	2	1	0	1	2		8	5	8		0.238095			0.238095	0.6		0.75
Kendall	Diploid	0	2	1	2	2	0	1	0	0	2	1	1	1	0	2	2	2	2	0	2	0		7	5	9		0.238095			0.238095	0.6		0.761905
Kim 2	Diploid	1	0	1	2	0	2	0	2	2	1	0	0	1	2	1	0	2	0	2	2	0		8	5	8		0.238095			0.238095	0.6
Late Gold 1	Diploid	1	2	0	0	2	0	2	2	0	1	0	0	1	0	1	1	2	0	2	2	2		8	5	8		0.238095			0.238095	0.6
Late Gold 2	Diploid	1	2	0	0	2	0	2	2	0	1	0	0	1	0	1	1	2	0	2	2	2		8	5	8		0.238095			0.238095	0.6
Leathercoat	Diploid	2	1	1	0	2	0	0	0	1	2	1	0	1	0	2	2	2	2	0	2	2		7	5	9		0.238095			0.238095	0.6
Lille	Diploid	2	0	2	0	2	0	1	0	2	2	2	1	2	0	0	1	2	1	1	2	0		7	5	9		0.238095			0.238095	0.6
Marlpits	Diploid	0	2	0	0	2	2	0	1	0	1	2	0	2	0	1	1	2	1	0	2	2		8	5	8		0.238095			0.238095	0.6
McCutcheon	Diploid	1	1	0	2	2	0	1	0	0	2	2	0	1	0	0	2	2	2	1	2	2		7	5	9		0.238095			0.238095	0.6
Merton Delight	Diploid	2	0	2	2	2	0	0	0	1	1	0	0	2	1	0	0	2	1	0	0	1		10	5	6		0.238095			0.238095	0.6
Nicogreen	Diploid	2	2	2	0	2	0	0	0	1	2	0	2	2	1	0	0	1	0	0	1	1		9	5	7		0.238095			0.238095	0.6
Opalescent	Diploid	2	1	2	2	2	0	0	1	1	0	0	0	2	0	0	1	2	0	0	1	0		10	5	6		0.238095			0.238095	0.6
Orangenburg	Diploid	1	2	1	2	2	0	0	2	2	1	1	0	2	2	0	0	2	1	0	0	0		8	5	8		0.238095			0.238095	0.6
Piltsamasskoe Zimnee	Diploid	0	1	2	0	2	1	2	0	1	2	2	0	1	0	0	0	2	0	0	2	1		9	5	7		0.238095			0.238095	0.6
Pomme du Viez	Diploid	2	0	0	1	0	0	2	0	1	2	0	1	2	0	1	0	2	0	0	1	2		10	5	6		0.238095			0.238095	0.6
Portwine	Diploid	0	2	1	2	0	1	0	1	0	2	0	0	2	0	0	2	2	1	1	2	2		8	5	8		0.238095			0.238095	0.6
Prinses Irene	Diploid	2	2	2	2	2	0	0	2	1	1	0	0	1	1	0	2	2	0	0	0	1		8	5	8		0.238095			0.238095	0.6
Queen Cox 1	Diploid	2	1	2	2	2	0	0	1	2	0	0	0	2	2	0	1	2	1	0	0	1		8	5	8		0.238095			0.238095	0.6
Queen Cox 2	Diploid	2	1	2	2	2	0	0	1	2	0	0	0	2	2	0	1	2	1	0	0	1		8	5	8		0.238095			0.238095	0.6
Queen Cox 3	Diploid	2	1	2	2	2	0	0	1	2	0	0	0	2	2	0	1	2	1	0	0	1		8	5	8		0.238095			0.238095	0.6
Queen Cox 5	Diploid	2	1	2	2	2	0	0	1	2	0	0	0	2	2	0	1	2	1	0	0	1		8	5	8		0.238095			0.238095	0.6
Red Cox	Diploid	2	1	2	2	2	0	0	1	2	0	0	0	2	2	0	1	2	1	0	0	1		8	5	8		0.238095			0.238095	0.6
Regent	Diploid	1	2	1	2	2	0	0	0	2	2	1	0	2	0	1	2	2	1	0	2	2		6	5	10		0.238095			0.238095	0.6
Roba	Diploid	0	2	0	1	2	1	1	0	2	2	1	0	1	2	0	0	2	2	0	2	0		8	5	8		0.238095			0.238095	0.6
Rose Rouge	Diploid	0	0	2	0	1	1	1	0	1	2	2	1	2	0	0	0	2	0	2	2	0		9	5	7		0.238095			0.238095	0.619048
Sabaros	Diploid	0	2	1	0	2	0	1	1	2	2	2	0	2	0	1	0	0	0	0	2	1		9	5	7		0.238095			0.238095	0.619048
Saint Baussan	Diploid	1	1	2	2	2	1	2	0	2	1	0	0	2	0	0	2	0	2	0	2	1		7	5	9		0.238095			0.238095	0.619048
Schoner aus Herrnhut	Diploid	0	1	0	1	2	1	0	0	0	1	0	0	0	0	2	2	2	0	0	1	0		12	5	4		0.238095			0.238095	0.619048
Spencer Seedless	Diploid	1	1	1	0	2	0	0	0	0	2	0	0	2	2	1	2	2	1	0	2	2		8	5	8		0.238095			0.238095	0.619048
Storeys Seedling	Diploid	2	2	0	0	2	0	1	1	0	1	0	0	2	2	0	2	1	0	0	1	2		9	5	7		0.238095			0.238095	0.619048
Strawberry Pippin 2	Diploid	0	2	0	2	2	0	0	1	2	2	0	0	2	0	0	0	1	1	1	1	0		10	5	6		0.238095			0.238095	0.619048
Trelage	Diploid	1	0	1	0	2	0	2	0	2	2	2	2	2	0	1	1	2	2	1	2	0		6	5	10		0.238095			0.238095	0.619048
Violetta	Diploid	1	0	2	0	2	0	1	0	1	2	2	0	2	0	0	1	0	1	0	2	0		10	5	6		0.238095			0.238095	0.619048
Zhigulevskoe	Diploid	0	2	0	1	2	1	0	2	1	2	1	0	2	0	0	0	0	2	0	1	0		10	5	6		0.238095			0.238095	0.619048
Astrachan Large Fruited	Diploid	0	2	2	0	2	0	1	1	0	2	2	0	9	0	0	2	2	1	0	1	1		8	5	7		0.25			0.25	0.619048
Bancroft	Diploid	0	2	1	9	2	0	0	0	1	2	0	0	2	2	0	1	2	2	1	2	1		7	5	8		0.25			0.25	0.619048
Bedford Red	Diploid	1	2	0	2	2	0	1	0	9	2	0	0	2	1	1	2	1	0	0	2	2		7	5	8		0.25			0.25	0.619048
Cox Self Fertile Clone 9	Diploid	2	1	2	2	9	0	0	1	2	0	0	0	2	2	0	1	2	1	0	0	1		8	5	7		0.25			0.25	0.619048
Coxs Orange Pippin 5	Diploid	2	1	2	2	2	0	0	1	2	0	0	0	2	9	0	1	2	1	0	0	1		8	5	7		0.25			0.25	0.619048
Golden Nugget	Diploid	2	2	1	2	2	0	0	2	2	0	1	0	2	1	9	2	2	0	0	1	1		6	5	9		0.25			0.25	0.619048
Gustavs Dauerapfel	Diploid	0	1	0	2	2	0	9	0	0	1	0	0	2	1	0	1	0	0	0	2	1		11	5	4		0.25			0.25	0.619048
Harvest Lemon	Diploid	0	2	2	0	1	0	1	0	1	0	0	0	2	1	0	2	9	0	2	1	0		10	5	5		0.25			0.25	0.619048
Kandile	Diploid	0	1	0	0	2	1	2	0	2	2	1	2	2	0	0	0	9	1	0	1	0		9	5	6		0.25			0.25	0.619048
King Cox	Diploid	2	1	2	2	2	0	0	1	2	0	0	0	2	9	0	1	2	1	0	0	1		8	5	7		0.25			0.25	0.619048
Kortegaard Cox	Diploid	2	1	2	2	2	0	0	1	2	0	9	0	2	2	0	1	2	1	0	0	1		7	5	8		0.25			0.25	0.619048
Pero Dourada	Diploid	1	0	0	0	2	0	1	0	9	2	1	1	2	0	0	1	2	0	0	2	0		10	5	5		0.25			0.25	0.619048
Queen Cox 4	Diploid	2	1	2	2	2	0	0	1	2	0	0	0	2	2	0	1	2	1	0	9	1		7	5	8		0.25			0.25	0.619048
Red Pippin	Diploid	2	2	2	2	2	0	0	1	9	1	0	0	2	1	1	1	2	2	0	0	0		7	5	8		0.25			0.25	0.619048
Red Transparent	Diploid	0	1	0	0	9	1	0	0	1	2	0	0	0	1	0	0	2	1	0	2	0		12	5	3		0.25			0.25	0.619048
Reichenboicher Luiken Apfel	Diploid	0	1	2	0	0	2	9	1	0	2	2	2	2	0	1	2	1	1	0	2	0		7	5	8		0.25			0.25	0.619048
Sayer No 23	Diploid	2	2	0	1	2	1	0	0	0	2	0	0	9	0	1	0	1	0	1	2	0		10	5	5		0.25			0.25	0.619048
Twenty Ounce	Diploid	1	1	2	0	2	0	9	1	0	2	2	0	2	0	1	2	2	0	0	1	2		7	5	8		0.25			0.25	0.619048
Verallot	Diploid	0	0	0	1	2	0	0	0	2	2	9	0	1	0	2	1	2	1	0	1	0		10	5	5		0.25			0.25	0.619048
Wilkenburger Herbstreinette	Diploid	1	1	0	0	2	1	0	0	2	2	1	0	1	0	9	2	2	2	0	2	0		8	5	7		0.25			0.25	0.619048
Cherry Cox	Diploid	9	1	2	2	2	0	0	1	9	0	0	0	2	2	0	1	2	1	0	0	1		8	5	6		0.263158			0.263158	0.631579
Florianer Rosenapfel	Diploid	0	0	0	1	1	0	9	0	0	2	9	0	2	0	1	0	2	1	0	2	1		10	5	4		0.263158			0.263158	0.631579
Giambun	Diploid	2	0	1	2	2	0	0	1	2	0	9	1	2	0	0	0	2	1	0	9	1		8	5	6		0.263158			0.263158	0.65
Lucombes Pine	Diploid	0	2	0	2	2	0	2	1	1	2	2	9	2	1	9	1	2	2	1	2	2		3	5	11		0.263158			0.263158	0.65
Marosszeki Piros Paris	Diploid	1	1	1	0	2	0	2	0	0	2	1	0	2	0	9	0	9	0	0	2	1		9	5	5		0.263158			0.263158	0.65
Moores Seedling	Diploid	2	0	1	2	2	0	9	2	0	2	0	1	0	0	9	2	2	0	1	1	1		7	5	7		0.263158			0.263158	0.65
Prinses Marijke	Diploid	2	0	2	2	2	0	9	2	1	1	0	0	1	1	9	2	2	0	0	0	1		7	5	7		0.263158			0.263158	0.65
Red Pixie	Diploid	2	2	2	2	2	0	9	0	1	1	0	0	1	1	9	2	2	0	0	0	1		7	5	7		0.263158			0.263158	0.65
Sandringham	Diploid	0	2	0	1	2	1	1	0	9	2	1	9	1	2	0	0	2	2	0	2	0		7	5	7		0.263158			0.263158	0.65
Slavyanka	Diploid	0	0	0	1	2	2	2	1	0	2	9	1	0	1	1	2	2	2	9	2	0		6	5	8		0.263158			0.263158	0.65
Underleaf 2	Diploid	1	2	2	0	2	0	2	1	1	2	2	0	9	9	1	2	2	0	0	2	1		5	5	9		0.263158			0.263158	0.65
Afal y Cwmafan 2	Diploid	0	2	1	0	1	1	0	2	1	2	2	1	2	1	2	0	2	0	2	2	2		5	6	10		0.285714			0.285714	0.666667
Aivaniya	Diploid	0	1	1	0	2	0	2	0	2	2	2	0	2	1	1	0	1	2	0	1	0		8	6	7		0.285714			0.285714	0.666667
Aromatic Russet	Diploid	1	2	2	1	2	0	1	2	0	0	0	0	1	0	0	2	0	0	0	1	1		10	6	5		0.285714			0.285714	0.666667
Bakers Delicious 2	Diploid	1	0	1	2	2	0	2	1	2	2	1	0	2	1	0	0	0	2	1	2	0		7	6	8		0.285714			0.285714	0.666667
Ballyfatten	Diploid	0	2	1	0	2	0	1	0	2	2	1	0	2	2	1	1	2	2	0	2	1		6	6	9		0.285714			0.285714	0.666667
Bedminster Pippin	Diploid	1	2	2	1	2	0	2	0	1	0	0	0	2	1	0	2	1	0	0	2	1		8	6	7		0.285714			0.285714	0.666667
Belle Flavoise	Diploid	1	0	0	0	2	0	1	1	1	2	2	0	0	1	1	2	0	0	0	2	2		9	6	6		0.285714			0.285714	0.666667
Bellefleur Krasny	Diploid	0	0	1	0	2	0	1	2	1	2	1	0	1	0	0	2	2	2	1	2	2		7	6	8		0.285714			0.285714	0.666667
Berna	Diploid	1	2	2	1	2	0	0	0	2	1	0	0	2	1	0	0	2	1	0	1	2		8	6	7		0.285714			0.285714	0.666667
Bessemyanka Michurina	Diploid	0	2	0	0	1	2	1	0	1	2	2	1	0	1	0	0	1	0	0	0	0		11	6	4		0.285714			0.285714	0.666667
Bosbury Pippin	Diploid	0	2	2	1	0	2	0	1	2	1	2	1	2	0	0	2	0	0	0	1	1		8	6	7		0.285714			0.285714	0.666667
Cacanska Pozna	Diploid	2	0	1	2	2	0	2	0	0	2	1	1	1	0	0	2	2	2	1	1	2		6	6	9		0.285714			0.285714	0.666667
Cardinal	Diploid	1	2	1	1	2	1	1	0	0	2	2	0	0	2	0	2	2	1	0	2	2		6	6	9		0.285714			0.285714	0.666667
Carters Blue	Diploid	2	2	0	0	2	0	0	0	1	1	1	0	2	1	0	1	2	0	1	2	2		8	6	7		0.285714			0.285714	0.666667
Charles Ross	Diploid	2	2	1	1	2	0	0	2	1	0	1	0	1	2	0	2	1	2	0	0	0		8	6	7		0.285714			0.285714	0.666667
Cider Ladys Finger 1	Diploid	0	1	0	0	0	2	1	0	2	1	2	0	2	0	1	2	2	1	1	2	2		7	6	8		0.285714			0.285714	0.666667
Cider Ladys Finger 2	Diploid	0	1	0	0	0	2	1	0	2	1	2	0	2	0	1	2	2	1	1	2	2		7	6	8		0.285714			0.285714	0.666667
Cider Ladys Finger 3	Diploid	0	1	0	0	0	2	1	0	2	1	2	0	2	0	1	2	2	1	1	2	2		7	6	8		0.285714			0.285714	0.666667
Colonel Yate	Diploid	2	1	1	0	2	1	0	0	0	2	1	0	1	2	0	2	2	0	0	2	1		8	6	7		0.285714			0.285714	0.666667
Court of Wick 1	Diploid	2	1	1	2	2	0	1	0	0	0	0	0	1	0	2	1	0	0	0	0	1		11	6	4		0.285714			0.285714	0.666667
Court of Wick 2	Diploid	2	1	1	2	2	0	1	0	0	0	0	0	1	0	2	1	0	0	0	0	1		11	6	4		0.285714			0.285714	0.666667
Court of Wick 3	Diploid	2	1	1	2	2	0	1	0	0	0	0	0	1	0	2	1	0	0	0	0	1		11	6	4		0.285714			0.285714	0.666667
Craciunesti	Diploid	2	2	2	2	2	0	1	0	2	2	0	2	2	1	1	1	1	1	0	2	0		5	6	10		0.285714			0.285714	0.666667
Crimson Queening	Diploid	0	0	0	0	1	2	0	1	2	0	2	1	2	0	1	1	1	0	0	0	0		11	6	4		0.285714			0.285714	0.666667
Davey	Diploid	1	2	2	2	2	0	0	0	0	2	0	0	0	1	1	1	2	0	0	1	1		9	6	6		0.285714			0.285714	0.666667
De Casse	Diploid	0	0	0	1	2	0	1	0	1	2	1	0	1	0	1	2	2	0	0	2	2		9	6	6		0.285714			0.285714	0.666667
Deljeni	Diploid	0	2	0	0	2	1	0	0	1	2	0	1	1	2	0	2	2	1	0	0	1		9	6	6		0.285714			0.285714	0.666667
Delprim	Diploid	2	1	1	1	2	0	2	0	1	2	0	1	2	1	0	0	2	0	0	0	0		9	6	6		0.285714			0.285714	0.666667
Dunkerton Late	Diploid	2	1	1	2	2	0	1	0	0	2	0	0	2	1	1	0	2	0	0	2	1		8	6	7		0.285714			0.285714	0.666667
Dunkertons Sweet 1	Diploid	2	1	1	2	2	0	1	0	0	2	0	0	2	1	1	0	2	0	0	2	1		8	6	7		0.285714			0.285714	0.666667
Dunkertons Sweet 2	Diploid	2	1	1	2	2	0	1	0	0	2	0	0	2	1	1	0	2	0	0	2	1		8	6	7		0.285714			0.285714	0.666667
Encore	Diploid	0	2	1	1	2	0	1	0	2	1	0	0	1	0	0	2	0	1	2	2	0		9	6	6		0.285714			0.285714	0.666667
Esopus Spitzenburg	Diploid	2	0	2	2	2	0	0	1	0	1	1	1	0	0	0	2	1	0	0	0	1		10	6	5		0.285714			0.285714	0.666667
Evereste 1	Diploid	0	1	0	2	2	0	1	0	1	2	2	2	2	2	2	0	1	1	1	2	2		5	6	10		0.285714			0.285714	0.666667
Fiesta	Diploid	2	2	2	2	2	0	0	1	1	1	0	0	2	1	1	1	2	2	0	0	0		7	6	8		0.285714			0.285714	0.666667
Forester	Diploid	1	2	1	0	1	0	2	1	0	1	0	0	2	2	0	2	0	0	1	2	0		9	6	6		0.285714			0.285714	0.666667
Fortosh	Diploid	0	2	1	1	2	0	0	0	0	2	1	0	1	2	0	2	2	1	1	2	2		7	6	8		0.285714			0.285714	0.666667
France Deliquet	Diploid	0	1	0	1	2	0	1	1	0	2	2	2	2	0	1	2	2	0	0	0	1		8	6	7		0.285714			0.285714	0.666667
Garden Royal	Diploid	2	2	0	0	2	0	0	0	0	2	1	0	1	1	0	2	1	1	0	2	1		9	6	6		0.285714			0.285714	0.684211
Gloucestershire Underleaf	Diploid	1	2	2	0	2	0	2	1	1	2	2	0	2	1	1	2	2	0	0	2	1		5	6	10		0.285714			0.285714	0.684211
Greasy Pippin	Diploid	0	2	0	2	2	0	0	0	0	1	1	0	1	0	0	2	2	1	1	2	1		9	6	6		0.285714			0.285714	0.684211
GRENADIER 2	Diploid	0	2	2	0	1	0	1	0	1	0	0	0	2	1	0	2	1	0	2	1	0		10	6	5		0.285714			0.285714	0.684211
Jefferis	Diploid	1	2	2	1	1	0	0	0	2	2	1	0	2	1	0	0	1	2	0	2	2		7	6	8		0.285714			0.285714	0.684211
Jonalicious	Diploid	2	0	0	2	2	0	2	1	0	2	1	1	1	0	0	2	2	1	1	2	2		6	6	9		0.285714			0.285714	0.684211
Karolka	Diploid	0	0	2	1	2	0	0	0	0	2	2	1	1	0	1	0	2	0	1	2	1		9	6	6		0.285714			0.285714	0.684211
Kentish Quarrenden	Diploid	1	1	0	0	2	0	1	0	2	2	1	1	2	2	0	2	2	0	0	1	2		7	6	8		0.285714			0.285714	0.684211
Kilkenny Pearmain	Diploid	2	1	0	0	2	2	0	1	0	2	0	1	1	0	1	0	1	0	0	2	2		9	6	6		0.285714			0.285714	0.684211
Kitchovka	Diploid	0	0	0	0	2	1	1	0	1	2	2	1	2	0	1	0	1	2	0	0	0		10	6	5		0.285714			0.285714	0.7
Landore	Diploid	1	2	2	0	2	0	2	1	1	2	2	0	2	1	1	2	2	0	0	2	1		5	6	10		0.285714			0.285714	0.7
Langworthy 1	Diploid	0	2	0	0	1	1	0	1	2	2	2	0	1	1	0	0	2	2	1	2	2		7	6	8		0.285714			0.285714	0.7
Langworthy 2	Diploid	0	2	0	0	1	1	0	1	2	2	2	0	1	1	0	0	2	2	1	2	2		7	6	8		0.285714			0.285714	0.7
Laxtons Herald	Diploid	2	1	1	1	2	0	2	0	1	2	0	1	2	1	0	0	2	0	0	0	0		9	6	6		0.285714			0.285714	0.7
Lombarts Calville	Diploid	2	1	0	1	2	0	1	0	1	2	0	0	2	1	0	2	2	0	0	2	1		8	6	7		0.285714			0.285714	0.7
Lord Derby 1	Diploid	0	2	2	0	1	0	1	0	1	0	0	0	2	1	0	2	1	0	2	1	0		10	6	5		0.285714			0.285714	0.7
Lord Derby spur type	Diploid	0	2	2	0	1	0	1	0	1	0	0	0	2	1	0	2	1	0	2	1	0		10	6	5		0.285714			0.285714	0.7
Lord Stradbroke	Diploid	1	1	0	1	0	1	0	0	1	2	2	0	2	0	0	2	2	2	1	2	0		8	6	7		0.285714			0.285714	0.7
Marstar	Diploid	2	1	1	2	2	0	2	1	0	2	1	1	0	0	0	2	2	2	1	2	2		5	6	10		0.285714			0.285714	0.7
Martini	Diploid	1	1	1	0	2	0	2	0	0	2	1	0	2	0	1	0	2	0	0	2	1		9	6	6		0.285714			0.285714	0.7
Mate Denes Dr	Diploid	1	0	1	0	1	0	1	1	0	2	2	0	1	0	0	0	2	2	0	2	2		9	6	6		0.285714			0.285714	0.7
Merton Reinette	Diploid	2	2	1	2	2	1	1	2	2	0	0	0	2	2	0	0	2	1	0	1	1		6	6	9		0.285714			0.285714	0.7
Mimi	Diploid	2	2	2	2	2	0	0	1	1	1	0	0	1	1	0	2	2	0	0	0	1		8	6	7		0.285714			0.285714	0.7
P.J. Bergius	Diploid	0	1	1	0	2	1	2	0	0	2	1	0	0	0	0	0	1	1	0	2	2		10	6	5		0.285714			0.285714	0.7
Pig Aderyn 1	Diploid	0	2	0	1	2	1	1	1	0	2	0	2	1	0	0	0	2	0	2	2	1		8	6	7		0.285714			0.285714	0.7
Pixie	Diploid	2	2	2	2	2	0	1	0	1	1	0	0	1	1	0	2	2	0	0	0	1		8	6	7		0.285714			0.285714	0.7
Polan 14	Diploid	1	1	0	2	2	0	1	1	0	2	1	0	2	0	0	2	2	0	2	2	1		7	6	8		0.285714			0.285714	0.7
Port Allen Russet	Diploid	0	1	0	1	2	1	2	2	1	1	0	0	2	1	0	0	0	0	0	2	2		9	6	6		0.285714			0.285714	0.7
Present van Engeland	Diploid	1	0	0	0	1	1	1	0	2	2	2	0	2	0	0	1	2	1	0	2	0		9	6	6		0.285714			0.285714	0.7
Primate	Diploid	1	2	1	0	2	0	0	2	1	1	0	0	1	2	0	0	0	0	0	2	1		10	6	5		0.285714			0.285714	0.7
Prinses Margriet	Diploid	2	1	2	2	2	0	0	2	1	1	0	0	1	1	0	2	2	1	0	0	2		7	6	8		0.285714			0.285714	0.7
Red Charles Ross	Diploid	2	2	1	1	2	0	0	2	1	0	1	0	1	2	0	2	1	2	0	0	0		8	6	7		0.285714			0.285714	0.714286
Red Martini	Diploid	1	1	1	0	2	0	2	0	0	2	1	0	2	0	1	0	2	0	0	2	1		9	6	6		0.285714			0.285714	0.714286
Reine des Pommes 1	Diploid	0	2	0	0	1	1	0	1	2	2	2	0	1	1	0	0	2	2	1	2	2		7	6	8		0.285714			0.285714	0.714286
Reine des Pommes 2	Diploid	0	2	0	0	1	1	0	1	2	2	2	0	1	1	0	0	2	2	1	2	2		7	6	8		0.285714			0.285714	0.714286
Reinette dAmerique	Diploid	0	0	1	0	2	0	2	0	2	2	2	1	1	0	2	1	1	1	0	2	0		8	6	7		0.285714			0.285714	0.714286
Reinette de Maurs	Diploid	0	2	2	1	2	0	1	0	0	1	1	0	2	0	0	2	1	1	0	2	2		8	6	7		0.285714			0.285714	0.714286
Reinette Simirenko	Diploid	0	0	2	1	2	0	1	0	1	1	0	0	2	1	0	2	2	0	0	2	1		9	6	6		0.285714			0.285714	0.714286
[truncated: 2,251 more rows]

## Sheet: KASP probes
Axiom ID	SeqSNP ID	KASP Marker ID	Forward Primer Name (FAM)	Forward Primer (FAM)	Allele 1		Forward Primer Name (Hex)	Forward Primer (Hex)	Allele 2		Common Reverse Name	Common Reverse Sequence	SNP	Chromosome	Chromosome Position	flankingSequence
[truncated: 21 more rows]
